# Supplementary material for: The association between a conditional cash transfer programme and malaria incidence: a longitudinal ecological study in the Brazilian Amazon between 2004 and 2015
Source: BMC Public Health. 2021 Jun 29;21:1253. doi: 10.1186/s12889-021-11255-0 (PMC8243887; doi:10.1186/s12889-021-11255-0)
Supplement: Supplementary file 1 — Additional file 1. Annual parasite index (API): total and by species – P. vivax, P. falciparum and mixed infections and P. malariae – between 2004 and 2015. Tabular data provided as an Excel spreadsheet (XLS) containing the annual parasite index (API): total and by species – P. vivax, P. falciparum and mixed infections and P. malariae. [file 12889_2021_11255_MOESM1_ESM.xlsx]

## Sheet: Sheet1
API	2004	2005	2006	2007	2008	2009	2010	2011	2012	2013	2014	2015
Total	19.63	25.33	22.46	19.04	12.67	12.21	12.79	10.11	8.98	6.28	5.09	4.99
P. falciparum and mixed malaria	4.58	6.44	5.9	3.83	1.92	1.93	1.88	1.27	1.25	1.04	0.81	0.56
P. vivax	15.04	18.88	16.54	15.21	10.74	10.27	10.91	8.83	7.72	5.24	4.28	4.43
P. malariae	0.0088	0.009	0.0092	0.0057	0.0033	0.0035	0.0057	0.005	0.003	0.001	0.0009	0.0013
