# Supplementary material for: The association between a conditional cash transfer programme and malaria incidence: a longitudinal ecological study in the Brazilian Amazon between 2004 and 2015
Source: BMC Public Health. 2021 Jun 29;21:1253. doi: 10.1186/s12889-021-11255-0 (PMC8243887; doi:10.1186/s12889-021-11255-0)
Supplement: Supplementary file 2 — Additional file 2. Characteristics of 807 selected municipalities between 2004 and 2015. Tabular data provided as an Excel spreadsheet (XLS) containing information on the behaviour of the annual average values of the covariates over the period between 2004 and 2015 for the BFP, Bolsa Família Programme; FHP, Family Health Programme. The standard deviation is shown in brackets. [file 12889_2021_11255_MOESM2_ESM.xlsx]

## Sheet: Sheet1
Variables (mean (SD))	2004	2005	2006	2007	2008	2009	2010	2011	2012	2013	2014	2015	Change 2004-15 (%)
BFP municipal coverage (%)	21.71 (12.3)	28.97 (15.17)	40.6 (17.72)	41.97 (17.02)	39.76 (16.65)	45.06 (16.38)	44.66 (16.43)	47.77 (18.4)	49.03 (18.74)	48.43 (19.15)	47.96 (20.09)	45.41 (19.13)	+109.17
FHP municipal coverage (%)	84.02 (17.56)	85.27 (16.92)	87.18 (15.82)	87.77 (15.89)	87.43 (15.31)	87.44 (15.02)	87.0 (15.58)	85.05 (16.75)	84.18 (17.7)	82.31 (17.66)	81.12 (18.43)	80.91 (17.79)	-3.7
Annual increase in deforestation (Km2)	35.74 (90.57)	31.43 (85.38)	14.34 (46.14)	15.13 (50.23)	17.50 (49.26)	8.62 (30.16)	8.34 (24.15)	7.38 (22.53)	5.86 (17.54)	7.12 (24.13)	6.74 (20.44)	8.08 (26.67)	-77.39
GINI index (0-100)	57.48 (5.37)	57.14 (5.25)	56.81 (5.25)	56.48 (5.36)	56.14 (5.58)	55.81 (5.9)	55.47 (6.29)	55.14 (6.75)	54.81 (7.26)	54.48 (7.82)	54.14 (8.42)	53.81 (9.04)	-6.38
Gross domestic product (BRZ, prices 2015)	354734.3 (2032826)	364267.8 (2096695)	387014.2 (2360585)	416581.4 (2470840)	469224.1 (2625350)	479539.5 (2681892)	540068.1 (3063444)	592696.1 (3252396)	617042.2 (3206858)	655395 (3358904)	666385.1 (3344394)	647722.8 (3211085)	+82.6
Proportion of beneficiaries of health insurance plans (%)	1.23 (2.69)	1.36 (2.93)	1.42 (3.05)	1.65 (3.62)	1.98 (4.68)	2.14 (5.07)	2.43 (5.54)	2.59 (5.5)	2.86 (5.29)	2.79 (5.29)	2.99 (5.78)	2.91 (5.71)	+136.58
Unemployment rate among people aged 18 and over (%)	8.33 (4.13)	8.11 (3.77)	7.9 (3.49)	7.68 (3.29)	7.46 (3.19)	7.24 (3.2)	7.03 (3.32)	6.81 (3.53)	6.6 (3.81)	6.41 (4.12)	6.25 (4.43)	6.12 (4.73)	-26.53
Proportion of young adult men (%)	20.98 (3.65)	21.33 (4.19)	21.68 (4.79)	21.79 (2.92)	21.58 (2.96)	21.85 (3.13)	21.74 (2.14)	21.96 (2.14)	22.16 (2.25)	22.01 (2.23)	22.23 (2.28)	22.43 (2.37)	+6.91
Population density	21.83 (116)	22.28 (119.13)	22.74 (122.66)	22.27 (118.97)	22.99 (122.04)	23.31 (124.24)	23.66 (120.53)	23.97 (122.19)	24.27 (123.81)	24.8 (126.4)	25.09 (127.97)	25.38 (129.48)	+16.26
