# Supplementary material for: The association between a conditional cash transfer programme and malaria incidence: a longitudinal ecological study in the Brazilian Amazon between 2004 and 2015
Source: BMC Public Health. 2021 Jun 29;21:1253. doi: 10.1186/s12889-021-11255-0 (PMC8243887; doi:10.1186/s12889-021-11255-0)
Supplement: Supplementary file 3 — Additional file 3. Database analysed. Tabular data containing database analysed presented in a CSV file. [file 12889_2021_11255_MOESM3_ESM.csv]

UF	CDUF	MUN	CDMUN6	CDMUN	ANO	CASOS	VIVAX	FALC	MISTA	OUTRA	BFcobBF	RDPC	T_BANAGUA	PIB	T_ANALF15	P_AGRO	P_EXTR	DESMAT	T_DES18	R2040	PIND	IDHM	HM2049_PR	POP	MMOR	IND	BF_fam	PSF	IPA	HM2049	GINI100	LEITOS	LEITOS_SUS	PLANO	PLANO_POP	AREAKM2	DENS	LEITOS_POP	LEITOS_SUS_POP	RUR_URB	PSF_cobPR	BFcobMUN	IND_PR	PIBlog
TO	17	OLIVEIRA DE FÁTIMA	171550	1715507	2004	0	0	0	0	0	0	609.5223	72.88	9428.179	16.13	31.9	0	0	10.018	17.952	13.64	.5676	21.66998	1006	3.82	0	0	1383	0	218	65.8			0	0	205.85	4.887053			.3272532	100	0	0	9.151458
TO	17	SÃO FÉLIX DO TOCANTINS	172015	1720150	2004	0	0	0	0	0	61.27	337.9503	45.012	9551.79	20.04	20.182	0	0	26.848	118.786	46.77	.481	16.68259	1465	4.734	0	83	1304	0	244.4	73			2	.1365188	1908.678	.767547			.9337192	89.01024	26.82061	0	9.164484
TO	17	IPUEIRAS	170980	1709807	2004	0	0	0	0	0	8.12	279.2005	45.924	9598.612	21.466	34.568	0	0	11.634	2.624	28.038	.4784	23.97621	1177	3.82	0	12	1383	0	282.2	50.8			4	.3398471	815.254	1.443722			.8443114	100	3.894647	0	9.169374
TO	17	CHAPADA DE AREIA	170460	1704600	2006	0	0	0	0	0	100	500.4217	66.416	9877.356	17.244	53.608	0	0	13.514	14.944	21.39	.5354	25.64189	1184	3.284	0	149	1276	0	303.6	59.4	0	0	2	.1689189	659.249	1.795983	0	0	.9566517	100	41.32737	0	9.198
TO	17	CHAPADA DE AREIA	170460	1704600	2004	0	0	0	0	0	62.32	485.9859	57.264	9931.988	16.416	52.732	0	0	17.096	18.126	24.53	.4936	24.82759	1218	3.456	0	80	1340	0	302.4	63.6			0	0	659.249	1.847557			1.060413	100	22.69951	0	9.203516
TO	17	CHAPADA DE AREIA	170460	1704600	2005	3	3	0	0	0	70.11	493.2038	61.84	9934.393	16.83	53.17	0	.8	15.305	16.535	22.96	.5145	25.31328	1197	3.37	0	90	1376	2.506266	303	61.5	0	0	0	0	659.249	1.815702	0	0	1.006934	100	25.33835	0	9.203758
MT	51	NOVO SANTO ANTÔNIO	510631	5106315	2004	0	0	0	0	0	7.36	366.8781	34.566	9976.938	20.292	64.028	1.254	7.2	4.1	10.408	22.394	.485	28.55679	1171		0	7	1948	0	334.4	48			1	.0853971	4393.796	.2665122			1.804606	100		0	9.208032
TO	17	TAIPAS DO TOCANTINS	172093	1720937	2004	1	1	0	0	0	63.38	344.364	63.216	10126.77	29.998	48.618	.148	0	11.73	10.784	23.35	.4726	23.10757	1506	4.098	8.6	109	2361	.6640106	348	52.6			1	.0664011	1116.202	1.349218			.4057294	100	29.66016	.5710492	9.222938
TO	17	TAIPAS DO TOCANTINS	172093	1720937	2005	0	0	0	0	0	90.12	355.5591	65.62	10322.48	29.415	48.04	.185	0	12.64	11.02	22.305	.494	25.01759	1421	4.025	7.5	155	2490	0	355.5	53	0	0	1	.070373	1116.202	1.273067	0	0	.375188	100	43.90394	.5277973	9.24208
TO	17	OLIVEIRA DE FÁTIMA	171550	1715507	2005	0	0	0	0	0	25.21	600.952	76.29	10678.67	16.235	32.015	0	0	9.16	16.975	13.46	.5855	21.49123	1026	3.725	0	24	1269	0	220.5	64	0	0	0	0	205.85	4.984212	0	0	.3168317	100	8.71345	0	9.276004
TO	17	CHAPADA DE AREIA	170460	1704600	2007	0	0	0	0	0	98.65	507.6396	70.992	10793.18	17.658	54.046	0	0	11.723	13.353	19.82	.5563	24.55206	1239	3.198	0	146	1217	0	304.2	57.3	0	0	6	.4842615	659.249	1.879411	0	0	.9092888	98.22437	37.68426	0	9.28667
TO	17	TAIPAS DO TOCANTINS	172093	1720937	2006	11	11	0	0	0	79.82	366.7543	68.024	10799.98	28.832	47.462	.222	0	13.55	11.256	21.26	.5154	26.51571	1369	3.952	6.4	174	2012	8.035062	363	53.4	0	0	1	.073046	1116.202	1.22648	0	0	.3466628	100	50.22995	.4674945	9.287299
TO	17	SÃO FÉLIX DO TOCANTINS	172015	1720150	2006	0	0	0	0	0	60.08	339.9044	53.528	10913.37	20.13	21.858	0	0	18.012	88.434	43.23	.512	16.27586	1595	4.546	0	143	1397	0	259.6	70	0	0	5	.3134796	1908.678	.8356569	0	0	.7766537	87.5862	40.75724	0	9.297744
TO	17	SAMPAIO	171880	1718808	2004	0	0	0	0	0	53.38	232.7355	34.468	10924.63	29.188	43.252	.232	0	9.008	14.312	40.116	.5166	21.65315	2589	4.272	61	213	3366	0	560.6	56.6			8	.3089996	222.29	11.64695			.1605871	100	35.14623	2.356122	9.298775
TO	17	OLIVEIRA DE FÁTIMA	171550	1715507	2006	0	0	0	0	0	100	592.3816	79.7	11006.15	16.34	32.13	0	0	8.302	15.998	13.28	.6034	21.46295	1039	3.63	0	111	972	0	223	62.2	0	0	0	0	205.85	5.047365	0	0	.3067325	93.55149	38.78056	0	9.30621
TO	17	IPUEIRAS	170980	1709807	2005	0	0	0	0	0	43.98	300.2791	51.675	11109.29	20.52	33.035	0	0	10.49	3.28	25.25	.502	25.06351	1181	3.71	0	65	1383	0	296	49.5	0	0	0	0	815.254	1.448628	0	0	.8167098	100	20.41914	0	9.315537
MT	51	NOVO SANTO ANTÔNIO	510631	5106315	2005	1	1	0	0	0	70.42	406.0802	40.03	11197.9	19	61.415	1.075	24.8	4.605	10.3	19.62	.513	30.47945	1168		0	67	1181	.8561644	356	48.5	0	0	1	.0856164	4393.796	.2658294	0	0	1.36627	100		0	9.323482
TO	17	SÃO FÉLIX DO TOCANTINS	172015	1720150	2007	0	0	0	0	0	62.18	340.8815	57.786	11400.11	20.175	22.696	0	0	13.594	73.258	41.46	.5275	18.9638	1409	4.452	0	148	1380	0	267.2	68.5	0	0	9	.6387509	1908.678	.7382073	0	0	.7097411	97.9418	46.76338	0	9.341378
MT	51	SERRA NOVA DOURADA	510788	5107883	2006	0	0	0	0	0	45	491.452	52.97	11483.78	14.046	48.446	.846	.4	7.45	15.16	19.412	.5976	22.52788	1345		0	63	1192	0	303	56	0	0	4	.2973978	1500.389	.8964342	0	0	1.512095	88.62453		0	9.348691
TO	17	CACHOEIRINHA	170382	1703826	2004	0	0	0	0	0	70.05	222.9504	37.742	11595.12	22.064	57.398	0	.5	1.964	10.054	33.22	.5166	17.14286	2268	4.476	0	154	2153	0	388.8	48.2			30	1.322751	352.345	6.436873			.1836245	94.92945	30.39259	0	9.35834
TO	17	CACHOEIRINHA	170382	1703826	2005	0	0	0	0	0	100	242.4264	41.455	11646.24	21.42	55.405	0	3.5	2.41	9.825	30.78	.535	16.70186	2368	4.365	0	223	2203	0	395.5	48	0	0	30	1.266892	352.345	6.720685	0	0	.1930778	93.0321	41.10621	0	9.362739
TO	17	OLIVEIRA DE FÁTIMA	171550	1715507	2007	0	0	0	0	0	100	583.8112	83.11	11664.92	16.445	32.245	0	0	7.444	15.021	13.1	.6213	20.86032	1081	3.535	0	105	844	0	225.5	60.4	0	0	10	.9250694	205.85	5.251397	0	0	.296941	78.07586	34.33626	0	9.364342
TO	17	RIO DA CONCEIÇÃO	171865	1718659	2004	0	0	0	0	0	92.33	276.7317	47.486	11842.35	18.874	38.83	4.536	0	13.712	12.418	29.176	.4904	19.74194	1395	4.43	0	86	1208	0	275.4	52			6	.4301075	787.116	1.772293			.1388799	86.59498	27.31039	0	9.379437
TO	17	SÃO FÉLIX DO TOCANTINS	172015	1720150	2005	0	0	0	0	0	64.22	338.9273	49.27	12167.24	20.085	21.02	0	0	22.43	103.61	45	.4965	16.31068	1545	4.64	0	87	1399	0	252	71.5	0	0	5	.3236246	1908.678	.8094608	0	0	.8508892	90.55016	26.12815	0	9.406502
TO	17	CHAPADA DE AREIA	170460	1704600	2008	0	0	0	0	0	87.16	514.8574	75.568	12208.92	18.072	54.484	0	0	9.932	11.762	18.25	.5772	23.92465	1274	3.112	0	129	2489	0	304.8	55.2	0	0	8	.6279435	659.249	1.932502	0	0	.864598	100	31.51083	0	9.409922
MT	51	ARAGUAINHA	510120	5101209	2005	0	0	0	0	0	83.15	582.6542	78.865	12216.86	16.645	28.94	1.7	0	10.235	5.035	5.715	.637	20.00762	1312	3.16	0	95	1160	0	262.5	38	0	0	9	.6859756	687.973	1.907052	0	0	.1729756	88.41463	22.8811	0	9.410572
MT	51	ARAGUAINHA	510120	5101209	2004	0	0	0	0	0	63.02	570.846	75.27	12293.72	17.056	29.29	2.04	0	10.98	4.936	6.594	.6242	20.4094	1319	3.226	0	72	1032	0	269.2	37.6			8	.6065201	687.973	1.917226			.1750987	78.24109	17.6097	0	9.416843
TO	17	SÃO FÉLIX DO TOCANTINS	172015	1720150	2008	0	0	0	0	0	63.03	341.8586	62.044	12586.32	20.22	23.534	0	0	9.176	58.082	39.69	.543	18.93866	1451	4.358	0	150	1592	0	274.8	67	0	0	10	.6891799	1908.678	.7602121	0	0	.6491187	100	45.05169	0	9.440366
TO	17	TUPIRATINS	172130	1721307	2004	1	1	0	0	0	67.01	412.0046	30.578	12773.18	24.004	38.324	.786	1.6	6.44	17.586	26.678	.5024	22.0014	1429	3.67	0	102	1633	.6997901	314.4	58.8			1	.069979	895.308	1.596099			.9200834	100	26.19594	0	9.455103
TO	17	IPUEIRAS	170980	1709807	2006	0	0	0	0	0	75.12	321.3578	57.426	12794.69	19.574	31.502	0	0	9.346	3.936	22.462	.5256	26.16554	1184	3.6	0	163	1383	0	309.8	48.2	0	0	3	.2533784	815.254	1.452308	0	0	.7916461	100	49.56081	0	9.456785
TO	17	LAGOA DO TOCANTINS	171195	1711951	2004	0	0	0	0	0	59.71	197.5093	32.38	12866.82	26.036	39.632	0	0	21.472	42.958	50.682	.4218	18.25208	2769	4.282	0	201	11749	0	505.4	63.6			8	.288913	911.342	3.038376			.4685525	100	31.08277	0	9.462407
MT	51	SERRA NOVA DOURADA	510788	5107883	2007	2	2	0	0	0	47.86	517.1434	58.865	12898.52	13.597	44.402	.987	3.8	7.2	13.06	16.119	.6142	23.49889	1349		0	67	1238	1.48258	317	53	0	0	5	.3706449	1500.389	.8991002	0	0	1.214549	91.77168		0	9.464868
TO	17	CACHOEIRINHA	170382	1703826	2006	0	0	0	0	0	81.27	261.9023	45.168	13181.26	20.776	53.412	0	0	2.856	9.596	28.34	.5534	16.55144	2430	4.254	0	256	2150	0	402.2	47.8	0	0	32	1.316872	352.345	6.896649	0	0	.2025679	88.47736	44.8158	0	9.486551
TO	17	RIO DA CONCEIÇÃO	171865	1718659	2006	0	0	0	0	0	69.61	304.8469	62.174	13229.37	17.256	35.48	3.024	0	14.858	12.862	28.254	.5296	19.89549	1531	4.21	0	126	1482	0	304.6	53	0	0	8	.5225343	787.116	1.945075	0	0	.1193808	96.79948	34.64794	0	9.490194
MT	51	NOVO SANTO ANTÔNIO	510631	5106315	2006	0	0	0	0	0	64	445.2823	45.494	13358.23	17.708	58.802	.896	5	5.11	10.192	16.846	.541	32.41202	1165		0	112	1777	0	377.6	49	0	0	1	.0858369	4393.796	.2651466	0	0	1.074047	100		0	9.499887
MT	51	ARAGUAINHA	510120	5101209	2006	0	0	0	0	0	100	594.4623	82.46	13421.8	16.234	28.59	1.36	0	9.49	5.134	4.836	.6498	19.60153	1305	3.094	0	101	1275	0	255.8	38.4	0	0	12	.9195402	687.973	1.896877	0	0	.1707698	97.70115	23.9459	0	9.504635
TO	17	OLIVEIRA DE FÁTIMA	171550	1715507	2008	0	0	0	0	0	92.08	575.2408	86.52	13451.4	16.55	32.36	0	0	6.586	14.044	12.92	.6392	20.46679	1114	3.44	0	93	1087	0	228	58.6	0	0	3	.2692998	205.85	5.411707	0	0	.2874433	97.5763	28.71813	0	9.506839
TO	17	RIO DA CONCEIÇÃO	171865	1718659	2005	0	0	0	0	0	100	290.7893	54.83	13469.73	18.065	37.155	3.78	0	14.285	12.64	28.715	.51	19.60784	1479	4.32	0	97	1468	0	290	52.5	0	0	6	.4056795	787.116	1.879012	0	0	.1286936	99.25626	28.33266	0	9.508201
TO	17	SANTA TEREZINHA DO TOCANTINS	172000	1720002	2004	0	0	0	0	0	64.41	260.4008	34.08	13550.43	24.45	51.606	0	0	6.534	13.822	37.178	.4936	17.80751	2691	4.124	0	202	2452	0	479.2	54			1	.0371609	269.677	9.978604			.6754661	91.11855	30.95682	0	9.514174
TO	17	RIO DA CONCEIÇÃO	171865	1718659	2007	0	0	0	0	0	70.17	318.9045	69.518	13558.09	16.447	33.805	2.268	0	15.431	13.084	27.793	.5492	21.95323	1454	4.1	0	127	1609	0	319.2	53.5	0	0	10	.6877579	787.116	1.84725	0	0	.1108336	100	35.81155	0	9.514738
TO	17	SANTA TEREZINHA DO TOCANTINS	172000	1720002	2005	0	0	0	0	0	90.87	287.5628	38.69	13636.31	23.91	49.895	0	1.5	7.09	13.47	34.42	.5175	17.36012	2788	4.04	0	285	2280	0	484	54	0	0	1	.035868	269.677	10.33829	0	0	.653472	81.77905	41.29842	0	9.520492
MT	51	ARAGUAINHA	510120	5101209	2007	0	0	0	0	0	100	606.2704	86.055	13640.33	15.823	28.24	1.02	0	8.745	5.233	3.957	.6626	22.30081	1117	3.028	0	109	1205	0	249.1	38.8	0	0	12	1.074306	687.973	1.62361	0	0	.1684766	100	29.54807	0	9.520786
TO	17	LAGOA DO TOCANTINS	171195	1711951	2005	0	0	0	0	0	94.16	219.7211	38.44	13760.36	25.46	39.285	0	0	18.91	39.025	47.805	.448	18.30077	2866	4.22	0	317	2985	0	524.5	63	0	0	10	.3489183	911.342	3.144813	0	0	.4523867	100	46.6762	0	9.529547
TO	17	MONTE SANTO DO TOCANTINS	171370	1713700	2005	0	0	0	0	0	74.16	353.2535	51.295	13831.24	15.89	59.58	1.95	.1	10.065	9.86	20.21	.537	23.16632	1936	3.245	0	194	2098	0	448.5	49.5	0	0	8	.4132231	1091.553	1.77362	0	0	3.758123	100	32.51704	0	9.534685
TO	17	NOVO ALEGRE	171515	1715150	2005	0	0	0	0	0	90.76	466.7939	77.76	13962.38	14.88	35.665	0	0	18.23	13.865	21.125	.6215	19.62025	2528	3.66	0	236	1732	0	496	56.5	0	0	4	.1582278	200.103	12.63349	0	0	.3009986	68.51266	34.16772	0	9.544122
TO	17	TUPIRATINS	172130	1721307	2005	0	0	0	0	0	73.58	422.487	34.45	14010.22	23.415	41.74	.655	0	6.31	17.145	25.935	.5165	22.81787	1455	3.6	0	112	1815	0	332	58.5	0	0	1	.0687285	895.308	1.625139	0	0	.9297659	100	27.71134	0	9.547543
TO	17	CACHOEIRINHA	170382	1703826	2007	0	0	0	0	0	77.78	281.3782	48.881	14146.92	20.132	51.419	0	.3	3.302	9.367	25.9	.5718	18.83464	2171	4.143	0	245	2136	0	408.9	47.6	0	0	70	3.224321	352.345	6.161574	0	0	.2120951	98.38784	46.75426	0	9.557253
TO	17	JUARINA	171180	1711803	2005	0	0	0	0	0	31.65	298.7889	49.88	14217.56	16.995	51.37	0	0	6.785	13.825	33.575	.516	18.89568	2617	3.685	10.5	59	1773	0	494.5	57	0	0	6	.2292702	481.048	5.440206	0	0	1.098391	67.74933	8.307796	.4012228	9.562233
TO	17	NOVO ALEGRE	171515	1715150	2004	0	0	0	0	0	71.92	438.3146	75.016	14230.29	15.1	34.868	0	0	19.304	14.606	23.578	.606	19.98371	2455	3.728	0	187	1949	0	490.6	57.4			4	.1629328	200.103	12.26868			.2924229	79.389	28.39658	0	9.563128
TO	17	MONTE SANTO DO TOCANTINS	171370	1713700	2006	0	0	0	0	0	100	361.6087	56.614	14353.01	15.974	58.99	1.56	.1	9.526	9.782	19.734	.5536	23.16222	1948	3.202	0	299	2288	0	451.2	49.2	0	0	10	.513347	1091.553	1.784613	0	0	3.731534	100	49.14774	0	9.571714
TO	17	TAIPAS DO TOCANTINS	172093	1720937	2007	1	1	0	0	0	81.65	377.9495	70.428	14395.29	28.249	46.884	.259	0	14.46	11.492	20.215	.5368	19.33716	1916	3.879	5.3	178	2041	.5219207	370.5	53.8	0	0	0	0	1116.202	1.716535	0	0	.3199606	100	36.03664	.2766179	9.574656
	21	AFONSO CUNHA	210010	2100105	2005	0	0	0	0	0	85.8	166.6202	16.035	14407.17	38.43	47.735	0		7.41	16.695	53.115	.433	20.0506	4743	4.69	0	642	5008	0	951	55.5	10	10	0	0	371.338	12.77273	2.10837	2.10837	.9284022	100	63.4826	0	9.575481
TO	17	IPUEIRAS	170980	1709807	2007	0	0	0	0	0	68.2	342.4365	63.177	14439.7	18.628	29.969	0	0	8.202	4.592	19.674	.5492	19.05771	1698	3.49	0	148	1528	0	323.6	46.9	0	0	0	0	815.254	2.082787	0	0	.7687854	89.98822	30.41932	0	9.577737
TO	17	CHAPADA DE AREIA	170460	1704600	2009	0	0	0	0	0	100	522.0753	80.144	14447.77	18.486	54.922	0	0	8.141	10.171	16.68	.5981	23.99057	1273	3.026	0	154	1329	0	305.4	53.1	0	0	8	.6284367	659.249	1.930985	0	0	.8223594	100	36.60675	0	9.578295
TO	17	OLIVEIRA DE FÁTIMA	171550	1715507	2009	0	0	0	0	0	100	566.6705	89.93	14464.15	16.655	32.475	0	0	5.728	13.067	12.74	.6571	20.4163	1129	3.345	0	101	1040	0	230.5	56.8	0	0	8	.7085917	205.85	5.484576	0	0	.2782263	92.11692	29.92427	0	9.579429
MT	51	ARAGUAINHA	510120	5101209	2008	0	0	0	0	0	100	618.0786	89.65	14518.38	15.412	27.89	.68	0	8	5.332	3.078	.6754	21.30053	1138	2.962	0	104	1213	0	242.4	39.2	0	0	14	1.230228	687.973	1.654135	0	0	.1660907	100	27.06924	0	9.583171
TO	17	MONTE SANTO DO TOCANTINS	171370	1713700	2004	0	0	0	0	0	11.09	344.8982	45.976	14672.3	15.806	60.17	2.34	0	10.604	9.938	20.686	.5204	23.25509	1917	3.288	0	29	2041	0	445.8	49.8			0	0	1091.553	1.756213			3.785609	100	4.974022	0	9.593717
TO	17	CENTENÁRIO	170410	1704105	2004	0	0	0	0	0	37.77	274.6566	34.094	14704.14	27.854	47.768	0	0	10.77	21.482	39.836	.4718	21.9523	2264	4.038	0	107	2299	0	497	62.4			19	.8392226	1954.699	1.158235			1.196371	100	19.08419	0	9.595884
TO	17	SÃO BENTO DO TOCANTINS	172010	1720101	2005	0	0	0	0	0	57.93	324.8754	22.275	14719.06	22.655	45.365	0	5.9	3.74	14.54	29.05	.508	27.08747	3018	4.305	0	237	3534	0	817.5	56	0	0	15	.4970179	1105.901	2.728997	0	0	.7879177	100	33.80666	0	9.596899
TO	17	JUARINA	171180	1711803	2004	0	0	0	0	0	0	283.8934	45.19	14750.96	17.356	51.116	0	.6	7.766	14.216	35.512	.5024	19.61341	2535	3.764	12.2	0	1773	0	497.2	58			6	.2366864	481.048	5.269744			1.086854	69.94083	0	.4812623	9.599064
TO	17	MAURILÂNDIA DO TOCANTINS	171280	1712801	2004	0	0	0	0	0	68.3	232.7046	29.072	14754.71	24.984	59.742	0	.4	8.624	16.596	40.924	.4618	18.22536	3257	4.226	112	212	2846	0	593.6	56.2			4	.1228124	738.105	4.412652			.6953597	87.38103	27.50728	3.438747	9.599318
TO	17	SANTA TEREZA DO TOCANTINS	171900	1719004	2004	0	0	0	0	0	22.61	333.8366	38.958	14803.4	16.178	45.53	0	0	7.206	13.864	26.704	.5522	20.69535	2301	4.268	0	50	2275	0	476.2	53.6			9	.3911343	539.912	4.261806			.5703254	98.87006	9.274229	0	9.602612
TO	17	LIZARDA	171240	1712405	2004	0	0	0	0	0	45.47	282.0517	28.57	14870.83	24.652	61.744	0	0	6.418	32.644	45.942	.4608	19.53013	3618	4.21	0	206	3724	0	706.6	64.4			29	.8015478	5723.234	.6321601			.9780231	100	23.9707	0	9.607157
TO	17	JUARINA	171180	1711803	2007	0	0	0	0	0	82.79	328.5799	59.26	14921.63	16.273	51.878	0	0	4.823	13.043	29.701	.5432	22.84447	2141	3.527	7.1	202	2288	0	489.1	55	0	0	0	0	481.048	4.450699	0	0	1.122173	100	33.27669	.3316208	9.610567
TO	17	MONTE SANTO DO TOCANTINS	171370	1713700	2007	0	0	0	0	0	100	369.964	61.933	14962.75	16.058	58.4	1.17	0	8.987	9.704	19.258	.5702	24.42949	1858	3.159	0	306	2297	0	453.9	48.9	0	0	10	.5382131	1091.553	1.702162	0	0	3.7058	100	52.02659	0	9.613318
TO	17	TUPIRATINS	172130	1721307	2006	0	0	0	0	0	57.39	432.9694	38.322	14978.4	22.826	45.156	.524	0	6.18	16.704	25.192	.5306	23.76615	1471	3.53	0	163	1906	0	349.6	58.2	0	0	1	.067981	895.308	1.64301	0	0	.9387492	100	39.11557	0	9.614364
TO	17	JUARINA	171180	1711803	2006	0	0	0	0	0	50.82	313.6844	54.57	15033.38	16.634	51.624	0	0	5.804	13.434	31.638	.5296	18.43328	2668	3.606	8.8	124	2100	0	491.8	56	0	0	6	.2248875	481.048	5.546224	0	0	1.110162	78.71065	16.75952	.3298351	9.618028
TO	17	LIZARDA	171240	1712405	2005	0	0	0	0	0	50.33	306.0012	33.36	15045.13	24.27	61.855	0	0	6.175	36.76	46.345	.479	20	3550	4.12	0	228	4139	0	710	66	0	0	32	.9014084	5723.234	.6202787	0	0	.8635575	100	26.46085	0	9.61881
TO	17	SANTA TEREZA DO TOCANTINS	171900	1719004	2006	0	0	0	0	0	68.85	397.8078	51.182	15084.92	15.642	39.59	0	0	5.794	11.696	20.406	.5888	20.74257	2424	4.112	0	221	2221	0	502.8	51.4	0	0	7	.2887789	539.912	4.489621	0	0	.5670829	91.62541	37.48977	0	9.62145
TO	17	NOVO ALEGRE	171515	1715150	2006	0	0	0	0	0	100	495.2733	80.504	15234.39	14.66	36.462	0	0	17.156	13.124	18.672	.637	19.47941	2574	3.592	0	267	2246	0	501.4	55.6	0	0	8	.3108003	200.103	12.86338	0	0	.3096796	87.25719	37.25967	0	9.63131
TO	17	RIO DA CONCEIÇÃO	171865	1718659	2011	0	0	0	0	0	100	375.1349	98.894	15245.83	13.211	27.105	.001	0	17.723	13.972	25.949	.6276	21.52794	1754	3.66	0	250	1620	0	377.6	55.5	0	0	11	.627138	787.116	2.228388	0	0	.0826796	92.36032	52.16648	0	9.632062
TO	17	SAMPAIO	171880	1718808	2005	0	0	0	0	0	82.19	249.962	39.69	15277.27	28.31	41.965	.29	.2	9.12	13.56	36.965	.5315	23.52118	2502	4.205	54.5	328	3320	0	588.5	55.5	0	0	9	.3597122	222.29	11.25557	0	0	.1481481	100	55.1255	2.178257	9.634122
	21	AFONSO CUNHA	210010	2100105	2006	0	0	0	0	0	100	175.4113	17.742	15309.99	37.672	44.148	0		8.422	17.742	51.6	.4522	20.6605	4754	4.656	0	821	5202	0	982.2	56.2	10	10	0	0	371.338	12.80235	2.103492	2.103492	.9050802	100	80.40757	0	9.636261
TO	17	SÃO FÉLIX DO TOCANTINS	172015	1720150	2014	0	0	0	0	0	100	347.7213	87.592	15316.73	20.49	28.562	0	0	.001	-32.974	29.07	.636	20.91384	1532	3.794	0	207	1277	0	320.4	58	0	0	5	.3263707	1908.678	.8026498	0	0	.3787351	83.35509	51.26358	0	9.636701
TO	17	SANTA TEREZINHA DO TOCANTINS	172000	1720002	2006	0	0	0	0	0	86.2	314.7248	43.3	15337.48	23.37	48.184	0	0	7.646	13.118	31.662	.5414	17.16895	2847	3.956	0	306	2358	0	488.8	54	0	0	1	.0351247	269.677	10.55707	0	0	.6320805	82.82403	42.51971	0	9.638055
MT	51	ARAGUAINHA	510120	5101209	2009	0	0	0	0	0	100	629.8868	93.245	15378.39	15.001	27.54	.34	0	7.255	5.431	2.199	.6882	21.13901	1115	2.896	0	105	1131	0	235.7	39.6	0	0	16	1.434978	687.973	1.620703	0	0	.1636062	100	27.27175	0	9.640718
MA	21	SÃO ROBERTO	211167	2111672	2004	0	0	0	0	0	52.32	146.0449	16.702	15462.66	40.686	63.886	.08	0	2.292	14.736	55.322	.3774	21.94106	4513	4.754	0	380	4945	0	990.2	54.6			0	0	227.463	19.84059			.9201774	100	40.02925	0	9.646184
TO	17	SANTA TEREZINHA DO TOCANTINS	172000	1720002	2007	0	0	0	0	0	86.2	341.8867	47.91	15489.08	22.83	46.473	0	0	8.202	12.766	28.904	.5653	21.54518	2291	3.872	0	306	2299	0	493.6	54	0	0	1	.0436491	269.677	8.495348	0	0	.611267	100	51.7168	0	9.647891
TO	17	CENTENÁRIO	170410	1704105	2005	3	3	0	0	0	40.24	294.529	37.07	15539.54	27.97	44.885	0	0	11.125	21.555	38.29	.488	22.05117	2306	3.975	0	114	2269	1.300954	508.5	62.5	0	0	22	.954033	1954.699	1.179721	0	0	1.087859	98.39549	19.65091	0	9.651143
TO	17	CACHOEIRINHA	170382	1703826	2008	0	0	0	0	0	78.73	300.8542	52.594	15541.87	19.488	49.426	0	.5	3.748	9.138	23.46	.5902	18.59508	2235	4.032	0	248	2203	0	415.6	47.4	0	0	96	4.295302	352.345	6.343215	0	0	.2216596	98.56823	44.73986	0	9.651293
TO	17	TAIPAS DO TOCANTINS	172093	1720937	2008	1	1	0	0	0	84.86	389.1447	72.832	15563.62	27.666	46.306	.296	0	15.37	11.728	19.17	.5582	19.14894	1974	3.806	4.2	185	2026	.5065856	378	54.2	0	0	4	.2026342	1116.202	1.768497	0	0	.294912	100	35.6692	.212766	9.652691
TO	17	SÃO FÉLIX DO TOCANTINS	172015	1720150	2010	1	1	0	0	0	88.83	343.8128	70.56	15629.39	20.31	25.21	0	0	.34	27.73	36.15	.574	20.18093	1437	4.17	0	183	1583	.6958942	290	64	0	0	15	1.043841	1908.678	.7528771	0	0	.5435016	100	53.10439	0	9.656908
TO	17	SÃO FÉLIX DO TOCANTINS	172015	1720150	2009	0	0	0	0	0	68.91	342.8358	66.302	15641.95	20.265	24.372	0	0	4.758	42.906	37.92	.5585	19.23706	1468	4.264	0	164	1590	0	282.4	65.5	0	0	13	.8855586	1908.678	.7691187	0	0	.5939394	100	47.63597	0	9.657711
TO	17	CHAPADA DE AREIA	170460	1704600	2010	0	0	0	0	0	92.49	529.2932	84.72	15643.45	18.9	55.36	0	0	6.35	8.58	15.11	.619	22.92135	1335	2.94	0	160	1306	0	306	51	0	0	7	.5243446	659.249	2.025032	0	0	.7823765	97.82771	35.23595	0	9.657807
TO	17	ABREULÂNDIA	170025	1700251	2004	4	4	0	0	0	32.73	507.946	44.912	15691.16	17.802	39.954	0	.3	16.316	13.8	18.322	.5384	21.22025	2311	3.552	120.2	90	1949	1.730852	490.4	56.6			18	.7788836	1895.212	1.219389			.8390861	84.33578	13.83297	5.201211	9.660852
TO	17	PORTO ALEGRE DO TOCANTINS	171800	1718006	2004	2	2	0	0	0	58.71	299.2008	44.5	15723	24.76	40.434	2.112	0	12.122	9.606	25.034	.522	18.57256	2522	4.138	0	142	2741	.7930214	468.4	50.4			19	.7533703	501.862	5.025286			.6019819	100	23.29881	0	9.66288
MA	21	BACURITUBA	210135	2101350	2005	0	0	0	0	0	88.25	182.5421	19.215	15725.62	29.735	58.92	0	0	5.985	15.815	48.39	.453	19.32022	5031	4.115	0	666	4861	0	972	56	0	0	0	0	674.512	7.458726	0	0	2.887632	96.62095	54.47406	0	9.663046
TO	17	PORTO ALEGRE DO TOCANTINS	171800	1718006	2005	0	0	0	0	0	90.14	321.0302	49.355	15745.11	23.945	40.115	1.88	0	11.685	9.865	23.765	.5425	18.71845	2575	4.075	0	218	2687	0	482	50.5	0	0	21	.815534	501.862	5.130893	0	0	.573855	100	34.49903	0	9.664285
TO	17	SÃO FÉLIX DO TOCANTINS	172015	1720150	2012	0	0	0	0	0	100	345.7671	79.076	15773.34	20.4	26.886	0	0	.001	-2.622	32.61	.605	20.86124	1463	3.982	0	213	1297	0	305.2	61	0	0	15	1.02529	1908.678	.7664991	0	0	.4545994	88.65345	57.97444	0	9.666077
MT	51	SERRA NOVA DOURADA	510788	5107883	2004	0	0	0	0	0	29.36	440.0692	41.18	15796.04	14.944	56.534	.564	1.1	7.95	19.36	25.998	.5644	22.10611	1244		0	20	1173	0	275	62			4	.3215434	1500.389	.8291183			2.553505	94.2926		0	9.667515
TO	17	OLIVEIRA DE FÁTIMA	171550	1715507	2010	0	0	0	0	0	79.86	558.1001	93.34	15799.5	16.76	32.59	0	0	4.87	12.09	12.56	.675	22.46866	1037	3.25	0	111	1026	0	233	55	0	0	8	.7714561	205.85	5.037649	0	0	.2692778	98.93925	34.78785	0	9.667734
TO	17	NOVO ALEGRE	171515	1715150	2007	0	0	0	0	0	100	523.7526	83.248	15804.88	14.44	37.259	0	0	16.082	12.383	16.219	.6525	28.13992	1801	3.524	0	267	2236	0	506.8	54.7	0	0	13	.7218212	200.103	9.000365	0	0	.318468	100	52.24364	0	9.668075
MT	51	ARAGUAINHA	510120	5101209	2014	0	0	0	0	0	100	688.9276	100	15809.21	12.946	25.79	.001	0	3.53	5.926	.0001	.7522	20.22	1000	2.566	0	98	908	0	202.2	41.6	0	0	12	1.2	687.973	1.453545	0	0	.1494678	90.8	25.1468	0	9.668348
TO	17	PORTO ALEGRE DO TOCANTINS	171800	1718006	2006	0	0	0	0	0	82.65	342.8596	54.21	15861.5	23.13	39.796	1.648	0	11.248	10.124	22.496	.563	19.01036	2607	4.012	0	281	2794	0	495.6	50.6	0	0	23	.8822401	501.862	5.194655	0	0	.5475156	100	43.24403	0	9.67165
TO	17	SANTA TEREZA DO TOCANTINS	171900	1719004	2005	0	0	0	0	0	59.24	365.8222	45.07	15940.04	15.91	42.56	0	0	6.5	12.78	23.555	.5705	20.59319	2377	4.19	0	131	2316	0	489.5	52.5	0	0	8	.3365587	539.912	4.402569	0	0	.5686739	97.43374	23.09171	0	9.676589
TO	17	SÃO FÉLIX DO TOCANTINS	172015	1720150	2011	0	0	0	0	0	90.29	344.7899	74.818	15949.45	20.355	26.048	0	0	.001	12.554	34.38	.5895	20.52414	1450	4.076	0	186	1559	0	297.6	62.5	0	0	12	.8275862	1908.678	.7596881	0	0	.4972194	100	52.28524	0	9.677179
TO	17	SÃO BENTO DO TOCANTINS	172010	1720101	2006	1	1	0	0	0	55.24	351.0785	25.066	15961.15	22.056	45.102	0	.1	4.374	14.02	26.88	.5274	29.24887	2889	4.232	0	332	3549	.3461405	845	56	10	10	15	.5192108	1105.901	2.61235	3.461405	3.461405	.7673415	100	48.63358	0	9.677913
TO	17	RIO DA CONCEIÇÃO	171865	1718659	2012	0	0	0	0	0	100	389.1925	100	15984.12	12.402	25.43	.001	0	18.296	14.194	25.488	.6472	21.86176	1794	3.55	0	252	1646	0	392.2	56	0	0	12	.6688963	787.116	2.279207	0	0	.0768411	91.75028	49.86622	0	9.679351
TO	17	RECURSOLÂNDIA	171850	1718501	2004	0	0	0	0	0	48.24	182.8513	30.474	16002.06	30.132	44.72	0	0	7.592	94.174	52.192	.398	17.92988	3594	4.626	10	171	3856	0	644.4	65.2			0	0	2216.663	1.621356			1.187661	100	22.01018	.2782415	9.680472
TO	17	TAIPAS DO TOCANTINS	172093	1720937	2009	0	0	0	0	0	100	400.3399	75.236	16081.2	27.083	45.728	.333	0	16.28	11.964	18.125	.5796	19.28464	1999	3.733	3.1	227	2008	0	385.5	54.6	0	0	1	.050025	1116.202	1.790895	0	0	.2713681	100	42.39075	.1550775	9.685406
TO	17	OLIVEIRA DE FÁTIMA	171550	1715507	2011	0	0	0	0	0	81.29	549.5298	96.75	16150.1	16.865	32.705	0	0	4.012	11.113	12.38	.6929	22.5791	1043	3.155	0	113	1026	0	235.5	53.2	0	0	11	1.05465	205.85	5.066796	0	0	.2605863	98.37009	34.18169	0	9.689682
MT	51	PONTE BRANCA	510670	5106703	2005	0	0	0	0	0	56.49	616.4099	81.37	16150.92	16.11	35.81	.635	0	9.93	6.825	4.07	.6245	21.49796	1956	2.945	0	120	1878	0	420.5	44.5	21	21	27	1.380368	685.992	2.851345	10.7362	10.7362	.1749467	96.01227	18.06748	0	9.689733
	21	AFONSO CUNHA	210010	2100105	2004	0	0	0	0	0	82.99	157.8291	14.328	16159.38	39.188	51.322	0		6.398	15.648	54.63	.4138	19.44198	4731	4.724	0	621	4723	0	919.8	54.8			0	0	371.338	12.74041			.9534497	99.8309	62.00812	0	9.690256
MA	21	BACURITUBA	210135	2101350	2004	2	2	0	0	0	42.27	176.2043	15.526	16165	30.902	60.426	0	0	5.548	15.708	49.744	.4362	19.05356	4966	4.18	0	319	4861	.4027386	946.2	56.2			2	.0402739	674.512	7.36236			2.926417	97.88562	26.85099	0	9.690603
MT	51	ARAGUAINHA	510120	5101209	2012	0	0	0	0	0	100	665.3112	100	16182.42	13.768	26.49	.001	0	5.02	5.728	.0001	.7266	20.37807	1058	2.698	0	110	996	0	215.6	40.8	0	0	11	1.039698	687.973	1.537851	0	0	.1554966	94.13988	28.05104	0	9.691681
	21	SUCUPIRA DO RIACHÃO	211195	2111953	2007	0	0	0	0	0	100	280.4532	37.273	16258.85	34.049	47.56	.123		3.138	10.984	29.711	.511	18.05989	4675	3.986	0	835	5829	0	844.3	51.9	0	0	3	.0641711	564.968	8.274805	0	0	.7081678	100	71.19379	0	9.696392
TO	17	CENTENÁRIO	170410	1704105	2006	1	1	0	0	0	57.69	314.4014	40.046	16279	28.086	42.002	0	0	11.48	21.628	36.744	.5042	22.29846	2332	3.912	0	195	2240	.4288165	520	62.6	0	0	20	.8576329	1954.699	1.193023	0	0	.992708	96.05489	32.71183	0	9.697631
MT	51	ARAGUAINHA	510120	5101209	2010	0	0	0	0	0	100	641.6949	96.84	16321.09	14.59	27.19	0	0	6.51	5.53	1.32	.701	20.89416	1096	2.83	0	109	1093	0	229	40	0	0	26	2.372263	687.973	1.593086	0	0	.161017	99.72628	28.14507	0	9.700213
TO	17	SAMPAIO	171880	1718808	2006	0	0	0	0	0	89.54	267.1885	44.912	16330.54	27.432	40.678	.348	1.2	9.232	12.808	33.814	.5464	25.17974	2448	4.138	48	471	3919	0	616.4	54.4	0	0	10	.4084967	222.29	11.01264	0	0	.1367182	100	79.61593	1.960784	9.700792
TO	17	MAURILÂNDIA DO TOCANTINS	171280	1712801	2005	0	0	0	0	0	100	248.6756	32.89	16381.29	24.755	57.545	0	2.4	7.775	15.755	38.425	.4815	17.67972	3422	4.14	122.5	311	3057	0	605	55.5	0	0	6	.1753361	738.105	4.636197	0	0	.6707453	89.33372	37.62537	3.579778	9.703896
TO	17	LAGOA DO TOCANTINS	171195	1711951	2006	0	0	0	0	0	83.3	241.9329	44.5	16423.32	24.884	38.938	0	0	16.348	35.092	44.928	.4742	18.57192	2927	4.158	0	399	3116	0	543.6	62.4	0	0	10	.3416467	911.342	3.211747	0	0	.437569	100	56.68063	0	9.706457
MT	51	ARAGUAINHA	510120	5101209	2013	0	0	0	0	0	100	677.1194	100	16427.52	13.357	26.14	.001	0	4.275	5.827	.0001	.7394	20.40039	1024	2.632	0	110	943	0	208.9	41.2	0	0	14	1.367188	687.973	1.488431	0	0	.15255	92.08984	28.27344	0	9.706714
TO	17	SANTA TEREZA DO TOCANTINS	171900	1719004	2007	0	0	0	0	0	71.65	429.7935	57.294	16429.91	15.374	36.62	0	0	5.088	10.612	17.257	.6071	22.46844	2297	4.034	0	230	2134	0	516.1	50.3	0	0	7	.3047453	539.912	4.254397	0	0	.5655492	92.90379	40.39268	0	9.706859
MT	51	PONTE BRANCA	510670	5106703	2004	1	1	0	0	0	18.36	580.7998	78.656	16477.77	16.706	36.008	.604	0	10.588	6.594	4.614	.6122	21.87879	1980	2.992	0	39	1953	.5050505	433.2	43.6			25	1.262626	685.992	2.886331			.175546	98.63636	5.893333	0	9.709767
TO	17	CHAPADA DE AREIA	170460	1704600	2011	0	0	0	0	0	90.75	536.5111	89.296	16499.93	19.314	55.798	0	0	4.559	6.989	13.54	.6399	22.8806	1340	2.854	0	157	1323	0	306.6	48.9	0	0	7	.522388	659.249	2.032616	0	0	.7444733	98.73135	33.43866	0	9.711111
TO	17	SÃO FÉLIX DO TOCANTINS	172015	1720150	2013	0	0	0	0	0	100	346.7441	83.334	16551.17	20.445	27.724	0	0	.001	-17.798	30.84	.6205	20.60606	1518	3.888	0	219	1277	0	312.8	59.5	0	0	14	.9222661	1908.678	.7953148	0	0	.4152236	84.12385	56.0917	0	9.714212
MT	51	NOVO SANTO ANTÔNIO	510631	5106315	2007	0	0	0	0	0	56.57	484.4844	50.958	16568.07	16.416	56.189	.717	5.5	5.615	10.084	14.072	.569	18.91943	2110		0	99	1723	0	399.2	49.5	0	0	1	.0473934	4393.796	.4802226	0	0	.8653152	81.65877		0	9.715233
TO	17	SÃO BENTO DO TOCANTINS	172010	1720101	2004	0	0	0	0	0	55.48	298.6722	19.484	16580.78	23.254	45.628	0	.1	3.106	15.06	31.22	.4886	24.48094	3227	4.378	0	227	3707	0	790	56			15	.464828	1105.901	2.917983			.8098866	100	30.79659	0	9.716
TO	17	RIO DA CONCEIÇÃO	171865	1718659	2010	0	0	0	0	0	90	361.0773	91.55	16657.1	14.02	28.78	0	0	17.15	13.75	26.41	.608	21.17853	1714	3.77	0	216	1641	0	363	55	0	0	12	.7001167	787.116	2.17757	0	0	.0889454	95.74096	47.50992	0	9.720592
TO	17	CARRASCO BONITO	170389	1703891	2004	0	0	0	0	0	68.2	226.6676	51.79	16661.32	35.172	54.262	.12	0	8.844	16.398	42.984	.4818	15.62547	3973	4.362	0	262	3106	0	620.8	60.2			0	0	192.939	20.592			.9681035	78.1777	28.76527	0	9.720845
TO	17	LIZARDA	171240	1712405	2006	0	0	0	0	0	80.45	329.9507	38.15	16751.47	23.888	61.966	0	0	5.932	40.876	46.748	.4972	20.34217	3507	4.03	0	432	3817	0	713.4	67.6	0	0	32	.9124608	5723.234	.6127654	0	0	.7612964	100	49.64243	0	9.726241
MA	21	LUÍS DOMINGUES	210620	2106201	2004	17	15	2	0	0	56.26	253.8184	18.158	16760.58	22.818	48.676	2.804	0	3.754	17.838	40.468	.5064	20.8199	5708	4.476	0	411	4731	2.978276	1188.4	60			17	.2978276	464.06	12.30013			.2035878	82.88367	32.22908	0	9.726785
TO	17	RECURSOLÂNDIA	171850	1718501	2005	0	0	0	0	0	69.67	191.9405	32.73	16771.15	29.715	44.205	0	0	6.84	84.125	51.29	.415	17.52182	3781	4.55	9	247	3980	0	662.5	65	0	0	0	0	2216.663	1.705717	0	0	1.127542	100	29.72362	.2380323	9.727416
TO	17	JUARINA	171180	1711803	2008	0	0	0	0	0	80.74	343.4754	63.95	16787.46	15.912	52.132	0	0	3.842	12.652	27.764	.5568	22.10909	2200	3.448	5.4	197	2287	0	486.4	54	0	0	0	0	481.048	4.573348	0	0	1.134433	100	30.87527	.2454545	9.728387
TO	17	LUZINÓPOLIS	171245	1712454	2004	0	0	0	0	0	68.12	310.2287	39.154	16964.73	19.756	35.114	0	0	9.522	19.682	30.95	.528	19.24413	2302	4.146	0	140	2365	0	443	56.8			1	.0434405	279.563	8.23428			.5423544	100	25.2146	0	9.738892
MT	51	SERRA NOVA DOURADA	510788	5107883	2008	0	0	0	0	0	52.14	542.8348	64.76	16972.28	13.148	40.358	1.128	9.6	6.95	10.96	12.826	.6308	23.52523	1407		0	73	1547	0	331	50	0	0	1	.0710732	1500.389	.9377568	0	0	.9913899	100		0	9.739337
TO	17	CHAPADA DE AREIA	170460	1704600	2012	0	0	0	0	0	100	543.729	93.872	16973.14	19.728	56.236	0	0	2.768	5.398	11.97	.6608	22.84015	1345	2.768	0	178	1331	0	307.2	46.8	0	0	3	.2230483	659.249	2.0402	0	0	.7084917	98.95911	36.63227	0	9.739388
MT	51	SERRA NOVA DOURADA	510788	5107883	2009	0	0	0	0	0	87.86	568.5263	70.655	17019.27	12.699	36.314	1.269	17.6	6.7	8.86	9.533	.6474	23.84243	1447		0	123	1536	0	345	47	0	0	1	.0691085	1500.389	.9644166	0	0	.8178215	100		0	9.742102
MA	21	SERRANO DO MARANHÃO	211178	2111789	2004	229	229	0	0	0	40.71	140.4775	7.414	17063.99	33.46	76.544	0	0	4.056	13.786	53.966	.4134	34.27799	5547	4.308	0	813	10300	41.28358	1901.4	52.4			1	.0180278	1207.06	4.595463			1.86146	100	63.14051	0	9.744726
TO	17	CRIXÁS DO TOCANTINS	170625	1706258	2005	0	0	0	0	0	29.49	385.3572	56.72	17116.71	12.7	41.81	0	0	7.315	7.315	18.035	.5675	21.84057	1543	3.59	0	38	1505	0	337	45	0	0	8	.5184705	986.693	1.56381	0	0	.7888349	97.53726	8.841218	0	9.74781
	21	SUCUPIRA DO RIACHÃO	211195	2111953	2005	0	0	0	0	0	60.21	254.6999	34.815	17122.03	34.755	49.4	.205		3.43	11.24	33.145	.473	17.55959	4741	4.11	0	398	5244	0	832.5	52.5	0	0	4	.0843704	564.968	8.391625	0	0	.7817818	100	34.50285	0	9.748121
MA	21	SÃO ROBERTO	211167	2111672	2005	1	1	0	0	0	86.88	157.7068	19.33	17132.66	39.695	62.13	.1	0	2.435	14.695	52.725	.4005	22.98369	4538	4.715	0	631	4998	.2203614	1043	54.5	0	0	0	0	227.463	19.9505	0	0	.9512057	100	65.56115	0	9.748742
TO	17	RIO DA CONCEIÇÃO	171865	1718659	2008	0	0	0	0	0	70.72	332.9621	76.862	17171.07	15.638	32.13	1.512	0	16.004	13.306	27.332	.5688	22.26818	1499	3.99	0	128	1641	0	333.8	54	0	0	12	.8005337	787.116	1.904421	0	0	.1029613	100	34.07071	0	9.750981
TO	17	CACHOEIRINHA	170382	1703826	2009	0	0	0	0	0	87.94	320.3301	56.307	17251.55	18.844	47.433	0	.2	4.194	8.909	21.02	.6086	18.72727	2255	3.921	0	277	2114	0	422.3	47.2	0	0	155	6.873614	352.345	6.399977	0	0	.2312615	93.74723	48.16483	0	9.755657
TO	17	CARMOLÂNDIA	170388	1703883	2005	0	0	0	0	0	57.95	389.61	63.925	17265.57	23.68	40.71	0	.9	11.995	10.175	19.815	.5435	21.32867	2145	3.775	0	124	2264	0	457.5	50.5	0	0	15	.6993007	339.405	6.319883	0	0	.2815649	100	21.82284	0	9.75647
MT	51	ARAGUAINHA	510120	5101209	2011	0	0	0	0	0	100	653.5031	100	17326.31	14.179	26.84	.001	0	5.765	5.629	.441	.7138	20.65985	1076	2.764	0	115	986	0	222.3	40.4	0	0	16	1.486989	687.973	1.564015	0	0	.1583162	91.63569	29.54089	0	9.759981
TO	17	BARRA DO OURO	170307	1703073	2004	0	0	0	0	0	55.09	242.9845	27.006	17382.38	25.974	51.412	0	0	12.636	25.622	40.616	.4572	18.71247	3697	4.488	0	223	3482	0	691.8	59.2			4	.1081958	1106.345	3.341634			1.216087	94.18447	27.07125	0	9.763212
TO	17	CRIXÁS DO TOCANTINS	170625	1706258	2004	0	0	0	0	0	28.71	366.4703	52.066	17446.06	13.106	43.464	0	0	7.844	7.172	18.628	.5522	22.21777	1497	3.67	0	37	1538	0	332.6	44.4			8	.5344021	986.693	1.517189			.7878193	100	9.070808	0	9.76687
TO	17	CARRASCO BONITO	170389	1703891	2005	0	0	0	0	0	100	243.8252	56.125	17479.99	34.135	53.69	.15	.2	9.29	15.86	40.51	.5005	14.89138	4281	4.29	0	409	3212	0	637.5	59.5	0	0	0	0	192.939	22.18836	0	0	.9508474	75.0292	40.98598	0	9.768812
TO	17	OLIVEIRA DE FÁTIMA	171550	1715507	2012	0	0	0	0	0	86.33	540.9594	100	17516.92	16.97	32.82	0	0	3.154	10.136	12.2	.7108	22.68827	1049	3.06	0	120	1032	0	238	51.4	0	0	10	.9532889	205.85	5.095943	0	0	.2521408	98.37941	35.00476	0	9.770923
TO	17	ABREULÂNDIA	170025	1700251	2005	1	1	0	0	0	33.82	569.509	49.595	17518.98	17.065	40.37	0	1.2	14.895	15.3	17.485	.5595	20.88098	2361	3.485	100.5	93	2069	.4235494	493	59	0	0	19	.8047438	1895.212	1.245771	0	0	.796783	87.63236	13.72745	4.256671	9.77104
TO	17	NOVO JARDIM	171525	1715259	2005	0	0	0	0	0	100	325.6556	61.975	17543.79	22.7	51.575	5.105	0	8.815	8.48	20.6	.4835	18.16575	2546	4.195	0	147	2281	0	462.5	47	0	0	1	.0392773	1309.665	1.944009	0	0	.4633217	89.59151	24.22093	0	9.772455
TO	17	CARMOLÂNDIA	170388	1703883	2004	0	0	0	0	0	57.48	360.0341	59.098	17560.31	24.612	41.042	0	1.1	12.666	10.56	22.444	.5242	21.46318	2105	3.834	0	123	2147	0	451.8	51			15	.7125891	339.405	6.20203			.2841648	100	22.40294	0	9.773396
TO	17	TAIPAS DO TOCANTINS	172093	1720937	2010	0	0	0	0	0	81.38	411.535	77.64	17585	26.5	45.15	.37	0	17.19	12.2	17.08	.601	20.20566	1945	3.66	2	236	1965	0	393	55	0	0	1	.0514139	1116.202	1.742516	0	0	.2491972	100	44.40926	.1028278	9.774801
TO	17	ANGICO	170105	1701051	2004	0	0	0	0	0	70.11	346.6303	39.698	17610.88	19.43	49.564	0	1.2	7.226	9.056	18.778	.5502	20.60124	2894	4.168	0	195	3302	0	596.2	50			34	1.174845	451.733	6.406439			.7078358	100	28.08431	0	9.776272
	21	SUCUPIRA DO RIACHÃO	211195	2111953	2006	0	0	0	0	0	100	267.5765	36.044	17624.27	34.402	48.48	.164		3.284	11.112	31.428	.492	17.38698	4822	4.048	0	821	5816	0	838.4	52.2	0	0	4	.0829531	564.968	8.534997	0	0	.7439309	100	68.92178	0	9.777032
TO	17	ABREULÂNDIA	170025	1700251	2006	1	1	0	0	0	70.75	631.072	54.278	17674.09	16.328	40.786	0	.5	13.474	16.8	16.648	.5806	20.71906	2392	3.418	80.8	225	2083	.4180602	495.6	61.4	0	0	23	.9615384	1895.212	1.262128	0	0	.7570733	87.08194	32.15092	3.377926	9.779855
TO	17	TAIPAS DO TOCANTINS	172093	1720937	2011	0	0	0	0	0	99.31	422.7302	80.044	17676.14	25.917	44.572	.407	0	18.1	12.436	16.035	.6224	20.40244	1963	3.587	.9	288	1924	0	400.5	55.4	0	0	1	.0509424	1116.202	1.758642	0	0	.2282826	98.01324	52.62639	.0458482	9.779971
TO	17	NOVO ALEGRE	171515	1715150	2008	0	0	0	0	0	100	552.2319	85.992	17683.6	14.22	38.056	0	0	15.008	11.642	13.766	.668	27.71645	1848	3.456	0	241	2192	0	512.2	53.8	0	0	14	.7575758	200.103	9.235244	0	0	.3273657	100	45.07013	0	9.780393
MA	21	SÃO ROBERTO	211167	2111672	2006	0	0	0	0	0	100	169.3688	21.958	17684.4	38.704	60.374	.12	0	2.578	14.654	50.128	.4236	24.0149	4563	4.676	0	772	5020	0	1095.8	54.4	0	0	1	.0219154	227.463	20.06041	0	0	.9813535	100	79.11181	0	9.780438
TO	17	NOVO JARDIM	171525	1715259	2006	0	0	0	0	0	66.1	333.4401	65.766	17692.99	22.138	51.434	5.02	0	9.018	8.32	19.908	.506	18.08941	2617	4.098	0	193	2263	0	473.4	46.6	0	0	3	.1146351	1309.665	1.998221	0	0	.4457518	86.47306	30.22216	0	9.780924
MT	51	LUCIARA	510530	5105309	2006	1	1	0	0	0	96.03	456.0683	69.884	17756.56	14.856	28.244	0	.9	3.918	9.302	14.808	.6192	23.1661	2053	3.65	180.2	242	2269	.487092	475.6	48.2	0	0	25	1.21773	4243.037	.4838516	0	0	.1743378	100	43.02484	8.777399	9.784511
MT	51	PONTE BRANCA	510670	5106703	2006	0	0	0	0	0	100	652.0199	84.084	17840.75	15.514	35.612	.666	0	9.272	7.056	3.526	.6368	21.09674	1933	2.898	0	135	1737	0	407.8	45.4	21	21	34	1.758924	685.992	2.817817	10.86394	10.86394	.1743278	89.86032	20.23952	0	9.789241
TO	17	SANTA TEREZINHA DO TOCANTINS	172000	1720002	2008	0	0	0	0	0	81.69	369.0487	52.52	17897.92	22.29	44.762	0	0	8.758	12.414	26.146	.5892	21.1545	2356	3.788	0	290	2312	0	498.4	54	0	0	1	.0424448	269.677	8.736377	0	0	.5910086	98.13243	46.62648	0	9.79244
MA	21	BACURITUBA	210135	2101350	2006	0	0	0	0	0	100	188.8799	22.904	17919.78	28.568	57.414	0	0	6.422	15.922	47.036	.4698	19.58006	5096	4.05	0	878	4908	0	997.8	55.8	0	0	0	0	674.512	7.555092	0	0	2.850534	96.31083	69.77826	0	9.79366
TO	17	SÃO SEBASTIÃO DO TOCANTINS	172030	1720309	2004	4	2	2	0	0	83.83	213.3622	37.968	17942.38	28.462	51.364	0	0	12.398	22.21	39.908	.4926	17.89021	4190	4.318	0	340	3380	.9546539	749.6	56.8			19	.4534606	287.275	14.58533			.3049537	80.66826	35.03866	0	9.794921
TO	17	CRIXÁS DO TOCANTINS	170625	1706258	2006	0	0	0	0	0	87.4	404.244	61.374	17943.84	12.294	40.156	0	0	6.786	7.458	17.442	.5828	21.73138	1571	3.51	0	111	1554	0	341.4	45.6	0	0	8	.5092298	986.693	1.592187	0	0	.7898272	98.91788	24.80013	0	9.795002
TO	17	RIO DA CONCEIÇÃO	171865	1718659	2009	0	0	0	0	0	100	347.0197	84.206	17963.3	14.829	30.455	.756	0	16.577	13.528	26.871	.5884	22.77124	1530	3.88	0	187	1623	0	348.4	54.5	0	0	11	.7189543	787.116	1.943805	0	0	.0956872	100	47.42222	0	9.796086
TO	17	RIO DA CONCEIÇÃO	171865	1718659	2013	0	0	0	0	0	100	403.2501	100	17978.42	11.593	23.755	.001	0	18.869	14.416	25.027	.6668	21.46702	1895	3.44	0	262	1620	0	406.8	56.5	0	0	14	.7387863	787.116	2.407523	0	0	.0713877	85.48813	47.56095	0	9.796927
TO	17	SUCUPIRA	172085	1720853	2006	0	0	0	0	0	100	508.216	54.816	17988.51	18.368	44.54	0	0	8.742	9.712	9.454	.5814	27.411	1236	3.32	0	193	1881	0	338.8	53.2	0	0	9	.7281553	1025.519	1.205243	0	0	.6206896	100	51.84142	0	9.797488
TO	17	SANTA TEREZA DO TOCANTINS	171900	1719004	2008	0	0	0	0	0	66.04	461.7791	63.406	18074.98	15.106	33.65	0	0	4.382	9.528	14.108	.6254	22.37532	2366	3.956	0	212	2076	0	529.4	49.2	0	0	10	.4226543	539.912	4.382195	0	0	.5640697	87.74303	35.44683	0	9.802284
	21	AFONSO CUNHA	210010	2100105	2007	0	0	0	0	0	100	184.2024	19.449	18076.35	36.914	40.561	0		9.434	18.789	50.085	.4714	17.93311	5651	4.622	0	814	6161	0	1013.4	56.9	10	10	0	0	371.338	15.21794	1.769598	1.769598	.8833112	100	66.57774	0	9.80236
MT	51	NOVO SANTO ANTÔNIO	510631	5106315	2008	0	0	0	0	0	48.57	523.6865	56.422	18082.74	15.124	53.576	.538	8.8	6.12	9.976	11.298	.597	18.94642	2221		0	85	1774	0	420.8	50	0	0	1	.0450248	4393.796	.5054855	0	0	.7087667	79.87393		0	9.802713
TO	17	CHAPADA DE AREIA	170460	1704600	2013	0	0	0	0	0	100	550.9469	98.448	18147.99	20.142	56.674	0	0	.977	3.807	10.4	.6817	22.20779	1386	2.682	0	186	1249	0	307.8	44.7	0	0	3	.2164502	659.249	2.102392	0	0	.6742892	90.11544	35.99221	0	9.806315
MA	21	SÃO FÉLIX DE BALSAS	211080	2110807	2005	0	0	0	0	0	46.67	239.9028	14.075	18195.92	31.08	61.125	0	0	5.87	14.29	38.225	.474	21.71717	4455	4.265	0	327	5060	0	967.5	54.5	18	18	3	.0673401	2032.364	2.192029	4.040404	4.040404	2.382343	100	31.30539	0	9.808952
MT	51	PONTE BRANCA	510670	5106703	2007	0	0	0	0	0	100	687.6299	86.798	18217.8	14.918	35.414	.697	0	8.614	7.287	2.982	.6491	22.02341	1794	2.851	0	164	1620	0	395.1	46.3	21	21	36	2.006689	685.992	2.615191	11.70569	11.70569	.1736885	90.301	26.06265	0	9.810155
MT	51	SERRA NOVA DOURADA	510788	5107883	2005	0	0	0	0	0	49.9	465.7606	47.075	18263.26	14.495	52.49	.705	2.7	7.7	17.26	22.705	.581	22.3166	1295		0	34	1166	0	289	59	0	0	4	.3088803	1500.389	.8631095	0	0	1.928659	90.03861		0	9.812647
TO	17	ANGICO	170105	1701051	2005	0	0	0	0	0	79.46	356.5433	45.44	18312.88	19.06	47.605	0	5.8	6.84	8.83	17.9	.5665	21.00449	2897	4.1	0	221	3277	0	608.5	49.5	0	0	34	1.173628	451.733	6.41308	0	0	.6952754	100	31.27718	0	9.81536
TO	17	TAIPAS DO TOCANTINS	172093	1720937	2012	0	0	0	0	0	100	433.9254	82.448	18358.78	25.334	43.994	.444	0	19.01	12.672	14.99	.6438	20.59566	1981	3.514	0	313	1972	0	408	55.8	0	0	1	.0504796	1116.202	1.774768	0	0	.2085205	99.54568	55.52155	0	9.817863
TO	17	CACHOEIRINHA	170382	1703826	2011	0	0	0	0	0	100	359.282	63.733	18359.95	17.556	43.447	0	.1	5.086	8.451	16.14	.6454	20.18999	2158	3.699	0	345	2108	0	435.7	46.8	0	0	145	6.719184	352.345	6.124679	0	0	.2505789	97.68304	59.13601	0	9.817927
TO	17	CACHOEIRINHA	170382	1703826	2010	0	0	0	0	0	100	339.806	60.02	18413.07	18.2	45.44	0	0	4.64	8.68	18.58	.627	19.97207	2148	3.81	0	336	2109	0	429	47	0	0	189	8.798882	352.345	6.096298	0	0	.2409012	98.18436	59.59777	0	9.820816
TO	17	CRIXÁS DO TOCANTINS	170625	1706258	2007	0	0	0	0	0	94.49	423.1309	66.028	18480.97	11.888	38.502	0	0	6.257	7.601	16.849	.5981	27.3576	1264	3.43	0	120	1457	0	345.8	46.2	0	0	8	.6329114	986.693	1.281047	0	0	.7907969	100	32.56329	0	9.824497
TO	17	LIZARDA	171240	1712405	2007	0	0	0	0	0	81.56	353.9002	42.94	18490.84	23.506	62.077	0	0	5.689	44.992	47.151	.5154	19.72482	3634	3.94	0	438	3896	0	716.8	69.2	0	0	33	.9080902	5723.234	.6349557	0	0	.6693869	100	47.48817	0	9.825031
MA	21	BACURITUBA	210135	2101350	2007	0	0	0	0	0	100	195.2177	26.593	18648.74	27.401	55.908	0	0	6.859	16.029	45.682	.4866	18.8682	5425	3.985	0	851	5053	0	1023.6	55.6	0	0	1	.0184332	674.512	8.042851	0	0	2.815017	93.14286	62.51125	0	9.833534
TO	17	PORTO ALEGRE DO TOCANTINS	171800	1718006	2007	0	0	0	0	0	82.06	364.6891	59.065	18688.22	22.315	39.477	1.416	0	10.811	10.383	21.227	.5835	17.99293	2830	3.949	0	279	2841	0	509.2	50.7	0	0	20	.7067138	501.862	5.639	0	0	.5227984	100	38.93184	0	9.835649
TO	17	RIO DA CONCEIÇÃO	171865	1718659	2014	0	0	0	0	0	100	417.3077	100	18712.08	10.784	22.08	.001	0	19.442	14.638	24.566	.6864	21.74407	1938	3.33	0	244	1599	0	421.4	57	0	0	8	.4127967	787.116	2.462153	0	0	.0662824	82.50774	41.9257	0	9.836925
TO	17	SÃO SEBASTIÃO DO TOCANTINS	172030	1720309	2005	0	0	0	0	0	92.71	224.1989	43.085	18718.69	28.01	49.45	0	.2	14.345	20.87	38.25	.506	17.52214	4403	4.26	0	376	3936	0	771.5	56.5	0	0	20	.4542358	287.275	15.32678	0	0	.3048901	89.39359	36.37883	0	9.837277
TO	17	ABREULÂNDIA	170025	1700251	2007	0	0	0	0	0	83.33	692.6349	58.961	18758.94	15.591	41.202	0	0	12.053	18.3	15.811	.6017	22.19154	2245	3.351	61.1	265	2150	0	498.2	63.8	0	0	28	1.247216	1895.212	1.184564	0	0	.7197255	95.76837	39.55523	2.721604	9.839426
TO	17	NOVO ACORDO	171510	1715101	2004	0	0	0	0	0	67.39	458.7564	56.862	18788.93	16.678	29.63	0	0	14.442	27.882	31.308	.5394	19.29582	3323	4.11	0	225	3158	0	641.2	68.2			28	.8426121	2674.682	1.242391			.3831815	95.03461	27.82877	0	9.841023
TO	17	CACHOEIRINHA	170382	1703826	2012	0	0	0	0	0	100	378.7579	67.446	18847.69	16.912	41.454	0	.8	5.532	8.222	13.7	.6638	20.41532	2167	3.588	0	356	2084	0	442.4	46.6	0	0	180	8.306415	352.345	6.150222	0	0	.2602946	96.16982	58.94453	0	9.844146
MA	21	JUNCO DO MARANHÃO	210565	2105658	2004	10	5	5	0	0	45.12	226.8926	20.278	18863.85	33.358	49.86	.096	0	6.858	9.784	37.476	.444	12.25577	6193	4.646	0	338	5731	1.614726	759	50.8			1	.0161473	555.088	11.15679			.4755271	92.53996	25.35682	0	9.845002
MA	21	PORTO RICO DO MARANHÃO	210905	2109056	2004	116	114	1	1	0	45.43	232.4403	23.552	18916.29	18.582	65.356	0	0	2.014	9.414	36.398	.516	21.12079	6085	4.64	0	360	7369	19.06327	1285.2	49.6			5	.0821693	218.831	27.80685			1.506427	100	27.45111	0	9.847778
TO	17	MONTE SANTO DO TOCANTINS	171370	1713700	2008	0	0	0	0	0	100	378.3192	67.252	18916.76	16.142	57.81	.78	0	8.448	9.626	18.782	.5868	23.89325	1911	3.116	0	284	2274	0	456.6	48.6	0	0	12	.6279435	1091.553	1.750717	0	0	3.68088	100	46.3079	0	9.847803
TO	17	MAURILÂNDIA DO TOCANTINS	171280	1712801	2006	0	0	0	0	0	63.76	264.6466	36.708	18924.87	24.526	55.348	0	1.3	6.926	14.914	35.926	.5012	17.49149	3524	4.054	133	336	2516	0	616.4	54.8	0	0	8	.2270148	738.105	4.774388	0	0	.6473016	71.39614	38.65335	3.77412	9.848232
MA	21	LUÍS DOMINGUES	210620	2106201	2005	11	11	0	0	0	69.81	265.8908	19.9	18926.03	22.255	47	3.255	.6	3.645	18.135	39.365	.52	21.50245	5704	4.41	0	510	4731	1.928471	1226.5	60	2	2	17	.2980365	464.06	12.29151	.3506311	.3506311	.1998823	82.9418	39.43023	0	9.848293
TO	17	SANTA MARIA DO TOCANTINS	171888	1718881	2004	0	0	0	0	0	15.75	303.3763	28.384	18959.37	22.264	51.572	0	0	7.346	10.444	29.648	.5008	22.3301	2369	4.074	7.2	36	2337	0	529	51.2			6	.2532714	1410.457	1.679597			.9026251	98.64922	6.190967	.3039257	9.850054
TO	17	CHAPADA DE AREIA	170460	1704600	2014	0	0	0	0	0	95.38	558.1648	100	18964.41	20.556	57.112	0	0	.001	2.216	8.83	.7026	22.1711	1391	2.596	0	165	1313	0	308.4	42.6	0	0	0	0	659.249	2.109977	0	0	.641737	94.39252	30.79367	0	9.85032
TO	17	CENTENÁRIO	170410	1704105	2007	0	0	0	0	0	76.33	334.2738	43.022	18974.41	28.202	39.119	0	0	11.835	21.701	35.198	.5204	22.27578	2386	3.849	0	258	2203	0	531.5	62.7	0	0	29	1.215423	1954.699	1.220648	0	0	.9085942	92.33026	41.61953	0	9.850846
	21	SUCUPIRA DO RIACHÃO	211195	2111953	2004	0	0	0	0	0	56.43	241.8232	33.586	18978.1	35.108	50.32	.246		3.576	11.368	34.862	.454	17.74581	4658	4.172	0	373	4611	0	826.6	52.8			3	.0644053	564.968	8.244715			.8219088	98.99098	33.40825	0	9.851041
MT	51	LUCIARA	510530	5105309	2005	18	18	0	0	0	97.14	439.6039	64.36	19014.63	15.2	29.295	0	2.5	3.805	10.07	16.785	.605	22.40566	2120	3.72	159	210	2302	8.490566	475	49.5	0	0	26	1.226415	4243.037	.4996421	0	0	.1944304	100	36.84906	7.5	9.852964
TO	17	NOVO ALEGRE	171515	1715150	2009	0	0	0	0	0	100	580.7112	88.736	19036.87	14	38.853	0	0	13.934	10.901	11.313	.6835	28.72364	1802	3.388	0	272	2260	0	517.6	52.9	0	0	12	.6659268	200.103	9.005363	0	0	.3363748	100	51.13962	0	9.854133
MA	21	SÃO ROBERTO	211167	2111672	2007	0	0	0	0	0	100	181.0307	24.586	19061.59	37.713	58.618	.14	0	2.721	14.613	47.531	.4467	23.02265	4989	4.637	0	761	5071	0	1148.6	54.3	0	0	0	0	227.463	21.93324	0	0	1.010658	100	70.73075	0	9.855431
MA	21	SÃO FÉLIX DE BALSAS	211080	2110807	2007	0	0	0	0	0	93.88	256.1156	17.413	19109.29	30.484	56.987	0	0	6.014	15.314	37.167	.5072	22.41246	4398	4.111	0	629	5185	0	985.7	55.5	18	18	4	.0909504	2032.364	2.163982	4.09277	4.09277	2.171269	100	58.79534	0	9.85793
MA	21	CENTRAL DO MARANHÃO	210312	2103125	2004	9	9	0	0	0	65.55	204.7243	10.538	19116.69	31.032	66.282	.644	0	3.918	11.542	43.512	.4692	15.66285	8305	4.282	0	710	5878	1.083685	1300.8	54			1	.0120409	319.336	26.00709			.9351791	70.77664	36.60711	0	9.858317
MA	21	NOVA IORQUE	210730	2107308	2005	0	0	0	0	0	82.08	290.1285	23.885	19174.12	33.89	51.35	.1	0	5.22	21.86	37.16	.5	19.78827	4298	3.99	0	639	5092	0	850.5	60	0	0	17	.3955328	976.853	4.399843	0	0	.6687374	100	59.32085	0	9.861317
TO	17	TUPIRAMA	172125	1721257	2006	0	0	0	0	0	69.29	452.4524	49.752	19175.71	20.35	31.148	0	0	5.788	9.472	15.312	.58	24.4241	1311	3.506	0	88	1931	0	320.2	50.4	0	0	5	.3813882	712.206	1.84076	0	0	.9365427	100	23.53379	0	9.8614
TO	17	NOVO ACORDO	171510	1715101	2005	0	0	0	0	0	99.44	470.1259	61.415	19175.89	16.395	29.875	0	0	13.025	25.205	29.125	.556	19.25095	3431	4.015	0	332	3450	0	660.5	66	0	0	27	.7869426	2674.682	1.282769	0	0	.3500297	100	38.85106	0	9.861409
TO	17	CRIXÁS DO TOCANTINS	170625	1706258	2008	0	0	0	0	0	100	442.0178	70.682	19207.19	11.482	36.848	0	0	5.728	7.744	16.256	.6134	26.9592	1299	3.35	0	127	1519	0	350.2	46.8	0	0	9	.6928406	986.693	1.316519	0	0	.7917448	100	32.75212	0	9.86304
MA	21	PORTO RICO DO MARANHÃO	210905	2109056	2005	27	25	2	0	0	84.17	247.0939	27.81	19236.14	18.06	63.785	0	0	1.79	9.67	34.52	.5325	21.39535	6020	4.51	0	667	7608	4.48505	1288	50	6	6	5	.0830565	218.831	27.50981	.9966778	.9966778	1.505552	100	49.9696	0	9.864547
TO	17	LAGOA DO TOCANTINS	171195	1711951	2007	0	0	0	0	0	80.79	264.1447	50.56	19263.9	24.308	38.591	0	0	13.786	31.159	42.051	.5004	17.70053	3179	4.096	0	387	3348	0	562.7	61.8	0	0	11	.3460208	911.342	3.488262	0	0	.4239375	100	49.86323	0	9.865988
MT	51	SERRA NOVA DOURADA	510788	5107883	2010	0	0	0	0	0	100	594.2177	76.55	19342.37	12.25	32.27	1.41	.6	6.45	6.76	6.24	.664	26.30037	1365	3.11	0	138	1490	0	359	44	0	0	1	.0732601	1500.389	.9097641	0	0	.6789668	100	31.44176	0	9.870053
TO	17	AURORA DO TOCANTINS	170270	1702703	2005	0	0	0	0	0	53.98	500.3387	69.04	19441.71	24.625	46.655	0	0	5.905	23.055	25.73	.5815	24.34646	2869	3.385	0	256	3228	0	698.5	65.5	0	0	11	.3834088	752.83	3.810953	0	0	.4738856	100	30.20425	0	9.875176
TO	17	JUARINA	171180	1711803	2009	2	2	0	0	0	100	358.3709	68.64	19496.97	15.551	52.386	0	0	2.861	12.261	25.827	.5704	22.1373	2185	3.369	3.7	261	1801	.9153318	483.7	53	0	0	0	0	481.048	4.542166	0	0	1.146949	82.42563	40.24297	.1693364	9.878015
TO	17	CARRASCO BONITO	170389	1703891	2006	0	0	0	0	0	87.35	260.9828	60.46	19519.33	33.098	53.118	.18	.1	9.736	15.322	38.036	.5192	14.6288	4472	4.218	0	428	3390	0	654.2	58.8	0	0	0	0	192.939	23.17831	0	0	.9343429	75.80501	40.36905	0	9.879161
TO	17	CARMOLÂNDIA	170388	1703883	2006	0	0	0	0	0	68.03	419.1859	68.752	19543.39	22.748	40.378	0	0	11.324	9.79	17.186	.5628	21.34562	2170	3.716	0	166	2040	0	463.2	50	0	0	15	.6912442	339.405	6.393542	0	0	.2790481	94.00922	28.42654	0	9.880392
MA	21	AMAPÁ DO MARANHÃO	210055	2100550	2005	189	181	8	0	0	90.31	219.2079	14.375	19558.67	36.33	53.98	.5	4.1	7.995	13.97	40.61	.4235	17.54073	6445	4.62	0	585	6172	29.32506	1130.5	55	0	0	20	.3103181	502.402	12.82837	0	0	.344898	95.76416	41.93483	0	9.881174
TO	17	LUZINÓPOLIS	171245	1712454	2005	0	0	0	0	0	96.83	333.4654	44.505	19587.02	19.495	34.82	0	3.1	9.44	17.875	28.085	.5465	19.03186	2417	4.055	0	199	2329	0	460	55.5	0	0	0	0	279.563	8.645637	0	0	.5466356	96.35912	33.38622	0	9.882623
MT	51	NOVO SANTO ANTÔNIO	510631	5106315	2009	0	0	0	0	0	100	562.8886	61.886	19622.04	13.832	50.963	.359	5.1	6.625	9.868	8.524	.625	19.02796	2325		0	181	1624	0	442.4	50.5	0	0	2	.0860215	4393.796	.5291552	0	0	.5870067	69.84946		0	9.884409
TO	17	RECURSOLÂNDIA	171850	1718501	2006	0	0	0	0	0	62.59	201.0296	34.986	19631.01	29.298	43.69	0	0	6.088	74.076	50.388	.432	17.4692	3896	4.474	8	363	3985	0	680.6	64.8	0	0	5	.1283368	2216.663	1.757597	0	0	1.072624	100	41.68537	.2053388	9.884866
MA	21	BACURITUBA	210135	2101350	2008	0	0	0	0	0	95.85	201.5555	30.282	19646.71	26.234	54.402	0	0	7.296	16.136	44.328	.5034	18.74933	5597	3.92	0	809	6107	0	1049.4	55.4	0	0	1	.0178667	674.512	8.297851	0	0	2.78098	100	56.66035	0	9.885666
TO	17	AURORA DO TOCANTINS	170270	1702703	2004	0	0	0	0	0	0	449.7502	66.21	19671.07	25.356	46.892	0	0	6.592	23.776	28.202	.5624	23.3515	2936	3.442	0	0	3038	0	685.6	65			4	.1362398	752.83	3.899951			.4934526	100	0	0	9.886904
MA	21	SÃO FÉLIX DE BALSAS	211080	2110807	2006	0	0	0	0	0	92.24	248.0092	15.744	19677.4	30.782	59.056	0	0	5.942	14.802	37.696	.4906	22.54906	4331	4.188	0	618	5180	0	976.6	55	18	18	4	.0923574	2032.364	2.131016	4.156084	4.156084	2.274362	100	59.7595	0	9.887226
MT	51	SERRA NOVA DOURADA	510788	5107883	2012	0	0	0	0	0	100	645.6005	88.34	19729.46	11.352	24.182	1.692	11.6	5.95	2.56	.0001	.6972	27.27273	1419		0	178	1720	0	387	38	0	0	5	.3523608	1500.389	.9457547	0	0	.4706847	100		0	9.889868
TO	17	SANTA TEREZINHA DO TOCANTINS	172000	1720002	2009	0	0	0	0	0	100	396.2107	57.13	19782.85	21.75	43.051	0	0	9.314	12.062	23.388	.6131	21.47674	2343	3.704	0	356	2358	0	503.2	54	0	0	3	.128041	269.677	8.688171	0	0	.5712833	100	56.2793	0	9.89257
TO	17	CARRASCO BONITO	170389	1703891	2007	0	0	0	0	0	83.67	278.1404	64.795	19880.7	32.061	52.546	.21	.1	10.182	14.784	35.562	.5379	20.24442	3314	4.146	0	410	3546	0	670.9	58.1	0	0	0	0	192.939	17.17641	0	0	.9185417	100	51.2933	0	9.897505
TO	17	MONTE SANTO DO TOCANTINS	171370	1713700	2009	0	0	0	0	0	100	386.6745	72.571	19931.75	16.226	57.22	.39	0	7.909	9.548	18.306	.6034	23.99686	1914	3.073	0	249	2312	0	459.3	48.3	0	0	13	.6792058	1091.553	1.753465	0	0	3.656737	100	39.9779	0	9.900069
TO	17	AURORA DO TOCANTINS	170270	1702703	2006	0	0	0	0	0	100	550.9272	71.87	19981.5	23.894	46.418	0	0	5.218	22.334	23.258	.6006	25.16449	2827	3.328	0	502	3303	0	711.4	66	10	10	14	.4952246	752.83	3.755164	3.537319	3.537319	.4552173	100	59.09643	0	9.902562
TO	17	NOVA ROSALÂNDIA	171500	1715002	2005	0	0	0	0	0	97.01	427.8083	68.205	19983.97	17.15	38.655	0	0	10.12	15.055	22.44	.6085	20.62883	3260	3.585	0	386	3297	0	672.5	59	0	0	16	.4907975	516.308	6.314061	0	0	.4195391	100	42.44816	0	9.902686
MA	21	LUÍS DOMINGUES	210620	2106201	2006	21	20	1	0	0	81.97	277.9633	21.642	19990.09	21.692	45.324	3.706	2	3.536	18.432	38.262	.5336	22.18596	5700	4.344	0	841	4912	3.684211	1264.6	60	2	2	17	.2982456	464.06	12.28289	.3508772	.3508772	.1962927	86.17544	64.09306	0	9.902992
MA	21	SÃO RAIMUNDO DO DOCA BEZERRA	211163	2111631	2004	0	0	0	0	0	60.23	172.3915	12.846	20015.68	40.39	57.1	.076	0	2.122	12.758	46.368	.4104	18.87195	6560	4.752	0	557	6254	0	1238	52.8			0	0	419.352	15.64318			3.264773	95.33537	40.34854	0	9.904271
MT	51	PONTE BRANCA	510670	5106703	2010	0	0	0	0	0	100	794.46	94.94	20043.92	13.13	34.82	.79	0	6.64	7.98	1.35	.686	20.19231	1768	2.71	2	145	1619	0	357	49	21	21	34	1.923077	685.992	2.57729	11.87783	11.87783	.1716368	91.5724	22.22568	.1131222	9.905681
TO	17	BOM JESUS DO TOCANTINS	170330	1703305	2006	4	4	0	0	0	62.25	427.6888	49.652	20081.15	19.364	43.218	0	0	5.352	14.002	21.37	.5544	32.11434	2204	3.91	6.2	221	3006	1.814882	707.8	55.6	0	0	5	.2268603	1332.672	1.65382	0	0	.485379	100	39.20644	.2813067	9.907537
TO	17	MAURILÂNDIA DO TOCANTINS	171280	1712801	2007	0	0	0	0	0	65.46	280.6176	40.526	20081.36	24.297	53.151	0	.8	6.077	14.073	33.427	.5209	19.71115	3185	3.968	143.5	345	2173	0	627.8	54.1	0	0	8	.2511774	738.105	4.315104	0	0	.624947	68.22606	42.98148	4.505495	9.907547
MT	51	LUCIARA	510530	5105309	2007	0	0	0	0	0	87.7	472.5328	75.408	20115.9	14.512	27.193	0	1.1	4.031	8.534	12.831	.6334	19.80042	2405	3.58	201.4	221	4506	0	476.2	46.9	0	0	28	1.164241	4243.037	.566811	0	0	.1544626	100	32.8973	8.374221	9.909266
MT	51	LUCIARA	510530	5105309	2004	0	0	0	0	0	29.61	423.1393	58.836	20124.31	15.544	30.346	0	1.1	3.692	10.838	18.762	.5908	21.6819	2188	3.79	137.8	64	2355	0	474.4	50.8			24	1.096892	4243.037	.5156684			.2147439	100	11.08592	6.297989	9.909684
TO	17	SANTA TEREZINHA DO TOCANTINS	172000	1720002	2012	0	0	0	0	0	98.9	477.6967	70.96	20200.9	20.13	37.918	0	.1	10.982	11.006	15.114	.6848	20.89625	2477	3.452	0	358	2366	0	517.6	54	0	0	5	.2018571	269.677	9.185062	0	0	.5151033	95.51878	49.89164	0	9.913483
TO	17	NOVO JARDIM	171525	1715259	2007	0	0	0	0	0	66.44	341.2246	69.557	20206.37	21.576	51.293	4.935	0	9.221	8.16	19.216	.5285	20.02067	2419	4.001	0	194	2383	0	484.3	46.2	0	0	9	.3720546	1309.665	1.847037	0	0	.4290375	98.51178	32.08739	0	9.913754
TO	17	SANTA TEREZINHA DO TOCANTINS	172000	1720002	2011	0	0	0	0	0	96.69	450.5347	66.35	20231.85	20.67	39.629	0	0	10.426	11.358	17.872	.6609	20.71919	2475	3.536	0	350	2383	0	512.8	54	0	0	5	.2020202	269.677	9.177646	0	0	.5333499	96.28283	50.00404	0	9.915013
TO	17	ANGICO	170105	1701051	2006	0	0	0	0	0	69.9	366.4563	51.182	20304.51	18.69	45.646	0	1.2	6.454	8.604	17.022	.5828	21.42167	2898	4.032	0	288	3269	0	620.8	49	0	0	34	1.173223	451.733	6.415294	0	0	.683128	100	40.06956	0	9.918598
TO	17	OLIVEIRA DE FÁTIMA	171550	1715507	2013	0	0	0	0	0	88.49	532.389	100	20352.46	17.075	32.935	0	0	2.296	9.159	12.02	.7287	22.1659	1085	2.965	0	123	1120	0	240.5	49.6	0	0	15	1.382488	205.85	5.270828	0	0	.243931	100	33.61244	0	9.920958
TO	17	TAIPAS DO TOCANTINS	172093	1720937	2013	0	0	0	0	0	100	445.1206	84.852	20450.2	24.751	43.416	.481	0	19.92	12.908	13.945	.6652	20.20914	2056	3.441	0	316	1883	0	415.5	56.2	0	0	0	0	1116.202	1.841961	0	0	.1898181	91.5856	52.88697	0	9.925748
	21	BELÁGUA	210173	2101731	2005	1	1	0	0	0	82.54	134.4392	7.93	20473.07	46.005	76.585	.14		2.26	38.28	62.605	.416	19.0065	5385	5.38	7.5	636	7084	.185701	1023.5	66	0	0	1	.0185701	499.426	10.78238	0	0	1.312844	100	63.54095	.1392758	9.926866
MA	21	SÃO RAIMUNDO DO DOCA BEZERRA	211163	2111631	2005	17	16	0	1	0	74.82	180.3067	15.685	20474.84	40	57.885	.095	0	2.29	13.275	45.07	.428	18.94125	6536	4.685	0	692	6074	2.600979	1238	53	0	0	0	0	419.352	15.58595	0	0	3.130867	92.93146	49.60251	0	9.926952
TO	17	PORTO ALEGRE DO TOCANTINS	171800	1718006	2008	0	0	0	0	0	73.82	386.5185	63.92	20527.32	21.5	39.158	1.184	0	10.374	10.642	19.958	.604	17.92252	2917	3.886	0	251	2705	0	522.8	50.8	0	0	46	1.576963	501.862	5.812355	0	0	.4995582	92.73226	33.43798	0	9.929512
TO	17	RIO DOS BOIS	171870	1718709	2006	0	0	0	0	0	100	404.3228	59.774	20533.01	22.71	36.812	.078	0	6.4	10.338	17.064	.56	18.99753	2833	3.542	4.2	208	2846	0	538.2	51.2	0	0	13	.4588775	845.065	3.352405	0	0	1.273622	100	26.00551	.1482527	9.92979
TO	17	ABREULÂNDIA	170025	1700251	2008	0	0	0	0	0	82.7	754.1979	63.644	20592.55	14.854	41.618	0	1.9	10.632	19.8	14.974	.6228	21.67965	2310	3.284	41.4	263	2423	0	500.8	66.2	0	0	28	1.212121	1895.212	1.218861	0	0	.6845349	100	37.38926	1.792208	9.932685
TO	17	SANTA TEREZINHA DO TOCANTINS	172000	1720002	2010	0	0	0	0	0	100	423.3727	61.74	20670.95	21.21	41.34	0	0	9.87	11.71	20.63	.637	20.53355	2474	3.62	0	373	2372	0	508	54	0	0	2	.0808407	269.677	9.173938	0	0	.5520703	95.87712	54.57801	0	9.936484
	21	AFONSO CUNHA	210010	2100105	2008	0	0	0	0	0	93.34	192.9935	21.156	20688.85	36.156	36.974	0		10.446	19.836	48.57	.4906	17.90538	5834	4.588	0	729	5549	0	1044.6	57.6	0	0	0	0	371.338	15.71075	0	0	.8629451	95.11485	57.33034	0	9.93735
TO	17	TAIPAS DO TOCANTINS	172093	1720937	2014	0	0	0	0	0	100	456.3158	87.256	20765.01	24.168	42.838	.518	0	20.83	13.144	12.9	.6866	20.38554	2075	3.368	0	291	1853	0	423	56.6	0	0	7	.3373494	1116.202	1.858983	0	0	.1720925	89.30121	47.23316	0	9.941025
MA	21	AMAPÁ DO MARANHÃO	210055	2100550	2004	97	95	2	0	0	50.02	211.6976	11.818	20789.19	36.942	55.582	.4	0	7.814	13.384	41.176	.4042	17.63297	6261	4.694	0	324	6321	15.49273	1104	54.6			14	.2236065	502.402	12.46213			.3485823	100	24.29094	0	9.942188
TO	17	OLIVEIRA DE FÁTIMA	171550	1715507	2014	0	0	0	0	0	72.66	523.8187	100	20824.77	17.18	33.05	0	0	1.438	8.182	11.84	.7466	22.27314	1091	2.87	0	101	1290	0	243	47.8	0	0	10	.9165903	205.85	5.299976	0	0	.2359473	100	26.5692	0	9.943898
TO	17	RIACHINHO	171855	1718550	2004	0	0	0	0	0	39.26	186.667	37.624	20849.12	25.98	60.76	.136	2.4	6.452	25.948	46.116	.4454	19.89779	3718	4.186	0	186	3675	0	739.8	58.4			6	.1613771	517.478	7.184846			1.329369	98.84347	20.94126	0	9.945067
TO	17	BARRA DO OURO	170307	1703073	2005	0	0	0	0	0	92.14	262.5378	31.95	20859.39	25.4	49.34	0	0	13.105	23.805	38.575	.4815	18.95355	3746	4.415	0	373	3713	0	710	58.5	0	0	4	.1067806	1106.345	3.385924	0	0	1.148996	99.11906	43.96143	0	9.94556
MA	21	NOVA IORQUE	210730	2107308	2004	0	0	0	0	0	42.39	275.7195	21.564	20871.6	34.508	51.77	.08	0	4.972	23.84	39.622	.4832	19.37356	4342	4.028	0	330	5042	0	841.2	61.4			21	.4836481	976.853	4.444886			.6841911	100	30.61354	0	9.946144
TO	17	JUARINA	171180	1711803	2010	0	0	0	0	0	79.44	373.2664	73.33	20881.83	15.19	52.64	0	0	1.88	11.87	23.89	.584	21.55984	2231	3.29	2	282	9925	0	481	52	0	0	3	.1344689	481.048	4.637791	0	0	1.159729	100	41.58583	.0896459	9.946635
TO	17	NOVO ALEGRE	171515	1715150	2010	0	0	0	0	0	91.21	609.1906	91.48	20912.76	13.78	39.65	0	0	12.86	10.16	8.86	.699	22.87839	2286	3.32	0	249	2195	0	523	52	0	0	14	.6124234	200.103	11.42412	0	0	.3454973	96.01925	36.16273	0	9.948114
TO	17	LIZARDA	171240	1712405	2008	0	0	0	0	0	78.58	377.8497	47.73	20943.55	23.124	62.188	0	0	5.446	49.108	47.554	.5336	19.27214	3737	3.85	0	422	5244	0	720.2	70.8	0	0	31	.8295424	5723.234	.6529525	0	0	.5863327	100	43.47605	0	9.949586
MA	21	TUFILÂNDIA	211227	2112274	2005	3	2	1	0	0	51.07	219.1165	18.345	20946.22	37.5	61.705	.21	0	7.25	23.805	36.17	.4625	16.23955	5502	4.34	5	503	5669	.5452563	893.5	54.5	0	0	0	0	271.01	20.30183	0	0	1.160008	100	39.67685	.090876	9.949714
TO	17	LUZINÓPOLIS	171245	1712454	2006	0	0	0	0	0	57.11	356.7021	49.856	20969.41	19.234	34.526	0	.3	9.358	16.068	25.22	.565	19.17203	2488	3.964	0	233	2552	0	477	54.2	0	0	0	0	279.563	8.899604	0	0	.5507228	100	37.12267	0	9.95082
MT	51	PONTE BRANCA	510670	5106703	2008	0	0	0	0	0	100	723.2399	89.512	20991.7	14.322	35.216	.728	0	7.956	7.518	2.438	.6614	20.88476	1831	2.804	0	159	1613	0	382.4	47.2	21	21	34	1.856909	685.992	2.669127	11.46914	11.46914	.1730277	88.09394	24.34932	0	9.951882
	21	SUCUPIRA DO RIACHÃO	211195	2111953	2008	0	0	0	0	0	100	293.3298	38.502	21001.02	33.696	46.64	.082		2.992	10.856	27.994	.53	17.64633	4818	3.924	0	800	5815	0	850.2	51.6	0	0	3	.0622665	564.968	8.527917	0	0	.6743245	100	65.15566	0	9.952326
MT	51	SERRA NOVA DOURADA	510788	5107883	2011	0	0	0	0	0	100	619.9091	82.445	21017.31	11.801	28.226	1.551	5.1	6.2	4.66	2.947	.6806	26.79598	1392		0	162	1526	0	373	41	0	0	2	.1436782	1500.389	.9277594	0	0	.5653584	100		0	9.953102
MA	21	NOVA IORQUE	210730	2107308	2006	0	0	0	0	0	100	304.5376	26.206	21045.01	33.272	50.93	.12	0	5.468	19.88	34.698	.5168	20.21157	4254	3.952	0	753	5093	0	859.8	58.6	0	0	20	.4701457	976.853	4.354801	0	0	.6535957	100	69.9543	0	9.954418
	21	BELÁGUA	210173	2101731	2004	1	1	0	0	0	69.43	131.2014	6.416	21079.49	47.366	78.486	.168		1.846	40.66	63.488	.3968	18.43686	5361	5.432	7	535	6972	.1865324	988.4	66.6			0	0	499.426	10.73432			1.397985	100	54.20854	.1305727	9.956056
TO	17	CACHOEIRINHA	170382	1703826	2013	0	0	0	0	0	100	398.2338	71.159	21113.19	16.268	39.461	0	0	5.978	7.993	11.26	.6822	20.08497	2236	3.477	0	314	2060	0	449.1	46.4	0	0	160	7.155635	352.345	6.346053	0	0	.2700488	92.1288	48.82728	0	9.957653
TO	17	SANTA MARIA DO TOCANTINS	171888	1718881	2006	0	0	0	0	0	59.79	358.8166	38.756	21146.38	20.716	48.638	0	0	5.674	11.066	24.862	.5452	22.8177	2463	3.896	8.8	229	2596	0	562	51.8	0	0	6	.2436054	1410.457	1.746243	0	0	.813337	100	36.22347	.3572879	9.959224
MA	21	CENTRAL DO MARANHÃO	210312	2103125	2005	3	3	0	0	0	85.49	213.4297	12.68	21165.96	30.315	65.24	.745	0	3.95	11.8	42.02	.4885	15.60856	8553	4.23	0	926	5878	.3507541	1335	54	19	19	1	.0116918	319.336	26.7837	2.221443	2.221443	.934271	68.72443	45.79656	0	9.96015
TO	17	ITAPIRATINS	171090	1710904	2004	0	0	0	0	0	70.16	301.4559	30.694	21234.94	22.24	47.71	0	0	11.806	37.088	37.438	.4696	21.21299	3479	3.778	0	353	3332	0	738	61			5	.1437195	1243.961	2.796711			1.309954	95.77465	38.33383	0	9.963403
TO	17	CARRASCO BONITO	170389	1703891	2008	0	0	0	0	0	75.51	295.298	69.13	21247.96	31.024	51.974	.24	.3	10.628	14.246	33.088	.5566	20.15831	3411	4.074	0	370	3574	0	687.6	57.4	0	0	0	0	192.939	17.67916	0	0	.9034001	100	44.19173	0	9.964016
MA	21	SÃO RAIMUNDO DO DOCA BEZERRA	211163	2111631	2007	0	0	0	0	0	100	196.1371	21.363	21290.29	39.22	59.455	.133	.1	2.626	14.309	42.474	.4632	27.49889	4502	4.551	0	924	6162	0	1238	53.4	0	0	2	.0444247	419.352	10.73561	0	0	2.874932	100	93.40569	0	9.966006
MT	51	INDIAVAÍ	510450	5104500	2004	0	0	0	0	0	78.09	569.2489	77.4	21300.49	16.692	41.958	.252	.5	12.212	6.928	10.428	.5746	23.82055	2073	3.512	0	107	2409	0	493.8	44.2			15	.723589	603.289	3.436164			.493664	100	18.12754	0	9.966485
MA	21	JUNCO DO MARANHÃO	210565	2105658	2007	8	7	1	0	0	100	285.3457	31.339	21342.92	30.259	45.39	.168	0	5.079	10.132	29.793	.498	19.69357	4014	4.358	0	946	5610	1.993024	790.5	51.4	0	0	2	.0498256	555.088	7.231286	0	0	.4501781	100	100	0	9.968475
TO	17	CARMOLÂNDIA	170388	1703883	2007	1	1	0	0	0	83.2	448.7619	73.579	21356.08	21.816	40.046	0	.6	10.653	9.405	14.557	.5821	20.27237	2313	3.657	0	203	2175	.432339	468.9	49.5	0	0	18	.7782101	339.405	6.814867	0	0	.2766104	94.03372	32.09559	0	9.969092
TO	17	RIO DOS BOIS	171870	1718709	2007	0	0	0	0	0	100	412.5192	62.073	21359.37	21.845	37.469	.091	0	5.76	9.966	16.748	.574	26.19025	2092	3.474	4.4	223	2789	0	547.9	50.4	0	0	12	.5736138	845.065	2.475549	0	0	1.327701	100	37.03164	.210325	9.969246
MA	21	GODOFREDO VIANA	210430	2104305	2005	30	28	2	0	0	84.69	239.6638	19.55	21367.98	23.255	56.96	13.72	.9	9.93	15.6	35.06	.496	29.39479	6758	4.34	13.5	922	3927	4.439183	1986.5	54	51	51	3	.0443918	675.168	10.00936	7.546611	7.546611	.6243673	58.10891	59.21101	.1997632	9.969649
MT	51	SERRA NOVA DOURADA	510788	5107883	2013	0	0	0	0	0	100	671.2919	94.235	21391.1	10.903	20.138	1.833	16.3	5.7	.46	.0001	.7138	27.40943	1463		0	148	1781	0	401	35	0	0	4	.2734108	1500.389	.9750805	0	0	.3905762	100		0	9.970731
TO	17	JUARINA	171180	1711803	2011	0	0	0	0	0	92.96	388.162	78.02	21423.9	14.829	52.894	0	0	.899	11.479	21.953	.5976	21.51597	2223	3.211	.3	330	2000	0	478.3	51	0	0	4	.179937	481.048	4.621161	0	0	1.172782	89.96851	47.66667	.0134953	9.972262
TO	17	PONTE ALTA DO BOM JESUS	171780	1717800	2004	0	0	0	0	0	54.5	368.7113	45.95	21463.43	28.722	44.878	0	0	8.402	21.462	32.982	.4878	21.3708	4377	3.914	0	286	4600	0	935.4	63			26	.5940142	1806.141	2.423399			.8404067	100	25.57469	0	9.974106
	21	CACHOEIRA GRANDE	210237	2102374	2004	78	75	3	0	0	52.02	126.6041	3.668	21472.8	37.574	76.754	0		5.128	11.776	61.596	.4212	16.09893	8167	5.118	0	522	7264	9.550631	1314.8	51.6			15	.183666	705.645	11.57381			1.418897	88.94331	32.71209	0	9.974543
TO	17	CENTENÁRIO	170410	1704105	2010	0	0	0	0	0	84.67	393.891	51.95	21480.75	28.55	30.47	0	0	12.9	21.92	30.56	.569	22.05768	2566	3.66	0	348	2258	0	566	63	0	0	19	.7404521	1954.699	1.312734	0	0	.706117	87.99688	49.63679	0	9.974913
MT	51	PONTE BRANCA	510670	5106703	2011	0	0	0	0	0	100	830.0701	97.654	21493.87	12.534	34.622	.821	0	5.982	8.211	.806	.6983	19.74197	1744	2.663	0	139	1373	0	344.3	49.9	21	21	38	2.178899	685.992	2.542304	12.04128	12.04128	.1709044	78.72707	21.2246	0	9.975523
MA	21	NOVA IORQUE	210730	2107308	2007	0	0	0	0	0	100	318.9467	28.527	21518.92	32.654	50.51	.14	0	5.716	17.9	32.236	.5336	17.76574	4892	3.914	0	785	5093	0	869.1	57.2	13	13	17	.3475061	976.853	5.007918	2.6574	2.6574	.6387566	100	62.80642	0	9.976687
TO	17	RIO DOS BOIS	171870	1718709	2004	1	1	0	0	0	11.61	387.93	55.176	21598.28	24.44	35.498	.052	0	7.68	11.082	17.696	.532	19.89264	2608	3.678	3.8	26	2645	.3834356	518.8	52.8			11	.4217792	845.065	3.086153			1.169027	100	3.666718	.1457055	9.98037
MA	21	BENEDITO LEITE	210180	2101806	2006	0	0	0	0	0	86.75	262.9174	33.966	21618.85	31.26	60.936	0	0	15.222	16.982	36.352	.4792	18.94812	5590	4.06	11.2	707	6455	0	1059.2	56.4	50	50	11	.19678	1781.734	3.137393	8.944544	8.944544	1.091219	100	51.34919	.2003578	9.981321
MT	51	LUCIARA	510530	5105309	2008	0	0	0	0	0	89.29	488.9973	80.932	21685.94	14.168	26.142	0	2.2	4.144	7.766	10.854	.6476	19.28803	2472	3.51	222.6	225	2167	0	476.8	45.6	0	0	29	1.173139	4243.037	.5826015	0	0	.1348012	87.66181	31.94781	9.004854	9.984419
TO	17	MONTE SANTO DO TOCANTINS	171370	1713700	2010	0	0	0	0	0	84.16	395.0298	77.89	21745.05	16.31	56.63	0	0	7.37	9.47	17.83	.62	22.15827	2085	3.03	0	271	2312	0	462	48	0	0	13	.6235012	1091.553	1.910123	0	0	3.633333	100	39.38273	0	9.987142
MA	21	TUFILÂNDIA	211227	2112274	2004	5	0	5	0	0	27.72	211.8354	15.254	21766.84	38.176	63.858	.252	0	7.088	26.638	38.008	.444	15.85906	5506	4.392	4.8	273	5459	.9081002	873.2	55.8			0	0	271.01	20.31659			1.186289	99.14639	21.77654	.0871776	9.988143
MT	51	SERRA NOVA DOURADA	510788	5107883	2014	0	0	0	0	0	100	696.9833	100	21767.68	10.454	16.094	1.974	3.1	5.45	-1.64	.0001	.7304	27.81501	1492		0	163	1753	0	415	32	0	0	4	.2680965	1500.389	.9944088	0	0	.3219118	100		0	9.988182
TO	17	RIACHINHO	171855	1718550	2005	0	0	0	0	0	49.81	198.4287	40.66	21789.74	25.41	58.585	.17	2.4	7.35	24.105	44.27	.4665	20.27027	3737	4.095	0	236	3679	0	757.5	57.5	0	0	7	.187316	517.478	7.221563	0	0	1.326428	98.44795	25.86085	0	9.989195
MA	21	AMAPÁ DO MARANHÃO	210055	2100550	2006	199	155	43	1	0	85.89	226.7182	16.932	21792.38	35.718	52.378	.6	7.9	8.176	14.556	40.044	.4428	17.45888	6627	4.546	0	773	6424	30.02867	1157	55.4	0	0	11	.1659876	502.402	13.19063	0	0	.3413549	96.93678	53.02638	0	9.989316
	21	CACHOEIRA GRANDE	210237	2102374	2005	11	10	1	0	0	89.19	131.4306	4.24	21796.83	36.38	76.03	0		5.34	12.595	60.64	.4405	16.22902	8340	5.06	0	895	7264	1.318945	1353.5	52.5	0	0	17	.2038369	705.645	11.81897	0	0	1.38245	87.09832	54.30096	0	9.98952
MA	21	JUNCO DO MARANHÃO	210565	2105658	2006	30	28	2	0	0	100	265.8613	27.652	21804.41	31.292	46.88	.144	1.3	5.672	10.016	32.354	.48	12.02961	6484	4.454	0	927	5688	4.626774	780	51.2	0	0	2	.0308452	555.088	11.68103	0	0	.458489	87.72363	63.67764	0	9.989867
TO	17	NOVO ACORDO	171510	1715101	2006	0	0	0	0	0	74.46	481.4955	65.968	21814.71	16.112	30.12	0	0	11.608	22.528	26.942	.5726	19.43396	3498	3.92	0	376	3424	0	679.8	63.8	0	0	29	.8290452	2674.682	1.307819	0	0	.3196815	97.88451	42.13608	0	9.99034
TO	17	NOVO ALEGRE	171515	1715150	2011	0	0	0	0	0	100	637.6699	94.224	21838.41	13.56	40.447	0	0	11.786	9.419	6.407	.7145	23.1045	2287	3.252	0	277	2039	0	528.4	51.1	0	0	12	.5247049	200.103	11.42911	0	0	.3547355	89.1561	39.38802	0	9.991426
MT	51	PONTE BRANCA	510670	5106703	2009	0	0	0	0	0	100	758.85	92.226	21840.65	13.726	35.018	.759	0	7.298	7.749	1.894	.6737	20.49335	1804	2.757	0	149	1618	0	369.7	48.1	21	21	41	2.272727	685.992	2.629768	11.6408	11.6408	.1723442	89.68958	22.77123	0	9.991529
TO	17	IPUEIRAS	170980	1709807	2010	0	0	0	0	0	96.05	405.6725	80.43	21842.06	15.79	25.37	0	0	4.77	6.56	11.31	.62	22.26968	1639	3.16	2	219	1569	0	365	43	0	0	6	.3660769	815.254	2.010416	0	0	.710856	95.7291	42.22331	.1220256	9.991592
MA	21	BACURITUBA	210135	2101350	2010	0	0	0	0	0	99.38	214.231	37.66	21844.88	23.9	51.39	0	0	8.17	16.35	41.62	.537	20.80106	5293	3.79	0	969	5856	0	1101	55	0	0	5	.0944644	674.512	7.847155	0	0	2.716994	100	69.38428	0	9.991721
TO	17	NOVA ROSALÂNDIA	171500	1715002	2004	0	0	0	0	0	94.5	429.1903	65.374	21941.02	17.508	38.068	0	0	11.33	15.734	22.238	.598	20.18518	3240	3.64	0	376	3400	0	654	60.4			17	.5246913	516.308	6.275324			.3977616	100	42.24197	0	9.996114
TO	17	PORTO ALEGRE DO TOCANTINS	171800	1718006	2009	0	0	0	0	0	94.71	408.3479	68.775	21958.28	20.685	38.839	.952	0	9.937	10.901	18.689	.6245	18.07278	2968	3.823	0	322	2714	0	536.4	50.9	0	0	80	2.695418	501.862	5.913976	0	0	.4776663	91.44205	41.47594	0	9.9969
MA	21	LUÍS DOMINGUES	210620	2106201	2007	8	6	2	0	0	81.77	290.0358	23.384	21969.59	21.129	43.648	4.157	0	3.427	18.729	37.159	.5472	19.52488	6672	4.278	0	839	5759	1.199041	1302.7	60	2	2	19	.2847722	464.06	14.37745	.2997602	.2997602	.1928137	86.31595	53.79559	0	9.997415
TO	17	SUCUPIRA	172085	1720853	2007	0	0	0	0	0	100	516.9086	61.387	21971.24	17.591	43.385	0	0	7.934	9.294	8.953	.6028	20.4919	1667	3.28	0	190	1564	0	341.6	52.4	0	0	9	.539892	1025.519	1.625518	0	0	.6084769	93.82124	37.38452	0	9.99749
TO	17	CHAPADA DA NATIVIDADE	170510	1705102	2004	0	0	0	0	0	24.95	424.7365	34.522	22002.83	25.748	49.23	10.438	0	7.124	38.102	33.828	.4886	19.85311	3540	3.848	0	87	3497	0	702.8	68.6			0	0	1646.472	2.150052			1.32779	98.78531	9.456949	0	9.998926
MT	51	PONTE BRANCA	510670	5106703	2012	0	0	0	0	0	84.78	865.6801	100	22005.6	11.938	34.424	.852	0	5.324	8.442	.262	.7106	19.27907	1720	2.616	0	117	1366	0	331.6	50.8	21	21	42	2.44186	685.992	2.507318	12.2093	12.2093	.1701456	79.4186	17.79488	0	9.999052
MT	51	NOVA NAZARÉ	510617	5106174	2006	0	0	0	0	0	95.14	469.8293	50.84	22024.32	25.866	45.162	1.266	4.3	6.734	12.98	18.024	.5422	25.02749	2001		0	137	1723	0	500.8	53	0	0	0	0	4038.056	.4955355	0	0	2.04432	86.10695		0	9.999903
TO	17	CENTENÁRIO	170410	1704105	2009	0	0	0	0	0	90.53	374.0186	48.974	22037.2	28.434	33.353	0	0	12.545	21.847	32.106	.5528	22.31388	2485	3.723	0	306	2446	0	554.5	62.9	0	0	38	1.529175	1954.699	1.271295	0	0	.7665944	98.43058	45.84459	0	10.00049
MA	21	PORTO RICO DO MARANHÃO	210905	2109056	2006	4	4	0	0	0	95.09	261.7477	32.068	22044.94	17.538	62.214	0	0	1.566	9.926	32.642	.549	21.6759	5955	4.38	0	969	7693	.6717045	1290.8	50.4	6	6	5	.0839631	218.831	27.21278	1.007557	1.007557	1.504668	100	71.27154	0	10.00084
MA	21	SÃO RAIMUNDO DO DOCA BEZERRA	211163	2111631	2006	1	0	1	0	0	100	188.2219	18.524	22089.61	39.61	58.67	.114	.1	2.458	13.792	43.772	.4456	19.01398	6511	4.618	0	870	6122	.1535862	1238	53.2	0	0	0	0	419.352	15.52634	0	0	3.00098	94.0255	61.70573	0	10.00286
MA	21	SÃO ROBERTO	211167	2111672	2008	0	0	0	0	0	89.71	192.6927	27.214	22105.27	36.722	56.862	.16	0	2.864	14.572	44.934	.4698	23.35083	5145	4.598	0	680	5089	0	1201.4	54.2	0	0	0	0	227.463	22.61906	0	0	1.039153	98.91157	60.77046	0	10.00357
TO	17	JUARINA	171180	1711803	2012	0	0	0	0	0	93.8	403.0575	82.71	22130.32	14.468	53.148	0	0	.001	11.088	20.016	.6112	21.46209	2216	3.132	0	333	1994	0	475.6	50	0	0	4	.1805054	481.048	4.606609	0	0	1.186116	89.98195	47.0648	0	10.0047
TO	17	TUPIRAMA	172125	1721257	2007	0	0	0	0	0	66.14	480.5479	55.529	22140.65	19.25	28.661	0	0	6.366	9.234	13.929	.6025	23.65836	1405	3.452	0	84	1998	0	332.4	49.8	0	0	7	.4982207	712.206	1.972744	0	0	.863875	100	20.63829	0	10.00517
TO	17	NOVA ROSALÂNDIA	171500	1715002	2006	1	1	0	0	0	100	426.4263	71.036	22141.15	16.792	39.242	0	0	8.91	14.376	22.642	.619	21.11213	3273	3.53	0	449	3196	.3055301	691	57.6	0	0	18	.5499542	516.308	6.33924	0	0	.441258	97.64742	48.4256	0	10.00519
TO	17	MURICILÂNDIA	171395	1713957	2005	0	0	0	0	0	48.8	298.5921	40.695	22144.16	27.745	41.655	0	5.1	26.475	18.765	29.525	.491	22.76176	2636	3.66	0	178	2961	0	600	58.5	0	0	0	0	1186.647	2.221385	0	0	.6544681	100	24.71472	0	10.00533
MA	21	BACURITUBA	210135	2101350	2009	0	0	0	0	0	100	207.8932	33.971	22160.79	25.067	52.896	0	0	7.733	16.243	42.974	.5202	18.90628	5687	3.855	0	888	5856	0	1075.2	55.2	0	0	4	.0703359	674.512	8.431281	0	0	2.748334	100	60.19413	0	10.00608
TO	17	ITAPORÃ DO TOCANTINS	171110	1711100	2005	0	0	0	0	0	73.54	460.601	48.575	22181.38	20.455	51.805	0	.8	6.845	8.315	7.415	.5825	30.78831	1814	3.58	0	217	2342	0	558.5	49	0	0	8	.4410143	972.977	1.864381	0	0	.5945426	100	42.8258	0	10.00701
TO	17	RECURSOLÂNDIA	171850	1718501	2007	0	0	0	0	0	63.97	210.1188	37.242	22193.29	28.881	43.175	0	.5	5.336	64.027	49.486	.449	19.06412	3665	4.398	7	371	3884	0	698.7	64.6	0	0	6	.1637108	2216.663	1.653386	0	0	1.022262	100	44.52	.1909959	10.00755
MA	21	PRESIDENTE MÉDICI	210923	2109239	2005	50	50	0	0	0	86.07	233.9628	31.33	22200.87	30.795	47.65	.905	0	8.07	8.97	31.16	.5115	21.63845	5139	4.495	0	598	5636	9.729519	1112	47.5	0	0	11	.2140494	437.687	11.74127	0	0	.5780799	100	52.30609	0	10.00789
TO	17	ITAPORÃ DO TOCANTINS	171110	1711100	2006	0	0	0	0	0	86.25	470.5857	53.454	22256.27	20.13	51.626	0	0	6.476	7.984	7.044	.596	33.23059	1687	3.516	0	276	2396	0	560.6	48	0	0	8	.4742146	972.977	1.733854	0	0	.5884768	100	57.52318	0	10.01038
TO	17	MURICILÂNDIA	171395	1713957	2006	0	0	0	0	0	56.99	304.7316	44.558	22275.17	26.968	41.626	0	1.8	23.29	18.276	29.236	.512	23.25723	2628	3.63	0	212	2962	0	611.2	57.6	0	0	1	.0380518	1186.647	2.214643	0	0	.6741243	100	29.28311	0	10.01123
TO	17	PALMEIRANTE	171570	1715705	2004	0	0	0	0	0	57.39	246.4543	21.73	22291.26	27.158	62.248	0	.1	3.478	34.77	39.544	.424	23.05792	3643	3.992	54.2	270	2670	0	840	60			2	.0548998	2640.816	1.379498			1.673112	73.29124	29.58661	1.487785	10.01195
TO	17	ABREULÂNDIA	170025	1700251	2009	0	0	0	0	0	100	815.7608	68.327	22294.8	14.117	42.034	0	0	9.211	21.3	14.137	.6439	21.68893	2321	3.217	21.7	337	2407	0	503.4	68.6	0	0	39	1.68031	1895.212	1.224665	0	0	.6513199	100	46.70956	.9349418	10.01211
MA	21	GOVERNADOR LUIZ ROCHA	210462	2104628	2005	22	1	21	0	0	84.96	204.0172	28.87	22316.05	35.4	65.455	.075	22.2	3.195	13.66	44.695	.4565	20.89611	6372	4.215	0	865	8549	3.452605	1331.5	51.5	22	22	2	.0313873	373.164	17.0756	3.452605	3.452605	.4548319	100	57.21869	0	10.01306
MA	21	JUNCO DO MARANHÃO	210565	2105658	2005	23	22	1	0	0	84.5	246.377	23.965	22323.14	32.325	48.37	.12	.3	6.265	9.9	34.915	.462	12.13914	6339	4.55	0	633	6394	3.628333	769.5	51	0	0	1	.0157754	555.088	11.41981	0	0	.4669376	100	45.4354	0	10.01338
TO	17	COUTO MAGALHÃES	170600	1706001	2004	4	2	2	0	0	47.51	336.4572	43.726	22383.03	22.22	52.304	.336	2.8	8.23	10.696	23.154	.4874	23.52912	4069	3.796	17	232	3786	.9830425	957.4	52			12	.2949128	1585.787	2.565918			1.4828	93.04498	21.64345	.4177931	10.01606
TO	17	TUPIRATINS	172130	1721307	2011	0	0	0	0	0	68.35	485.3813	57.682	22387.58	19.881	62.236	.001	0	5.53	14.499	21.477	.6011	20.32513	2153	3.18	0	216	1984	0	437.6	56.7	0	0	4	.1857873	895.308	2.404759	0	0	.9754233	92.15049	31.90339	0	10.01626
TO	17	SANTA RITA DO TOCANTINS	171889	1718899	2005	17	17	0	0	0	20.48	432.9961	52.68	22420.61	17.51	51.395	.09	2.6	6.625	9.07	13.665	.5405	23.77985	1926	3.32	0	51	1763	8.826584	458	49.5	0	0	2	.1038422	3274.947	.5881011	0	0	1.416515	91.53687	8.791277	0	10.01774
TO	17	NOVO ALEGRE	171515	1715150	2012	0	0	0	0	0	96.34	666.1492	96.968	22544.39	13.34	41.244	0	0	10.712	8.678	3.954	.73	23.33042	2288	3.184	0	263	2014	0	533.8	50.2	0	0	23	1.005245	200.103	11.43411	0	0	.3640915	88.02448	36.5993	0	10.02324
TO	17	PINDORAMA DO TOCANTINS	171700	1717008	2005	0	0	0	0	0	46.57	361.8997	46.44	22557.06	16.885	50.985	0	0	8.615	11.925	23.375	.514	21.29425	4520	4.125	0	249	4321	0	962.5	52.5	6	6	2	.0442478	1559.086	2.899134	1.327434	1.327434	.7436919	95.59734	22.724	0	10.0238
TO	17	PORTO ALEGRE DO TOCANTINS	171800	1718006	2010	0	0	0	0	0	100	430.1773	73.63	22580.16	19.87	38.52	.72	0	9.5	11.16	17.42	.645	19.67096	2796	3.76	0	366	2503	0	550	51	0	0	31	1.108727	501.862	5.571253	0	0	.4570089	89.52074	49.21888	0	10.02483
TO	17	MURICILÂNDIA	171395	1713957	2004	0	0	0	0	0	44.14	292.4525	36.832	22596.54	28.522	41.684	0	6.8	29.66	19.254	29.814	.47	22.23565	2648	3.69	0	161	2761	0	588.8	59.4			0	0	1186.647	2.231498			.6346439	100	22.43542	0	10.02555
	21	SANTO AMARO DO MARANHÃO	211027	2110278	2004	4	4	0	0	0	54.91	130.3916	6.168	22643.36	31.866	73.08	.148		5.062	19.932	61.808	.4088	21.27787	9688	5.598	0	717	9978	.4128819	2061.4	59			0	0	1601.18	6.050538			2.623741	100	41.43029	0	10.02762
TO	17	CENTENÁRIO	170410	1704105	2011	0	0	0	0	0	84.18	413.7634	54.926	22654.24	28.666	27.587	0	0	13.255	21.993	29.014	.5852	22.2372	2597	3.597	0	346	2241	0	577.5	63.1	0	0	11	.4235657	1954.699	1.328593	0	0	.6513337	86.29188	47.92307	0	10.0281
TO	17	PONTE ALTA DO BOM JESUS	171780	1717800	2005	0	0	0	0	0	77.75	380.6474	47.515	22713.01	28.135	44.095	0	0	9.05	21.95	32.68	.507	21.93901	4296	3.835	0	408	4615	0	942.5	63	0	0	25	.5819367	1806.141	2.378552	0	0	.8364552	100	36.42179	0	10.03069
MA	21	NOVA IORQUE	210730	2107308	2008	0	0	0	0	0	100	333.3558	30.848	22726.51	32.036	50.09	.16	0	5.964	15.92	29.774	.5504	17.42511	5041	3.876	0	761	4902	0	878.4	55.8	13	13	18	.357072	976.853	5.160449	2.578853	2.578853	.6242111	97.24261	58.51291	0	10.03129
TO	17	IPUEIRAS	170980	1709807	2008	0	0	0	0	0	63.13	363.5151	68.928	22731.17	17.682	28.436	0	0	7.058	5.248	16.886	.5728	19.23603	1754	3.38	0	137	1569	0	337.4	45.6	0	0	1	.0570125	815.254	2.151477	0	0	.7478497	89.45268	26.40023	0	10.03149
TO	17	ABREULÂNDIA	170025	1700251	2010	0	0	0	0	0	100	877.3238	73.01	22823.38	13.38	42.45	0	0	7.79	22.8	13.3	.665	21.16269	2391	3.15	2	341	2364	0	506	71	0	0	41	1.714764	1895.212	1.2616	0	0	.6199187	98.87077	44.92472	.083647	10.03554
MA	21	FERNANDO FALCÃO	210408	2104081	2005	0	0	0	0	0	66.81	146.2066	8.09	22900.85	45.935	78.68	0	3.4	6.995	13.995	54.26	.352	33.62437	4925	4.935	1679	453	5689	0	1656	55.5	0	0	1	.0203046	5086.584	.9682333	0	0	6.654942	100	45.39198	34.09137	10.03893
	21	SUCUPIRA DO RIACHÃO	211195	2111953	2009	0	0	0	0	0	100	306.2064	39.731	22906.78	33.343	45.72	.041		2.846	10.728	26.277	.549	17.58267	4869	3.862	0	792	5810	0	856.1	51.3	0	0	2	.0410762	564.968	8.618187	0	0	.6422502	100	62.81996	0	10.03919
AC	12	SANTA ROSA DO PURUS	120043	1200435	2004	1	1	0	0	0	65.4	176.2464	12.268	22907.44	46.644	46.534	0	1.8	5.888	67.342	63.554	.373	20.83277	2954	6.43	1681	120		.338524	615.4	65.4			0	0	6145.61	.4806683			2.299176		26.12051	56.90589	10.03922
MA	21	SÃO FÉLIX DE BALSAS	211080	2110807	2008	1	1	0	0	0	100	264.222	19.082	22914.44	30.186	54.918	0	0	6.086	15.826	36.638	.5238	22.05276	4511	4.034	0	749	5158	.2216803	994.8	56	18	18	5	.1108402	2032.364	2.219583	3.990246	3.990246	2.072739	100	66.97996	0	10.03952
MA	21	BENEDITO LEITE	210180	2101806	2007	0	0	0	0	0	97.91	273.6866	37.207	22949.89	30.755	60.772	0	0	14.474	17.809	36.234	.4959	20	5387	4.005	8.9	798	6135	0	1077.4	56.8	50	50	12	.2227585	1781.734	3.023459	9.281604	9.281604	1.052033	100	59.32783	.1652125	10.04107
MT	51	LUCIARA	510530	5105309	2012	0	0	0	0	0	100	554.8553	100	22972.18	12.792	21.938	0	.5	4.596	4.694	2.946	.7044	21.94139	2184	3.23	307.4	271	2014	0	479.2	40.4	0	0	33	1.510989	4243.037	.5147256	0	0	.0582269	92.21612	40.07921	14.07509	10.04204
	21	NINA RODRIGUES	210720	2107209	2004	175	174	1	0	0	20.82	164.1135	16.744	22976.74	34.418	64.956	.092		6.076	18.938	54.57	.483	19.44796	8695	4.982	0	252	8647	20.12651	1691	58.4			16	.1840138	572.507	15.18759			1.625349	99.44796	14.43892	0	10.04224
TO	17	SANTA MARIA DO TOCANTINS	171888	1718881	2005	1	1	0	0	0	16.62	331.0965	33.57	22982.37	21.49	50.105	0	0	6.51	10.755	27.255	.523	22.47631	2427	3.985	8	38	2594	.4120313	545.5	51.5	0	0	6	.2472188	1410.457	1.720719	0	0	.8557448	100	6.23939	.329625	10.04248
TO	17	RIACHINHO	171855	1718550	2006	0	0	0	0	0	91.68	210.1905	43.696	23055.18	24.84	56.41	.204	.5	8.248	22.262	42.424	.4876	20.67751	3749	4.004	0	474	3753	0	775.2	56.6	0	0	7	.1867165	517.478	7.244752	0	0	1.323571	100	50.62406	0	10.04565
MA	21	SANTA FILOMENA DO MARANHÃO	210975	2109759	2005	1	1	0	0	0	90.8	170.5005	25.1	23074.51	37.735	73.22	.12	4.1	9.195	15.445	52.94	.431	26.13409	5489	4.365	0	596	5888	.1821826	1434.5	55.5	17	17	4	.072873	602.341	9.112779	3.097103	3.097103	2.745148	100	47.39552	0	10.04648
MA	21	BERNARDO DO MEARIM	210193	2101939	2005	0	0	0	0	0	66.86	266.5938	32.27	23088.69	32.04	66.03	0	0	2.91	7.88	28.14	.5085	18.97367	5924	4.18	0	472	5514	0	1124	46.5	0	0	17	.2869683	261.451	22.65816	0	0	1.903101	93.079	33.30452	0	10.0471
TO	17	BARRA DO OURO	170307	1703073	2006	0	0	0	0	0	79.28	282.091	36.894	23089.55	24.826	47.268	0	0	13.574	21.988	36.534	.5058	19.28496	3776	4.342	0	421	3803	0	728.2	57.8	0	0	3	.0794492	1106.345	3.41304	0	0	1.087556	100	48.41054	0	10.04714
TO	17	LAGOA DO TOCANTINS	171195	1711951	2008	0	0	0	0	0	77.66	286.3565	56.62	23113.23	23.732	38.244	0	0	11.224	27.226	39.174	.5266	17.74863	3278	4.034	0	372	3222	0	581.8	61.2	0	0	10	.3050641	911.342	3.596893	0	0	.4113553	98.29164	45.77938	0	10.04816
TO	17	PORTO ALEGRE DO TOCANTINS	171800	1718006	2011	0	0	0	0	0	100	452.0067	78.485	23136.07	19.055	38.201	.488	0	9.063	11.419	16.151	.6655	19.93633	2827	3.697	0	384	2370	0	563.6	51.1	0	0	38	1.344181	501.862	5.633023	0	0	.4374842	83.83445	50.21748	0	10.04915
TO	17	SUCUPIRA	172085	1720853	2005	0	0	0	0	0	70.41	499.5233	48.245	23163.12	19.145	45.695	0	0	9.55	10.13	9.955	.56	26.41509	1272	3.36	0	128	1564	0	336	54	0	0	5	.3930818	1025.519	1.240348	0	0	.6335025	100	33.81132	0	10.05032
MA	21	GODOFREDO VIANA	210430	2104305	2006	63	63	0	0	0	63.17	255.1287	21.77	23165.14	21.994	55.874	14.708	.7	9.948	14.44	32.446	.5176	31.20477	6715	4.314	15.2	1005	3927	9.381981	2095.4	53.2	51	51	5	.0744602	675.168	9.945673	7.594937	7.594937	.6144674	58.48101	64.56545	.2263589	10.0504
TO	17	CONCEIÇÃO DO TOCANTINS	170560	1705607	2004	0	0	0	0	0	9.9	346.5066	42.832	23177.14	26.12	47.044	.946	0	7.324	13.13	29.208	.49	17.05895	4495	4.066	0	47	5356	0	766.8	57.4			13	.2892102	2500.74	1.797468			.6757621	100	4.251435	0	10.05092
TO	17	SANTA TEREZA DO TOCANTINS	171900	1719004	2010	0	0	0	0	0	100	525.7504	75.63	23200.16	14.57	27.71	0	0	2.97	7.36	7.81	.662	22.03726	2523	3.8	0	266	2271	0	556	47	0	0	9	.3567182	539.912	4.672984	0	0	.5612624	90.01189	40.06342	0	10.05191
MA	21	GOVERNADOR LUIZ ROCHA	210462	2104628	2006	3	0	3	0	0	100	216.2668	32.766	23225.28	34.49	63.642	.09	5.8	3.376	14.568	43.268	.474	21.4495	6347	4.146	0	1173	8765	.4726642	1361.4	52.2	22	22	2	.0315109	373.164	17.00861	3.466204	3.466204	.4461964	100	76.62294	0	10.053
TO	17	CRIXÁS DO TOCANTINS	170625	1706258	2009	0	0	0	0	0	100	460.9046	75.336	23237.33	11.076	35.194	0	0	5.199	7.887	15.663	.6287	27.5097	1289	3.27	0	128	1573	0	354.6	47.4	0	0	15	1.163693	986.693	1.306384	0	0	.7926716	100	32.47168	0	10.05352
	21	SUCUPIRA DO RIACHÃO	211195	2111953	2010	0	0	0	0	0	100	319.0831	40.96	23245.15	32.99	44.8	0		2.7	10.6	24.56	.568	18.68632	4613	3.8	3	768	5316	0	862	51	0	0	2	.0433557	564.968	8.165064	0	0	.6118099	100	63.26469	.0650336	10.05385
MT	51	LUCIARA	510530	5105309	2009	0	0	0	0	0	100	505.4618	86.456	23250.73	13.824	25.091	0	.4	4.257	6.998	8.877	.6618	19.35144	2467	3.44	243.8	292	2242	0	477.4	44.3	0	0	37	1.499797	4243.037	.5814232	0	0	.1153503	90.87961	40.71666	9.882448	10.05409
TO	17	BARRA DO OURO	170307	1703073	2007	0	0	0	0	0	79.47	301.6443	41.838	23254.18	24.252	45.196	0	0	14.043	20.171	34.493	.5301	20.84334	3581	4.269	0	422	3732	0	746.4	57.1	0	0	3	.0837755	1106.345	3.236784	0	0	1.031083	100	50.30768	0	10.05424
TO	17	MAURILÂNDIA DO TOCANTINS	171280	1712801	2008	0	0	0	0	0	64.9	296.5887	44.344	23302.71	24.068	50.954	0	.8	5.228	13.232	30.928	.5406	19.48186	3281	3.882	154	342	2585	0	639.2	53.4	0	0	14	.4266992	738.105	4.445167	0	0	.6036074	78.78696	40.46461	4.693691	10.05632
MA	21	SÃO RAIMUNDO DO DOCA BEZERRA	211163	2111631	2008	0	0	0	0	0	100	204.0523	24.202	23349.3	38.83	60.24	.152	0	2.794	14.826	41.176	.4808	26.97168	4590	4.484	0	889	6240	0	1238	53.6	0	0	2	.043573	419.352	10.94546	0	0	2.752557	100	86.84697	0	10.05832
TO	17	BOM JESUS DO TOCANTINS	170330	1703305	2005	15	15	0	0	0	11.3	400.5479	44.16	23354.51	20.46	46.07	0	.1	5.03	15.33	24.135	.528	30.06301	2222	3.995	6	31	2789	6.750675	668	57	0	0	7	.3150315	1332.672	1.667327	0	0	.5396866	100	5.573582	.270027	10.05855
TO	17	CENTENÁRIO	170410	1704105	2008	0	0	0	0	0	76.04	354.1462	45.998	23364.84	28.318	36.236	0	0	12.19	21.774	33.652	.5366	22.10012	2457	3.786	0	257	2395	0	543	62.8	0	0	26	1.058201	1954.699	1.256971	0	0	.8337022	97.4766	39.60122	0	10.05899
MA	21	NOVA IORQUE	210730	2107308	2011	0	0	0	0	0	100	376.583	37.811	23390.85	30.182	48.83	.22	0	6.708	9.98	22.388	.6008	19.72791	4594	3.762	0	797	4863	0	906.3	51.6	13	13	30	.6530257	976.853	4.702857	2.829778	2.829778	.5822514	100	65.26587	0	10.0601
MA	21	PRESIDENTE MÉDICI	210923	2109239	2004	54	54	0	0	0	47.06	224.1961	25.774	23416.87	31.81	47.582	1.086	.1	8.236	8.544	31.992	.4956	20.75964	5134	4.53	0	327	4881	10.51811	1065.8	46.6			9	.1753019	437.687	11.72984			.5661966	95.07207	28.85294	0	10.06121
TO	17	LIZARDA	171240	1712405	2009	0	0	0	0	0	100	401.7992	52.52	23417.5	22.742	62.299	0	0	5.203	53.224	47.957	.5518	19.40467	3729	3.76	0	594	5259	0	723.6	72.4	0	0	28	.7508715	5723.234	.6515547	0	0	.5109131	100	59.89381	0	10.06124
MA	21	BENEDITO LEITE	210180	2101806	2005	0	0	0	0	0	62.78	252.1482	30.725	23446.65	31.765	61.1	0	0	15.97	16.155	36.47	.4625	18.77706	5544	4.115	13.5	492	6031	0	1041	56	50	50	12	.2164502	1781.734	3.111576	9.018759	9.018759	1.13221	100	36.5184	.2435065	10.06248
TO	17	SÃO SEBASTIÃO DO TOCANTINS	172030	1720309	2006	0	0	0	0	0	81.19	235.0356	48.202	23457.22	27.558	47.536	0	0	16.292	19.53	36.592	.5194	17.4989	4534	4.202	0	505	4014	0	793.4	56.2	10	10	21	.4631672	287.275	15.78279	2.205558	2.205558	.3048284	88.5311	46.80216	0	10.06293
	21	SANTO AMARO DO MARANHÃO	211027	2110278	2005	1	1	0	0	0	68.15	140.3018	7.53	23459.06	30.645	71.51	.185		5.21	20.645	59.97	.427	22.50902	9705	5.55	0	890	11664	.1030397	2184.5	59.5	0	0	0	0	1601.18	6.061155	0	0	2.658392	100	50.89645	0	10.06301
MA	21	SÃO FÉLIX DE BALSAS	211080	2110807	2004	1	0	1	0	0	46.67	231.7964	12.406	23459.95	31.378	63.194	0	0	5.798	13.778	38.754	.4574	20.92576	4580	4.342	0	327	4745	.2183406	958.4	54			2	.0436681	2032.364	2.253533			2.495567	100	31.00074	0	10.06305
TO	17	BOM JESUS DO TOCANTINS	170330	1703305	2004	0	0	0	0	0	10.93	373.407	38.668	23465.56	21.556	48.922	0	.9	4.708	16.658	26.9	.5016	27.9076	2251	4.08	5.8	30	3062	0	628.2	58.4			4	.1776988	1332.672	1.689088			.6041805	100	5.437583	.2576632	10.06329
MT	51	LUCIARA	510530	5105309	2013	0	0	0	0	0	100	571.3198	100	23494.3	12.448	20.887	0	.2	4.709	3.926	.969	.7186	22.33706	2148	3.16	328.6	239	1899	0	479.8	39.1	0	0	40	1.862197	4243.037	.5062411	0	0	.0395847	88.40782	35.16015	15.29795	10.06451
TO	17	JUARINA	171180	1711803	2014	0	0	0	0	0	77.46	432.8485	92.09	23548.36	13.746	53.656	0	0	.001	10.306	16.142	.6384	20.86995	2253	2.974	0	275	1978	0	470.2	48	0	0	6	.2663116	481.048	4.683524	0	0	1.213665	87.79405	36.30049	0	10.06681
MA	21	TUFILÂNDIA	211227	2112274	2007	16	12	4	0	0	100	233.6789	24.527	23574.92	36.148	57.399	.126	0	7.574	18.139	32.494	.4995	16.9313	5517	4.236	5.4	997	6837	2.900127	934.1	51.9	0	0	44	.7975349	271.01	20.35718	0	0	1.111709	100	76.55051	.0978793	10.06794
MT	51	NOVA NAZARÉ	510617	5106174	2005	0	0	0	0	0	30.22	453.1848	47.995	23591.97	26.465	47.885	1.055	3.9	6.995	12.48	18.47	.529	23.92392	1998		0	42	1730	0	478	52.5	0	0	0	0	4038.056	.4947926	0	0	2.16351	86.58659		0	10.06866
MA	21	GRAÇA ARANHA	210470	2104701	2004	0	0	0	0	0	49.95	229.4626	31.128	23594.79	32.278	63.502	0	10.3	5.03	9.796	36.824	.4716	18.88943	6177	3.942	0	497	5727	0	1166.8	48.8			19	.3075927	271.444	22.75607			1.059657	92.71491	31.71724	0	10.06878
MA	21	BOA VISTA DO GURUPI	210197	2101970	2005	119	109	10	0	0	91.74	225.2885	19.035	23600.83	27.19	38.505	0	1.2	12.63	9.495	36.11	.457	19.46478	6147	4.68	0	547	9113	19.35904	1196.5	50.5	0	0	14	.2277534	403.46	15.23571	0	0	.4050697	100	41.64568	0	10.06904
TO	17	BRASILÂNDIA DO TOCANTINS	170360	1703602	2004	0	0	0	0	0	43.88	433.2956	68.062	23604.16	18.368	36.422	0	.8	4.492	10.53	14.596	.5766	21.8524	2019	3.644	0	101	2043	0	441.2	53.6			4	.1981179	641.467	3.147473			.5207437	100	18.22902	0	10.06918
TO	17	JUARINA	171180	1711803	2013	0	0	0	0	0	84.51	417.953	87.4	23616.77	14.107	53.402	0	0	.001	10.697	18.079	.6248	20.90628	2262	3.053	0	300	1990	0	472.9	49	0	0	4	.1768347	481.048	4.702233	0	0	1.19974	87.97524	40.49072	0	10.06971
TO	17	RIO DOS BOIS	171870	1718709	2005	0	0	0	0	0	12.94	396.1264	57.475	23634.5	23.575	36.155	.065	0	7.04	10.71	17.38	.546	19.23917	2747	3.61	4	29	2825	0	528.5	52	0	0	9	.3276301	845.065	3.250638	0	0	1.220743	100	3.811067	.1456134	10.07046
MA	21	GRAÇA ARANHA	210470	2104701	2005	2	1	1	0	0	66.13	244.5282	35.16	23645.13	31.915	61.3	0	13.3	5.665	10.245	35.76	.488	19.15941	6198	3.885	0	658	5768	.3226847	1187.5	49.5	18	18	15	.2420136	271.444	22.83344	2.904163	2.904163	1.067682	93.06228	41.24443	0	10.07091
TO	17	CENTENÁRIO	170410	1704105	2013	0	0	0	0	0	77.62	453.5082	60.878	23647.38	28.898	21.821	0	0	13.965	22.139	25.922	.6176	21.94008	2737	3.471	0	319	2162	0	600.5	63.3	0	0	23	.8403361	1954.699	1.400216	0	0	.5559095	78.9916	40.45484	0	10.07101
MA	21	NOVA IORQUE	210730	2107308	2010	0	0	0	0	0	100	362.1739	35.49	23651.46	30.8	49.25	.2	0	6.46	11.96	24.85	.584	19.54248	4590	3.8	0	759	4943	0	897	53	13	13	24	.5228758	976.853	4.698762	2.832244	2.832244	.5959666	100	62.8366	0	10.07118
TO	17	ANGICO	170105	1701051	2007	0	0	0	0	0	69.42	376.3693	56.924	23681.83	18.32	43.687	0	.4	6.068	8.378	16.144	.5991	19.97791	3169	3.964	0	286	3274	0	633.1	48.5	0	0	35	1.104449	451.733	7.015206	0	0	.6713737	100	35.77482	0	10.07246
TO	17	SÃO BENTO DO TOCANTINS	172010	1720101	2007	0	0	0	0	0	70.22	377.2817	27.857	23736.11	21.457	44.839	0	.2	5.008	13.5	24.71	.5468	19.61997	4447	4.159	0	422	3779	0	872.5	56	0	0	12	.2698448	1105.901	4.021156	0	0	.7480296	84.97864	39.46701	0	10.07475
MA	21	BERNARDO DO MEARIM	210193	2101939	2004	0	0	0	0	0	38.81	253.5034	28.242	23737.13	33.092	67.086	0	0	2.722	7.748	29.71	.4894	18.7931	5800	4.22	0	274	5018	0	1090	46.4			16	.2758621	261.451	22.18389			1.983954	86.51724	19.93586	0	10.0748
MT	51	LUCIARA	510530	5105309	2014	0	0	0	0	0	100	587.7843	100	23756.42	12.104	19.836	0	1.1	4.822	3.158	.0001	.7328	22.64969	2121	3.09	349.8	250	1901	0	480.4	37.8	0	0	37	1.74446	4243.037	.4998778	0	0	.021137	89.62753	36.4215	16.49222	10.07561
	21	SANTANA DO MARANHÃO	211023	2110237	2004	5	4	0	1	0	47.47	136.063	14.734	23763.36	43.216	63.124	.168		10.938	16.07	56.098	.3642	16.13693	10458	4.99	0	934	6643	.4781029	1687.6	55.2			2	.0191241	932.016	11.22084			4.88162	63.52075	44.5655	0	10.0759
TO	17	COUTO MAGALHÃES	170600	1706001	2005	1	1	0	0	0	69.22	347.0042	47.29	23811.71	21.425	50.56	.28	4.1	8.625	11.03	23.005	.507	24.68434	3960	3.75	17.5	338	4115	.2525252	977.5	52.5	0	0	11	.2777778	1585.787	2.497183	0	0	1.512503	100	32.00758	.4419192	10.07793
TO	17	SANTA TEREZA DO TOCANTINS	171900	1719004	2011	0	0	0	0	0	100	557.736	81.742	23811.96	14.302	24.74	0	0	2.264	6.276	4.661	.6803	22.29053	2554	3.722	0	257	2199	0	569.3	45.9	0	0	7	.2740799	539.912	4.730401	0	0	.5599294	86.10023	37.45317	0	10.07794
TO	17	CACHOEIRINHA	170382	1703826	2014	0	0	0	0	0	100	417.7097	74.872	23833.89	15.624	37.468	0	.4	6.424	7.764	8.82	.7006	20.29386	2246	3.366	0	319	2080	0	455.8	46.2	0	0	304	13.53517	352.345	6.374434	0	0	.2798416	92.60909	47.80739	0	10.07886
	21	AFONSO CUNHA	210010	2100105	2009	0	0	0	0	0	100	201.7846	22.863	23846.34	35.398	33.387	0		11.458	20.883	47.055	.5098	18.08675	5948	4.554	0	828	5670	0	1075.8	58.3	0	0	3	.0504371	371.338	16.01775	0	0	.8438507	95.32616	63.39462	0	10.07939
TO	17	BRASILÂNDIA DO TOCANTINS	170360	1703602	2006	0	0	0	0	0	100	489.6637	73.428	23860.97	17.852	36.148	0	0	4.408	10.44	12.754	.6124	21.31604	2082	3.556	0	205	2086	0	443.8	53.4	0	0	3	.1440922	641.467	3.245685	0	0	.4910873	100	35.01345	0	10.08
TO	17	MAURILÂNDIA DO TOCANTINS	171280	1712801	2010	1	1	0	0	0	100	328.5307	51.98	23863.75	23.61	46.56	0	.1	3.53	11.55	25.93	.58	20.98922	3154	3.71	175	518	2872	.3170577	662	52	0	0	5	.1585288	738.105	4.273105	0	0	.5637085	91.05898	60.93151	5.54851	10.08012
TO	17	SÃO SALVADOR DO TOCANTINS	172025	1720259	2005	0	0	0	0	0	76.88	334.4987	41.225	23886.14	23.175	39.9	0	0	5.615	16.39	31.85	.512	19.51909	2828	3.8	0	263	2755	0	552	58.5	0	0	58	2.050919	1422.032	1.988703	0	0	1.114521	97.41867	35.33946	0	10.08105
MA	21	LUÍS DOMINGUES	210620	2106201	2008	0	0	0	0	0	77.88	302.1082	25.126	23933.27	20.566	41.972	4.608	.9	3.318	19.026	36.056	.5608	19.47705	6884	4.212	0	799	5759	0	1340.8	60	2	2	19	.2760023	464.06	14.83429	.2905288	.2905288	.1894402	83.65776	48.8871	0	10.08302
TO	17	TUPIRATINS	172130	1721307	2009	0	0	0	0	0	91.55	464.4166	49.938	23943.12	21.059	55.404	.131	0	5.79	15.381	22.963	.5729	18.77741	2143	3.32	0	260	2044	0	402.4	57.3	0	0	7	.3266449	895.308	2.39359	0	0	.9621873	95.38031	40.27998	0	10.08344
TO	17	SAMPAIO	171880	1718808	2007	0	0	0	0	0	88.02	284.415	50.134	23953.22	26.554	39.391	.406	.2	9.344	12.056	30.663	.5613	17.5463	3672	4.071	41.5	463	3824	0	644.3	53.3	0	0	9	.245098	222.29	16.51896	0	0	.1261794	100	51.33096	1.130174	10.08386
TO	17	MAURILÂNDIA DO TOCANTINS	171280	1712801	2009	0	0	0	0	0	91.84	312.5597	48.162	23953.54	23.839	48.757	0	.2	4.379	12.391	28.429	.5603	19.58459	3322	3.796	164.5	484	2877	0	650.6	52.7	0	0	8	.2408188	738.105	4.500715	0	0	.5832151	86.60445	55.30596	4.951836	10.08387
MT	51	VALE DE SÃO DOMINGOS	510835	5108352	2005	1	0	1	0	0	65.67	525.3778	69.765	23978.29	17.34	55.72	.645	2.6	5.915	7.255	7.255	.565	21.40458	3275		0	148	3215	.3053435	701	44.5	0	0	0	0	1933.046	1.694217	0	0	3.824618	98.16794		0	10.0849
TO	17	NOVO ALEGRE	171515	1715150	2014	0	0	0	0	0	80.59	723.1078	100	23983.29	12.9	42.838	0	0	8.564	7.196	.0001	.761	23.17447	2350	3.048	0	220	1938	0	544.6	48.4	0	0	38	1.617021	200.103	11.74395	0	0	.3831663	82.46809	28.53447	0	10.08511
TO	17	IPUEIRAS	170980	1709807	2009	0	0	0	0	0	93.55	384.5938	74.679	24017.57	16.736	26.903	0	0	5.914	5.904	14.098	.5964	19.37121	1813	3.27	0	203	1569	0	351.2	44.3	0	0	4	.2206288	815.254	2.223847	0	0	.7286056	86.54164	36.6139	0	10.08654
TO	17	BOM JESUS DO TOCANTINS	170330	1703305	2007	0	0	0	0	0	78.59	454.8297	55.144	24023.95	18.268	40.366	0	0	5.674	12.674	18.605	.5808	27.58672	2710	3.825	6.4	279	3054	0	747.6	54.2	0	0	7	.2583026	1332.672	2.033509	0	0	.4390212	100	39.37915	.2361624	10.08681
MA	21	GODOFREDO VIANA	210430	2104305	2004	20	20	0	0	0	74.31	224.1989	17.33	24042.42	24.516	58.046	12.732	.3	9.912	16.76	37.674	.4744	27.6077	6801	4.366	11.8	809	5652	2.940744	1877.6	54.8			4	.0588149	675.168	10.07305			.6351581	83.10542	51.93492	.1735039	10.08757
TO	17	LAGOA DO TOCANTINS	171195	1711951	2009	0	0	0	0	0	98.12	308.5683	62.68	24074.15	23.156	37.897	0	0	8.662	23.293	36.297	.5528	17.92661	3352	3.972	0	470	3402	0	600.9	60.6	0	0	10	.2983294	911.342	3.678092	0	0	.3997058	100	55.69332	0	10.08889
MA	21	NOVA COLINAS	210725	2107258	2006	0	0	0	0	0	95.19	203.2228	25.656	24106.66	24.77	51.664	0	0	8.348	95.872	49.802	.488	19.323	4579	4.42	0	693	4647	0	884.8	61.6	14	14	4	.0873553	743.106	6.161974	3.057436	3.057436	1.268074	100	66.89365	0	10.09024
MA	21	PORTO RICO DO MARANHÃO	210905	2109056	2007	0	0	0	0	0	95.98	276.4013	36.326	24111.12	17.016	60.643	0	0	1.342	10.182	30.764	.5655	18.74783	6900	4.25	0	978	7506	0	1293.6	50.8	0	0	5	.0724638	218.831	31.53118	0	0	1.503775	100	60.23913	0	10.09043
PA	15	SÃO JOÃO DA PONTA	150746	1507466	2006	10	10	0	0	0	75.85	261.3512	34.104	24120.41	12.64	49.392	0	3.8	5.302	18.752	36.09	.529	24.10112	3916	4.17	2.8	336	4448	2.553626	943.8	57.4	0	0	5	.1276813	195.918	19.98796	0	0	3.59384	100	35.77937	.0715015	10.09081
TO	17	PINDORAMA DO TOCANTINS	171700	1717008	2004	1	0	1	0	0	11.78	351.7618	41.062	24132.32	17.304	51.116	0	0	8.816	11.474	23.386	.4958	21.11646	4568	4.224	0	63	3690	.2189142	964.6	51.8			2	.0437828	1559.086	2.929922			.7928649	80.77934	5.825569	0	10.09131
MT	51	VALE DE SÃO DOMINGOS	510835	5108352	2006	1	1	0	0	0	98.33	555.173	74.544	24154.77	16.644	54.368	.774	2.2	5.418	7.224	6.754	.5832	21.22265	3337		0	235	3218	.2996704	708.2	44.2	0	0	3	.0899011	1933.046	1.726291	0	0	3.703345	96.43392		0	10.09224
TO	17	ITAPORÃ DO TOCANTINS	171110	1711100	2004	0	0	0	0	0	63.03	450.6162	43.696	24195.99	20.78	51.984	0	5.3	7.214	8.646	7.786	.569	27.5582	2019	3.644	0	186	2626	0	556.4	50			5	.2476473	972.977	2.075075			.6006168	100	33.57028	0	10.09394
TO	17	PALMEIRANTE	171570	1715705	2005	1	1	0	0	0	61.21	268.1192	25.695	24201.57	25.945	61.27	0	.4	3.7	31.49	37.61	.4485	23.87856	3656	3.93	46.5	288	3595	.273523	873	59.5	0	0	9	.2461707	2640.816	1.384421	0	0	1.653036	98.33151	30.95842	1.271882	10.09417
MT	51	LUCIARA	510530	5105309	2010	0	0	0	0	0	100	521.9263	91.98	24229.28	13.48	24.04	0	.7	4.37	6.23	6.9	.676	21.49281	2224	3.37	265	271	2214	0	478	43	0	0	35	1.573741	4243.037	.5241529	0	0	.0961065	99.55036	41.0643	11.91547	10.09532
TO	17	PIRAQUÊ	171720	1717206	2004	24	1	23	0	0	39.04	364.9463	34.7	24237.2	21.806	65.896	0	3.8	10.876	19.164	28.746	.507	20.37378	3371	4.016	8.4	81	2788	7.119549	686.8	62.8			6	.1779887	1367.613	2.464879			1.7388	82.70543	9.649837	.2491842	10.09564
MA	21	BOA VISTA DO GURUPI	210197	2101970	2006	201	186	15	0	0	57.53	235.5614	21.506	24238.96	26.5	37.802	0	4.5	11.442	9.746	34.442	.4746	19.70937	6331	4.61	0	657	7778	31.74854	1247.8	50.8	0	0	22	.3474964	403.46	15.69177	0	0	.4072036	100	47.84031	0	10.09572
	21	AFONSO CUNHA	210010	2100105	2010	0	0	0	0	0	97.63	210.5757	24.57	24247.56	34.64	29.8	0		12.47	21.93	45.54	.529	18.74682	5905	4.52	0	908	5874	0	1107	59	0	0	2	.0338696	371.338	15.90195	0	0	.8259122	99.47502	69.50314	0	10.09607
TO	17	AURORA DO TOCANTINS	170270	1702703	2007	0	0	0	0	0	100	601.5157	74.7	24278.89	23.163	46.181	0	0	4.531	21.613	20.786	.6197	21.39734	3385	3.271	0	478	3459	0	724.3	66.5	10	10	16	.4726736	752.83	4.496367	2.95421	2.95421	.4373871	100	46.19019	0	10.09736
MA	21	AMAPÁ DO MARANHÃO	210055	2100550	2007	88	78	9	1	0	88	234.2286	19.489	24278.89	35.106	50.776	.7	0	8.357	15.142	39.478	.4621	19.18774	6168	4.472	0	792	6488	14.26719	1183.5	55.8	0	0	9	.1459144	502.402	12.27702	0	0	.3379452	100	57.42257	0	10.09736
MT	51	NOVO SANTO ANTÔNIO	510631	5106315	2010	0	0	0	0	0	88.15	602.0908	67.35	24299.58	12.54	48.35	.18	2.4	7.13	9.76	5.75	.653	23.14215	2005	3.32	44	186	1992	0	464	51	0	0	4	.1995012	4393.796	.4563252	0	0	.4895988	99.35162	30.799	2.194514	10.09821
MT	51	SÃO JOSÉ DO POVO	510729	5107297	2004	1	1	0	0	0	88.55	472.2109	80.062	24306.5	20.604	43.876	0	0	6.312	6.95	8.85	.5734	23.75201	3113	3.314	0	240	3015	.3212335	739.4	43.6			9	.2891102	443.876	7.01322			1.046046	96.85191	25.54963	0	10.0985
TO	17	CARRASCO BONITO	170389	1703891	2009	0	0	0	0	0	100	312.4557	73.465	24400.24	29.987	51.402	.27	0	11.074	13.708	30.614	.5753	20.54551	3428	4.002	0	513	3711	0	704.3	56.7	0	0	3	.0875146	192.939	17.76727	0	0	.8888773	100	59.88991	0	10.10235
	21	BELÁGUA	210173	2101731	2006	0	0	0	0	0	98.03	137.677	9.444	24419.36	44.644	74.684	.112		2.674	35.9	61.722	.4352	19.57108	5409	5.328	8	795	7214	0	1058.6	65.4	0	0	1	.0184877	499.426	10.83043	0	0	1.236781	100	78.30949	.1479016	10.10313
MA	21	JUNCO DO MARANHÃO	210565	2105658	2008	12	11	1	0	0	100	304.83	35.026	24548.3	29.226	43.9	.192	0	4.486	10.248	27.232	.516	19.53182	4101	4.262	0	931	5828	2.926116	801	51.6	0	0	1	.0243843	555.088	7.388018	0	0	.4420013	100	96.75499	0	10.1084
TO	17	PINDORAMA DO TOCANTINS	171700	1717008	2006	0	0	0	0	0	85.64	372.0377	51.818	24591.17	16.466	50.854	0	0	8.414	12.376	23.364	.5322	21.38976	4490	4.026	0	507	4364	0	960.4	53.2	0	0	2	.0445434	1559.086	2.879892	0	0	.69679	97.19376	45.46062	0	10.11014
	21	BELÁGUA	210173	2101731	2007	0	0	0	0	0	95.19	140.9148	10.958	24607.85	43.283	72.783	.084		3.088	33.52	60.839	.4544	19.13066	5717	5.276	8.5	772	7229	0	1093.7	64.8	0	0	1	.0174917	499.426	11.44714	0	0	1.16842	100	71.24492	.1486794	10.11082
TO	17	ITAPIRATINS	171090	1710904	2005	0	0	0	0	0	77.52	334.9908	35.095	24619.79	21.715	48.835	0	0	10.7	32.655	33.51	.4915	20.90705	3561	3.7	0	390	3465	0	744.5	59.5	0	0	6	.168492	1243.961	2.86263	0	0	1.213589	97.30413	40.52232	0	10.11131
TO	17	RIACHINHO	171855	1718550	2007	4	4	0	0	0	96.32	221.9522	46.732	24622.66	24.27	54.235	.238	.2	9.146	20.419	40.578	.5087	21.48198	3691	3.913	0	498	3745	1.083717	792.9	55.7	0	0	6	.1625576	517.478	7.13267	0	0	1.320794	100	52.79528	0	10.11142
	21	SANTANA DO MARANHÃO	211023	2110237	2005	3	3	0	0	0	50.42	143.3245	18.2	24625.1	41.735	58.92	.14		11.775	16.61	54.605	.3885	16.39964	10985	4.935	0	992	7439	.2730997	1801.5	55.5	0	0	2	.0182066	932.016	11.78628	0	0	4.968259	67.71962	44.5655	0	10.11152
MA	21	NOVA IORQUE	210730	2107308	2009	0	0	0	0	0	100	347.7648	33.169	24635.51	31.418	49.67	.18	0	6.212	13.94	27.312	.5672	17.45036	5087	3.838	0	783	4876	0	887.7	54.4	13	13	22	.4324749	976.853	5.207539	2.555534	2.555534	.6099505	95.85217	59.07517	0	10.11194
MT	51	VALE DE SÃO DOMINGOS	510835	5108352	2004	1	1	0	0	0	31.06	495.5826	64.986	24645.49	18.036	57.072	.516	10.2	6.412	7.286	7.756	.5468	21.60025	3212		0	70	3274	.3113325	693.8	44.8			0	0	1933.046	1.661626			3.953249	100		0	10.11235
TO	17	NOVO ALEGRE	171515	1715150	2013	0	0	0	0	0	100	694.6285	99.712	24680.14	13.12	42.041	0	0	9.638	7.937	1.501	.7455	22.95445	2349	3.116	0	274	1929	0	539.2	49.3	0	0	28	1.191997	200.103	11.73895	0	0	.3735677	82.12005	36.3467	0	10.11375
TO	17	MAURILÂNDIA DO TOCANTINS	171280	1712801	2011	0	0	0	0	0	100	344.5017	55.798	24683.23	23.381	44.363	0	.2	2.681	10.709	23.431	.5997	21.1961	3177	3.624	185.5	494	3080	0	673.4	51.3	0	0	5	.1573812	738.105	4.304265	0	0	.5450311	96.94681	56.35052	5.838841	10.11388
TO	17	TOCANTÍNIA	172110	1721109	2004	8	8	0	0	0	17.15	365.2725	48.538	24688.57	23.746	31.076	0	0	11.792	34.126	34.258	.5026	19.10082	5872	4.17	1934.4	118	4126	1.362398	1121.6	63.2			50	.8514987	2601.603	2.25707			1.076498	70.26567	8.379768	32.94278	10.1141
MT	51	NOVA NAZARÉ	510617	5106174	2007	0	0	0	0	0	100	486.4737	53.685	24690.09	25.267	42.439	1.477	3.6	6.473	13.48	17.578	.5554	19.07468	2745		0	179	1778	0	523.6	53.5	0	0	2	.0728597	4038.056	.6797826	0	0	1.942024	64.77232		0	10.11416
TO	17	ABREULÂNDIA	170025	1700251	2011	0	0	0	0	0	100	938.8867	77.693	24699.07	12.643	42.866	0	0	6.369	24.3	12.463	.6861	21.13004	2407	3.083	0	367	2514	0	508.6	73.4	0	0	40	1.66182	1895.212	1.270043	0	0	.5901867	100	47.0071	0	10.11452
TO	17	MONTE SANTO DO TOCANTINS	171370	1713700	2011	0	0	0	0	0	100	403.385	83.209	24718.87	16.394	56.04	.001	0	6.831	9.392	17.354	.6366	22.10752	2102	2.987	0	351	2322	0	464.7	47.7	0	0	9	.4281636	1091.553	1.925697	0	0	3.610637	100	49.87807	0	10.11532
MT	51	PONTE BRANCA	510670	5106703	2014	0	0	0	0	0	73.91	936.9002	100	24723.68	10.746	34.028	.914	0	4.008	8.904	.0001	.7352	18.5801	1648	2.522	0	102	1240	0	306.2	52.6	21	21	52	3.15534	685.992	2.40236	12.74272	12.74272	.1685425	75.24272	15.60947	0	10.11552
TO	17	NOVO JARDIM	171525	1715259	2008	0	0	0	0	0	62.33	349.0091	73.348	24725.35	21.014	51.152	4.85	0	9.424	8	18.524	.551	19.87159	2492	3.904	0	182	2401	0	495.2	45.8	0	0	15	.6019261	1309.665	1.902777	0	0	.4131179	96.34831	28.51236	0	10.11558
TO	17	CHAPADA DA NATIVIDADE	170510	1705102	2005	0	0	0	0	0	32.12	427.8365	37.25	24733.2	24.905	47.82	9.3	0	7.685	35.085	32.665	.5105	19.27925	3649	3.795	0	112	3469	0	703.5	67.5	0	0	0	0	1646.472	2.216254	0	0	1.261305	95.06714	11.64812	0	10.1159
MA	21	BENEDITO LEITE	210180	2101806	2009	0	0	0	0	0	100	295.2249	43.689	24753.14	29.745	60.444	0	0	12.978	19.463	35.998	.5293	20.00718	5567	3.895	4.3	865	4883	0	1113.8	57.6	50	50	44	.7903718	1781.734	3.124484	8.981498	8.981498	.9786199	87.71331	60.52048	.0772409	10.11671
MA	21	SANTA FILOMENA DO MARANHÃO	210975	2109759	2006	3	3	0	0	0	95.15	175.9793	28.512	24783.59	36.488	72.654	.144	.3	10.66	16.124	52.176	.4498	25.58453	5637	4.298	0	784	6313	.532198	1442.2	56	17	17	4	.0709597	602.341	9.358486	3.015789	3.015789	2.59437	100	59.77705	0	10.11794
AP	16	PRACUÚBA	160055	1600550	2004	26	20	6	0	0	53.81	280.9916	21.976	24787.83	15.6	56.09	0	5.4	12.114	20.31	37.012	.5096	20.71237	2611	5.088	0	134		9.95787	540.8	61.4			2	.076599	4956.477	.5267854			1.165842		26.11229	0	10.11811
PA	15	SANTARÉM NOVO	150690	1506906	2005	160	159	1	0	0	64.27	272.4001	29.07	24791.68	20.845	49.09	0	9.7	12.52	14.165	31.795	.5055	18.5219	6028	4.43	0	411	5834	26.5428	1116.5	58.5	0	0	13	.2156603	229.51	26.26465	0	0	2.510767	96.78168	30.20455	0	10.11826
	21	PRIMEIRA CRUZ	210940	2109403	2004	51	50	1	0	0	58.95	172.0456	3.948	24799.07	31.328	68.558	0		4.174	14.522	50.738	.4316	18.60573	12078	5.136	0	791	11793	4.222553	2247.2	55.8			25	.2069879	1367.676	8.831038			2.096349	97.64034	33.63617	0	10.11856
TO	17	PIRAQUÊ	171720	1717206	2007	1	1	0	0	0	62.19	407.0095	44.81	24816.74	21.473	63.913	0	1.6	8.743	14.682	22.053	.564	22.5083	3014	3.698	5.7	250	2688	.331785	678.4	57.4	0	0	6	.199071	1367.613	2.20384	0	0	1.671671	89.18381	30.67352	.1891174	10.11927
TO	17	ANGICO	170105	1701051	2008	0	0	0	0	0	63.83	386.2823	62.666	24826.3	17.95	41.728	0	2.6	5.682	8.152	15.266	.6154	19.77328	3264	3.896	0	263	3076	0	645.4	48	0	0	46	1.409314	451.733	7.225507	0	0	.6599936	94.2402	31.3924	0	10.11966
TO	17	SANTA TEREZA DO TOCANTINS	171900	1719004	2012	0	0	0	0	0	100	589.7216	87.854	24862.93	14.034	21.77	0	0	1.558	5.192	1.512	.6986	22.53772	2585	3.644	0	249	1701	0	582.6	44.8	0	0	8	.3094777	539.912	4.787817	0	0	.5586405	65.80271	35.10081	0	10.12113
TO	17	PORTO ALEGRE DO TOCANTINS	171800	1718006	2012	0	0	0	0	0	100	473.8361	83.34	24900.35	18.24	37.882	.256	0	8.626	11.678	14.882	.686	20.20301	2857	3.634	0	413	2411	0	577.2	51.2	0	0	23	.8050402	501.862	5.6928	0	0	.4190016	84.38922	52.5321	0	10.12264
MA	21	SÃO RAIMUNDO DO DOCA BEZERRA	211163	2111631	2009	0	0	0	0	0	100	211.9675	27.041	24913.95	38.44	61.025	.171	0	2.962	15.343	39.878	.4984	28.31656	4372	4.417	0	866	6275	0	1238	53.8	0	0	2	.0457457	419.352	10.42561	0	0	2.633695	100	87.49136	0	10.12318
TO	17	LAGOA DO TOCANTINS	171195	1711951	2010	0	0	0	0	0	93.11	330.7802	68.74	24946.29	22.58	37.55	0	0	6.1	19.36	33.42	.579	17.58865	3525	3.91	0	500	3380	0	620	60	0	0	11	.3120568	911.342	3.867922	0	0	.3888889	95.88653	55.46099	0	10.12448
MA	21	GOVERNADOR LUIZ ROCHA	210462	2104628	2004	44	0	44	0	0	53.53	191.7676	24.974	24986.36	36.31	67.268	.06	11.2	3.014	12.752	46.122	.439	20.34386	6398	4.284	0	545	8388	6.877149	1301.6	50.8			2	.0312598	373.164	17.14528			.463783	100	36.49234	0	10.12609
MA	21	NOVA COLINAS	210725	2107258	2007	0	0	0	0	0	89.7	216.2415	28.947	25056.88	24.21	50.518	0	0	8.421	75.844	46.519	.5075	18.93974	4829	4.34	0	653	4398	0	914.6	59.7	14	14	5	.1035411	743.106	6.4984	2.899151	2.899151	1.252441	91.07476	58.68751	0	10.1289
	21	NINA RODRIGUES	210720	2107209	2005	1	1	0	0	0	32.72	172.5531	18.47	25069.9	33.42	63.565	.115		6.29	20.355	53.175	.5	20.29596	8785	4.97	0	396	8509	.1138304	1783	59	13	13	16	.1821286	572.507	15.34479	1.479795	1.479795	1.659959	96.85828	22.40319	0	10.12942
MA	21	SÃO FÉLIX DE BALSAS	211080	2110807	2009	0	0	0	0	0	100	272.3285	20.751	25131.34	29.888	52.849	0	0	6.158	16.338	36.109	.5404	22.60018	4442	3.957	0	756	4874	0	1003.9	56.5	18	18	14	.3151734	2032.364	2.185632	4.052229	4.052229	1.978475	100	67.34561	0	10.13187
MA	21	SERRANO DO MARANHÃO	211178	2111789	2006	15	15	0	0	0	100	151.4998	9.796	25166.73	33.16	75.026	0	.1	4.624	16.124	52.204	.4486	50.39275	3972	4.202	0	1726	10489	3.776435	2001.6	54.6	0	0	1	.0251762	1207.06	3.29064	0	0	1.757466	100	100	0	10.13328
TO	17	NOVA ROSALÂNDIA	171500	1715002	2007	0	0	0	0	0	94.47	425.0443	73.867	25196.69	16.434	39.829	0	0	7.7	13.697	22.844	.6295	18.80965	3772	3.475	0	410	3143	0	709.5	56.2	0	0	19	.5037116	516.308	7.305717	0	0	.4629185	83.32449	37.77174	0	10.13447
TO	17	CARMOLÂNDIA	170388	1703883	2008	0	0	0	0	0	79.1	478.3378	78.406	25205.26	20.884	39.714	0	.1	9.982	9.02	11.928	.6014	19.91607	2383	3.598	0	193	2104	0	474.6	49	0	0	19	.7973143	339.405	7.021111	0	0	.2742482	88.29207	29.14033	0	10.13481
MA	21	GRAÇA ARANHA	210470	2104701	2007	0	0	0	0	0	100	274.6594	43.224	25214.78	31.189	56.896	0	1.1	6.935	11.143	33.632	.5208	19.64982	6254	3.771	0	1011	6349	0	1228.9	50.9	18	18	12	.1918772	271.444	23.03974	2.878158	2.878158	1.083872	100	60.96068	0	10.13519
MA	21	NOVA COLINAS	210725	2107258	2005	0	0	0	0	0	83.9	190.2042	22.365	25257.74	25.33	52.81	0	0	8.275	115.9	53.085	.4685	19.10188	4476	4.5	0	501	4631	0	855	63.5	14	14	3	.0670241	743.106	6.023367	3.127793	3.127793	1.284637	100	50.36863	0	10.13689
	21	CACHOEIRA GRANDE	210237	2102374	2006	3	3	0	0	0	85.45	136.257	4.812	25314.49	35.186	75.306	0		5.552	13.414	59.684	.4598	16.35573	8512	5.002	0	1151		.3524436	1392.2	53.4	0	0	12	.1409774	705.645	12.06272	0	0	1.348009		67.63747	0	10.13913
MT	51	INDIAVAÍ	510450	5104500	2007	0	0	0	0	0	69.44	596.6639	85.89	25331.56	15.546	40.239	.441	0	9.581	7.129	6.834	.6178	21.07369	2524	3.341	0	150	2600	0	531.9	45.1	0	0	29	1.14897	603.289	4.183733	0	0	.4126447	100	19.85539	0	10.13981
MT	51	NOVO SANTO ANTÔNIO	510631	5106315	2012	0	0	0	0	0	91	680.495	78.278	25348.09	9.956	43.124	.001	2.6	8.14	9.544	.202	.709	23.82339	2129		0	192	2015	0	507.2	52	0	0	7	.3287929	4393.796	.4845468	0	0	.3434869	94.64537		0	10.14046
TO	17	LIZARDA	171240	1712405	2010	0	0	0	0	0	96.28	425.7487	57.31	25370.87	22.36	62.41	0	0	4.96	57.34	48.36	.57	19.51678	3725	3.67	0	622	4056	0	727	74	0	0	29	.7785235	5723.234	.6508558	0	0	.4421216	100	61.28161	0	10.14136
TO	17	CONCEIÇÃO DO TOCANTINS	170560	1705607	2006	0	0	0	0	0	82.57	376.7306	50.028	25386.65	25.14	45.276	1.054	0	7.526	12.68	25.452	.524	16.81679	4574	3.914	0	488	4137	0	769.2	56.6	10	10	19	.4153914	2500.74	1.829059	2.18627	2.18627	.5891964	90.446	41.75846	0	10.14198
MA	21	SÃO FÉLIX DE BALSAS	211080	2110807	2010	0	0	0	0	0	100	280.4349	22.42	25432.73	29.59	50.78	0	0	6.23	16.85	35.58	.557	21.54402	4702	3.88	0	758	4643	0	1013	57	18	18	17	.3615483	2032.364	2.313562	3.828158	3.828158	1.888206	98.74522	62.5487	0	10.14379
TO	17	SANTA MARIA DO TOCANTINS	171888	1718881	2009	0	0	0	0	0	87.21	441.977	54.314	25441.05	18.394	44.237	0	0	3.166	11.999	17.683	.6118	21.78482	2807	3.629	11.2	334	2718	0	611.5	52.7	0	0	6	.2137513	1410.457	1.990135	0	0	.7073495	96.82935	43.18083	.3990025	10.14412
MT	51	SANTO AFONSO	510726	5107263	2006	0	0	0	0	0	100	558.6231	70.53	25470.83	15.868	44.706	1.344	3	9.62	9.524	11.832	.6254	32.67345	2162	3.234	12.2	361	2090	0	706.4	49	0	0	40	1.850139	1174.188	1.841272	0	0	.998814	96.66975	53.99972	.5642923	10.14529
TO	17	PONTE ALTA DO BOM JESUS	171780	1717800	2006	1	1	0	0	0	84.84	392.5835	49.08	25488.01	27.548	43.312	0	0	9.698	22.438	32.378	.5262	22.35931	4247	3.756	0	487	4649	.2354603	949.6	63	0	0	23	.5415587	1806.141	2.351422	0	0	.8325155	100	43.06974	0	10.14596
TO	17	SANTA TEREZA DO TOCANTINS	171900	1719004	2014	0	0	0	0	0	100	653.6929	100	25497.26	13.498	15.83	0	0	.146	3.024	.0001	.7352	22.32319	2729	3.488	0	275	2152	0	609.2	42.6	0	0	8	.2931477	539.912	5.054527	0	0	.5561863	78.85673	35.14841	0	10.14633
MA	21	FERNANDO FALCÃO	210408	2104081	2004	0	0	0	0	0	18.29	145.3644	6.612	25497.66	47.516	77.598	0	2.2	6.29	13.59	54.79	.3338	32.93254	4907	4.94	1515	124	5709	0	1616	55.6			0	0	5086.584	.9646946			7.092125	100	12.48339	30.87426	10.14634
TO	17	LUZINÓPOLIS	171245	1712454	2007	0	0	0	0	0	52.45	379.9388	55.207	25497.69	18.973	34.232	0	0	9.276	14.261	22.355	.5835	17.74425	2784	3.873	0	214	2512	0	494	52.9	0	0	0	0	279.563	9.9584	0	0	.5546288	90.22988	29.7709	0	10.14634
MT	51	SÃO JOSÉ DO POVO	510729	5107297	2006	1	1	0	0	0	92.86	503.5962	85.588	25498.32	18.726	43.674	0	0	6.338	6.84	8.91	.6026	24.32622	3139	3.246	0	312	3238	.3185728	763.6	43.4	0	0	13	.4141446	443.876	7.071795	0	0	1.055001	100	32.26352	0	10.14637
PA	15	SANTARÉM NOVO	150690	1506906	2006	95	95	0	0	0	100	274.9997	32.532	25510.35	20.116	49.032	0	.2	11.194	14.026	31.276	.5218	18.73187	6135	4.336	0	645	5834	15.48492	1149.2	58	0	0	14	.2281989	229.51	26.73086	0	0	2.485779	95.09373	45.58631	0	10.14684
MT	51	LUCIARA	510530	5105309	2011	0	0	0	0	0	100	538.3908	97.504	25521.49	13.136	22.989	0	0	4.483	5.462	4.923	.6902	21.72492	2203	3.3	286.2	261	2096	0	478.6	41.7	0	0	32	1.452565	4243.037	.5192036	0	0	.0770664	95.14299	39.09669	12.99137	10.14728
MA	21	CAJAPIÓ	210240	2102408	2004	0	0	0	0	0	72.06	148.449	14.138	25540.74	31.802	76.302	0	.1	5.696	13.39	54.618	.454	18.16673	10484	4.554	0	1026	9261	0	1904.6	52.2			12	.1144601	908.729	11.53699			2.065221	88.3346	44.567	0	10.14803
MA	21	JATOBÁ	210545	2105450	2006	1	1	0	0	0	62.27	276.3943	22.514	25548.15	36.652	62.532	0	3.9	6.098	14.876	32.726	.4906	37.32861	4230	4.258	0	769	8041	.2364066	1579	54.6	0	0	1	.0236407	591.384	7.152713	0	0	1.735758	100	77.40903	0	10.14832
TO	17	SÃO SEBASTIÃO DO TOCANTINS	172030	1720309	2008	5	1	4	0	0	74.6	256.7089	58.436	25557.81	26.654	43.708	0	0	20.186	16.85	33.276	.5462	19.14475	4373	4.086	0	464	3860	1.14338	837.2	55.6	0	0	24	.5488223	287.275	15.22235	0	0	.3047105	88.26892	43.35477	0	10.1487
TO	17	ITAPIRATINS	171090	1710904	2006	0	0	0	0	0	94.01	368.5258	39.496	25561.89	21.19	49.96	0	0	9.594	28.222	29.582	.5134	20.78605	3613	3.622	0	424	3391	0	751	58	0	0	8	.2214226	1243.961	2.904432	0	0	1.126209	93.85552	42.50562	0	10.14886
TO	17	SÃO SEBASTIÃO DO TOCANTINS	172030	1720309	2007	1	0	1	0	0	79.58	245.8722	53.319	25599.67	27.106	45.622	0	0	18.239	18.19	34.934	.5328	19.21065	4244	4.144	0	495	4117	.2356268	815.3	55.9	0	0	23	.5419416	287.275	14.7733	0	0	.3047686	97.00754	48.33365	0	10.15033
TO	17	MONTE SANTO DO TOCANTINS	171370	1713700	2012	0	0	0	0	0	100	411.7403	88.528	25614.99	16.478	55.45	.001	0	6.292	9.314	16.878	.6532	22.06799	2118	2.944	0	344	2357	0	467.4	47.4	0	0	4	.1888574	1091.553	1.940355	0	0	3.588616	100	47.81567	0	10.15093
	21	SUCUPIRA DO RIACHÃO	211195	2111953	2011	0	0	0	0	0	100	331.9597	42.189	25632.38	32.637	43.88	.001		2.554	10.472	22.843	.587	18.71281	4638	3.738	0	779	5212	0	867.9	50.7	0	0	2	.043122	564.968	8.209314	0	0	.5828819	100	62.78357	0	10.15161
MA	21	SERRANO DO MARANHÃO	211178	2111789	2005	73	73	0	0	0	68.09	145.9887	8.605	25633.43	33.31	75.785	0	0	4.34	14.955	53.085	.431	41.03238	4756	4.255	0	1360	10601	15.34903	1951.5	53.5	0	0	1	.0210261	1207.06	3.940152	0	0	1.807558	100	100	0	10.15165
TO	17	CENTENÁRIO	170410	1704105	2012	0	0	0	0	0	78.1	433.6358	57.902	25636.2	28.782	24.704	0	0	13.61	22.066	27.468	.6014	22.42101	2627	3.534	0	321	2254	0	589	63.2	0	0	8	.3045299	1954.699	1.343941	0	0	.6014765	85.80129	43.18287	0	10.15176
MA	21	SÃO ROBERTO	211167	2111672	2009	1	1	0	0	0	100	204.3546	29.842	25653.98	35.731	55.106	.18	0	3.007	14.531	42.337	.4929	24.04064	5217	4.559	0	804	5071	.191681	1254.2	54.1	0	0	2	.0383362	227.463	22.9356	0	0	1.066873	97.20145	70.25946	0	10.15245
MT	51	PONTE BRANCA	510670	5106703	2013	0	0	0	0	0	75.36	901.2902	100	25686.99	11.342	34.226	.883	0	4.666	8.673	.0001	.7229	18.99345	1679	2.569	0	104	1231	0	318.9	51.7	21	21	48	2.858845	685.992	2.44755	12.50745	12.50745	.1693588	73.31745	15.91281	0	10.15374
MA	21	GOVERNADOR LUIZ ROCHA	210462	2104628	2007	5	1	3	1	0	100	228.5164	36.662	25688.49	33.58	61.829	.105	4.4	3.557	15.476	41.841	.4915	20.21063	6884	4.077	0	1166	9179	.7263219	1391.3	52.9	22	22	2	.0290529	373.164	18.44765	3.195816	3.195816	.43786	100	69.05552	0	10.1538
MA	21	GRAÇA ARANHA	210470	2104701	2006	0	0	0	0	0	98.21	259.5938	39.192	25699.34	31.552	59.098	0	1.2	6.3	10.694	34.696	.5044	19.42444	6220	3.828	0	932		0	1208.2	50.2	18	18	10	.1607717	271.444	22.91449	2.893891	2.893891	1.075753		57.35846	0	10.15422
MA	21	BOA VISTA DO GURUPI	210197	2101970	2004	360	269	90	1	0	80.67	215.0155	16.564	25752.38	27.88	39.208	0	0	13.818	9.244	37.778	.4394	19.2051	5963	4.75	0	481	4856	60.3723	1145.2	50.2			14	.2347811	403.46	14.77966			.4028092	81.43552	38.31544	0	10.15628
TO	17	NAZARÉ	171430	1714302	2004	0	0	0	0	0	27.93	301.813	45.374	25765.48	23.602	52.222	.072	1.4	8.322	14.702	29.51	.5464	16.72864	5594	4.056	0	147	4643	0	935.8	54.4			65	1.161959	395.907	14.12958			1.424382	82.99964	10.65842	0	10.15679
TO	17	TUPIRATINS	172130	1721307	2013	0	0	0	0	0	83.86	506.3461	65.426	25778.84	18.703	69.068	.001	0	5.27	13.617	19.991	.6293	20.18787	2342	3.04	0	265	1997	0	472.8	56.1	0	0	5	.2134927	895.308	2.61586	0	0	.9871333	85.269	34.39795	0	10.15731
TO	17	SANTA MARIA DO TOCANTINS	171888	1718881	2007	0	0	0	0	0	59.79	386.5367	43.942	25787.17	19.942	47.171	0	0	4.838	11.377	22.469	.5674	21.64235	2673	3.807	9.6	229	2581	0	578.5	52.1	0	0	7	.261878	1410.457	1.89513	0	0	.7747908	96.55817	32.61515	.359147	10.15763
MA	21	CENTRAL DO MARANHÃO	210312	2103125	2006	2	1	1	0	0	82.06	222.135	14.822	25826.48	29.598	64.198	.846	0	3.982	12.058	40.528	.5078	15.56086	8799	4.178	0	1189	5878	.2272986	1369.2	54	19	19	1	.0113649	319.336	27.55405	2.159336	2.159336	.9334005	66.80305	56.45689	0	10.15916
TO	17	RECURSOLÂNDIA	171850	1718501	2008	0	0	0	0	0	66.9	219.2079	39.498	25832.71	28.464	42.66	0	0	4.584	53.978	48.584	.466	18.97803	3777	4.322	6	388	3785	0	716.8	64.4	0	0	8	.2118083	2216.663	1.703913	0	0	.9759114	100	44.39862	.1588562	10.1594
TO	17	LIZARDA	171240	1712405	2011	0	0	0	0	0	100	449.6982	62.1	25870	21.978	62.521	0	0	4.717	61.456	48.763	.5882	19.63441	3720	3.58	0	766	3728	0	730.4	75.6	0	0	20	.5376344	5723.234	.6499822	0	0	.3791211	100	73.7172	0	10.16084
TO	17	ABREULÂNDIA	170025	1700251	2012	0	0	0	0	0	100	1000.45	82.376	25874.41	11.906	43.282	0	0	4.948	25.8	11.626	.7072	21.10652	2422	3.016	0	369	2549	0	511.2	75.8	0	0	42	1.734104	1895.212	1.277957	0	0	.5619941	100	45.94979	0	10.16101
PA	15	SÃO JOÃO DA PONTA	150746	1507466	2007	5	5	0	0	0	76.52	268.4805	38.198	25877.64	11.665	51.864	0	.5	4.569	16.854	33.915	.5425	20.74443	4715	4.1	3.1	339	4451	1.060445	978.1	55.8	0	0	7	.1484624	195.918	24.06619	0	0	3.721312	94.40085	29.47826	.0657476	10.16113
MA	21	SATUBINHA	211172	2111722	2005	0	0	0	0	0	45.41	153.4118	19.29	25901.01	38.365	77.105	0	0	1.185	19.37	50.89	.406	20.06556	9915	4.83	0	670	7294	0	1989.5	58	68	37	5	.0504286	441.811	22.44172	6.858295	3.73172	2.446329	73.56531	32.63843	0	10.16204
TO	17	PALMEIRAS DO TOCANTINS	171380	1713809	2005	0	0	0	0	0	43.12	315.02	45.04	25911.65	25.17	45.7	.8	.8	7.775	25.285	32.305	.5315	18.04223	5731	4.13	0	235	4795	0	1034	58.5	0	0	8	.1395917	747.898	7.66281	0	0	.8086926	83.66777	16.93509	0	10.16245
MA	21	JATOBÁ	210545	2105450	2005	8	1	7	0	0	81.49	272.8852	19.22	25911.65	37.715	65.12	0	26.3	5.645	14.095	31.905	.473	35.62902	4356	4.325	0	400	7823	1.836547	1552	54	0	0	1	.0229568	591.384	7.365773	0	0	1.882779	100	39.71534	0	10.16245
TO	17	MURICILÂNDIA	171395	1713957	2007	0	0	0	0	0	73.66	310.8712	48.421	25912.18	26.191	41.597	0	.9	20.105	17.787	28.947	.533	21.8386	2850	3.6	0	274	2920	0	622.4	56.7	0	0	1	.0350877	1186.647	2.401725	0	0	.6936146	100	34.61053	0	10.16247
TO	17	CHAPADA DA NATIVIDADE	170510	1705102	2006	0	0	0	0	0	91.26	430.9365	39.978	25920.97	24.062	46.41	8.162	0	8.246	32.068	31.502	.5324	18.95049	3716	3.742	0	407	3571	0	704.2	66.4	0	0	0	0	1646.472	2.256947	0	0	1.198524	96.09795	40.98477	0	10.16281
TO	17	MAURILÂNDIA DO TOCANTINS	171280	1712801	2012	0	0	0	0	0	100	360.4727	59.616	25924.3	23.152	42.166	0	.2	1.832	9.868	20.932	.6194	21.4	3200	3.538	196	485	2792	0	684.8	50.6	0	0	7	.21875	738.105	4.335426	0	0	.527131	87.25	53.62281	6.125	10.16294
TO	17	SAMPAIO	171880	1718808	2008	0	0	0	0	0	84.6	301.6415	55.356	25997.34	25.676	38.104	.464	.1	9.456	11.304	27.512	.5762	17.74551	3788	4.004	35	445	3933	0	672.2	52.2	0	0	28	.7391763	222.29	17.0408	0	0	.1164312	100	47.03749	.9239705	10.16575
TO	17	PIRAQUÊ	171720	1717206	2005	18	12	6	0	0	46.75	378.9674	38.07	26074.68	21.695	65.235	0	11.6	10.165	17.67	26.515	.526	19.06355	3588	3.91	7.5	97	3089	5.016722	684	61	0	0	6	.1672241	1367.613	2.623549	0	0	1.716645	86.09253	10.57051	.2090301	10.16872
TO	17	SÃO BENTO DO TOCANTINS	172010	1720101	2008	1	1	0	0	0	66.39	403.4849	30.648	26084.31	20.858	44.576	0	.7	5.642	12.98	22.54	.5662	19.63779	4583	4.086	0	399	4262	.2181977	900	56	0	0	14	.3054768	1105.901	4.144132	0	0	.7298689	92.99586	35.57307	0	10.16909
TO	17	BRASILÂNDIA DO TOCANTINS	170360	1703602	2005	0	0	0	0	0	53	461.4796	70.745	26136.7	18.11	36.285	0	0	4.45	10.485	13.675	.5945	21.50146	2058	3.6	0	122	2087	0	442.5	53.5	0	0	4	.1943635	641.467	3.208271	0	0	.5056646	100	21.34111	0	10.1711
MT	51	INDIAVAÍ	510450	5104500	2005	0	0	0	0	0	100	578.3873	80.23	26165.06	16.31	41.385	.315	.5	11.335	6.995	9.23	.589	24.38613	2077	3.455	0	151	2397	0	506.5	44.5	0	0	20	.9629273	603.289	3.442794	0	0	.4648026	100	25.1182	0	10.17218
MA	21	BELA VISTA DO MARANHÃO	210177	2101772	2004	7	3	4	0	0	49.2	202.9192	17.938	26183.14	33.904	58.028	.138	0	7.74	15.594	40.766	.4346	20.05302	10185	4.484	0	793	8663	.6872852	2042.4	56			9	.0883652	255.551	39.85506			1.661489	85.05646	34.91224	0	10.17287
TO	17	JAÚ DO TOCANTINS	171150	1711506	2004	3	3	0	0	0	13.72	501.493	57.18	26198.13	17.93	54.364	1.02	0	1.79	13.618	17.682	.5474	21.77874	3227	3.42	0	52	3103	.929656	702.8	58.6			13	.402851	2173.047	1.485012			1.918731	96.15742	5.511001	0	10.17344
MA	21	NOVA IORQUE	210730	2107308	2012	0	0	0	0	0	100	390.992	40.132	26211.15	29.564	48.41	.24	0	6.956	8	19.926	.6176	19.91301	4598	3.724	0	775	4810	0	915.6	50.2	13	13	26	.5654632	976.853	4.706952	2.827316	2.827316	.5687973	100	62.7686	0	10.17394
MT	51	SÃO JOSÉ DO POVO	510729	5107297	2005	0	0	0	0	0	100	487.9035	82.825	26243.03	19.665	43.775	0	0	6.325	6.895	8.88	.588	24.04031	3126	3.28	0	311	3330	0	751.5	43.5	0	0	12	.3838772	443.876	7.042507	0	0	1.050586	100	32.63212	0	10.17516
	21	ÁGUA DOCE DO MARANHÃO	210015	2100154	2004	1	1	0	0	0	68.91	178.1163	19.896	26304.88	39.156	65.12	0		6.274	17.652	48.884	.3758	19.83245	9788	4.582	0	1017		.1021659	1941.2	57.2			6	.0612996	443.267	22.0815			2.603157		47.60823	0	10.17751
TO	17	JAÚ DO TOCANTINS	171150	1711506	2005	0	0	0	0	0	41.69	540.5826	59.13	26321	17.185	53.695	1.02	0	1.93	14.115	16.875	.5665	21.66004	3271	3.36	0	158	3836	0	708.5	59.5	0	0	16	.489147	2173.047	1.50526	0	0	1.872995	100	16.2299	0	10.17812
TO	17	SANTA TEREZA DO TOCANTINS	171900	1719004	2013	0	0	0	0	0	100	621.7073	93.966	26395.9	13.766	18.8	0	0	.852	4.108	.0001	.7169	22.11132	2695	3.566	0	262	2022	0	595.9	43.7	0	0	10	.3710575	539.912	4.991554	0	0	.5573934	75.02783	34.66761	0	10.18096
MA	21	BACURITUBA	210135	2101350	2013	0	0	0	0	0	100	233.2444	48.727	26422.99	20.399	46.872	0	0	9.481	16.671	37.558	.5874	21.66176	5440	3.595	0	1157	5856	0	1178.4	54.4	0	0	5	.0919118	674.512	8.06509	0	0	2.630076	100	76.45983	0	10.18199
TO	17	SANTA RITA DO TOCANTINS	171889	1718899	2006	0	0	0	0	0	77.63	459.7096	56.53	26469.05	17.006	49.798	.108	.2	5.798	9.344	12.76	.5626	23.72357	1939	3.29	0	177	1882	0	460	50.2	0	0	2	.1031459	3274.947	.5920706	0	0	1.395062	97.06034	30.03249	0	10.18373
TO	17	ITAPIRATINS	171090	1710904	2007	0	0	0	0	0	100	402.0607	43.897	26482.92	20.665	51.085	0	0	8.488	23.789	25.654	.5353	22.14265	3421	3.544	0	464	3612	0	757.5	56.5	0	0	13	.3800058	1243.961	2.750086	0	0	1.046612	100	48.06828	0	10.18426
MA	21	PRESIDENTE MÉDICI	210923	2109239	2006	10	3	7	0	0	97.59	243.7296	36.886	26489.67	29.78	47.718	.724	0	7.904	9.396	30.328	.5274	22.51993	5143	4.46	0	811	5894	1.94439	1158.2	48.4	0	0	9	.1749951	437.687	11.75041	0	0	.5896242	100	70.32977	0	10.18451
	21	CACHOEIRA GRANDE	210237	2102374	2007	9	7	2	0	0	91.17	141.0835	5.384	26520.76	33.992	74.582	0		5.764	14.233	58.728	.4791	16.20315	8831	4.944	0	1228	7981	1.019137	1430.9	54.3	0	0	15	.1698562	705.645	12.51479	0	0	1.315413	90.37482	68.74909	0	10.18568
TO	17	PORTO ALEGRE DO TOCANTINS	171800	1718006	2013	0	0	0	0	0	100	495.6655	88.195	26538.39	17.425	37.563	.024	0	8.189	11.937	13.613	.7065	19.87218	2973	3.571	0	402	2388	0	590.8	51.3	0	0	29	.9754457	501.862	5.923939	0	0	.4014798	80.32291	48.28597	0	10.18635
MA	21	BENEDITO LEITE	210180	2101806	2010	0	0	0	0	0	100	305.9941	46.93	26544.8	29.24	60.28	0	0	12.23	20.29	35.88	.546	20.69848	5469	3.84	2	912	4895	0	1132	58	50	50	48	.8776742	1781.734	3.069482	9.142439	9.142439	.9441877	89.50448	64.03511	.0365698	10.18659
MA	21	CAJAPIÓ	210240	2102408	2005	0	0	0	0	0	74.24	157.6857	16.815	26562.01	30.765	75.42	0	.3	6.355	14.305	53.02	.4705	18.36534	10675	4.475	0	1057	9509	0	1960.5	53	19	19	12	.1124122	908.729	11.74718	1.77986	1.77986	2.000148	89.07729	44.30984	0	10.18724
TO	17	CRIXÁS DO TOCANTINS	170625	1706258	2010	0	0	0	0	0	86.36	479.7915	79.99	26599.63	10.67	33.54	0	0	4.67	8.03	15.07	.644	22.95396	1564	3.19	0	152	1555	0	359	48	0	0	17	1.086957	986.693	1.585093	0	0	.793578	99.42455	31.00256	0	10.18865
TO	17	SANTA TEREZA DO TOCANTINS	171900	1719004	2009	1	1	0	0	0	83.18	493.7647	69.518	26608.43	14.838	30.68	0	0	3.676	8.444	10.959	.6437	22.70711	2390	3.878	0	267	2252	.41841	542.7	48.1	0	0	12	.5020921	539.912	4.426647	0	0	.5626417	94.22594	43.32327	0	10.18898
MA	21	MARAJÁ DO SENA	210635	2106359	2005	2	2	0	0	0	30.92	142.9238	7.055	26631.12	45.575	79.475	.385	0	7.345	20.32	58.64	.3805	24.21038	6997	4.815	0	287	8691	.2858368	1694	60.5	0	0	0	0	1447.675	4.833267	0	0	8.364843	100	19.74996	0	10.18984
TO	17	SUCUPIRA	172085	1720853	2004	0	0	0	0	0	63.25	490.8306	41.674	26634.51	19.922	46.85	0	0	10.358	10.548	10.456	.5386	25.03381	1331	3.4	0	115	1564	0	333.2	54.8			3	.2253944	1025.519	1.297879			.6469609	100	29.37641	0	10.18996
TO	17	GOIANORTE	170830	1708304	2005	3	3	0	0	0	88.59	387.5645	42.435	26647.07	19.14	58.69	0	1.2	5.905	11.695	20.73	.5185	22.68518	4644	3.595	0	524	5206	.6459948	1053.5	55.5	0	0	10	.2153316	1800.983	2.578592	0	0	.9523619	100	40.56374	0	10.19043
TO	17	PINDORAMA DO TOCANTINS	171700	1717008	2007	0	0	0	0	0	90.71	382.1756	57.196	26658.92	16.047	50.723	0	0	8.213	12.827	23.353	.5504	21.7944	4397	3.927	0	537	3902	0	958.3	53.9	6	6	4	.0909711	1559.086	2.820242	1.364567	1.364567	.6520054	88.74232	47.95995	0	10.19088
MA	21	BENEDITO LEITE	210180	2101806	2012	0	0	0	0	0	100	327.5325	53.412	26665.14	28.23	59.952	0	0	10.734	21.944	35.644	.5794	21.25523	5497	3.73	0	968	4803	0	1168.4	58.8	24	24	94	1.710024	1781.734	3.085197	4.366018	4.366018	.879421	87.37493	65.68383	0	10.19111
TO	17	BRASILÂNDIA DO TOCANTINS	170360	1703602	2010	0	0	0	0	0	90.87	602.4	84.16	26669.92	16.82	35.6	0	0	4.24	10.26	9.07	.684	21.75388	2064	3.38	0	219	2082	0	449	53	0	0	8	.3875969	641.467	3.217625	0	0	.4373259	100	35.86337	0	10.19129
TO	17	SANTA TEREZINHA DO TOCANTINS	172000	1720002	2013	0	0	0	0	0	100	504.8587	75.57	26703.26	19.59	36.207	0	0	11.538	10.654	12.356	.7087	20.54267	2543	3.368	0	392	2386	0	522.4	54	0	0	6	.2359418	269.677	9.429799	0	0	.497313	93.82619	51.91726	0	10.19254
	21	SANTO AMARO DO MARANHÃO	211027	2110278	2006	0	0	0	0	0	82.22	150.212	8.892	26721.61	29.424	69.94	.222		5.358	21.358	58.132	.4452	23.7383	9721	5.502	0	1323	10446	0	2307.6	60	26	26	0	0	1601.18	6.071147	2.674622	2.674622	2.691241	100	74.88063	0	10.19323
	21	SUCUPIRA DO RIACHÃO	211195	2111953	2012	0	0	0	0	0	100	344.8363	43.418	26726.25	32.284	42.96	.001		2.408	10.344	21.126	.606	15.9861	5466	3.676	0	888	5264	0	873.8	50.4	16	16	3	.0548847	564.968	9.674884	2.927186	2.927186	.5553561	96.30443	59.71987	0	10.1934
TO	17	LUZINÓPOLIS	171245	1712454	2008	0	0	0	0	0	54.17	403.1756	60.558	26727.3	18.712	33.938	0	.5	9.194	12.454	19.49	.602	17.7801	2874	3.782	0	221	2388	0	511	51.6	0	0	2	.0695894	279.563	10.28033	0	0	.5583655	83.08977	29.08219	0	10.19344
MT	51	PLANALTO DA SERRA	510645	5106455	2007	0	0	0	0	0	76.53	487.0853	84.07	26787.21	15.126	36.354	.138	0	7.634	9.704	10.995	.6068	22.94806	2734	3.324	47.6	212	3225	0	627.4	48.2	0	0	28	1.02414	2455.431	1.11345	0	0	.4273579	100	25.77498	1.741039	10.19568
TO	17	PALMEIRAS DO TOCANTINS	171380	1713809	2004	0	0	0	0	0	7.52	291.5808	41.628	26789.96	26.832	47.4	.804	1	7.796	28.274	35.418	.5122	18.3398	5409	4.194	0	41	4717	0	992	60			6	.1109262	747.898	7.23227			.8162666	87.2065	3.179035	0	10.19578
TO	17	CARRASCO BONITO	170389	1703891	2010	1	0	1	0	0	92.09	329.6133	77.8	26793.64	28.95	50.83	.3	0	11.52	13.17	28.14	.594	19.54989	3688	3.93	0	524	3615	.2711497	721	56	0	0	3	.0813449	192.939	19.11485	0	0	.8749365	98.02061	55.83839	0	10.19592
TO	17	SAMPAIO	171880	1718808	2010	0	0	0	0	0	100	336.0945	65.8	26797.86	23.92	35.53	.58	0	9.68	9.8	21.21	.606	18.84058	3864	3.87	22	585	4173	0	728	50	0	0	29	.7505176	222.29	17.3827	0	0	.0989761	100	58.59084	.5693582	10.19608
TO	17	NAZARÉ	171430	1714302	2005	0	0	0	0	0	38.38	322.3658	50.73	26799.47	23.155	50.995	.06	10.9	8.575	13.965	27.56	.5625	16.14439	5776	3.975	0	202	4607	0	932.5	54	31	31	61	1.056094	395.907	14.58928	5.367036	5.367036	1.387581	79.76108	13.90149	0	10.19614
MA	21	TUFILÂNDIA	211227	2112274	2006	1	0	1	0	0	100	226.3977	21.436	26810.95	36.824	59.552	.168	0	7.412	20.972	34.332	.481	16.62361	5497	4.288	5.2	862	6824	.1819174	913.8	53.2	0	0	0	0	271.01	20.28338	0	0	1.135188	100	67.24133	.0945971	10.19657
MA	21	PORTO RICO DO MARANHÃO	210905	2109056	2008	0	0	0	0	0	94.11	291.0551	40.584	26828.25	16.494	59.072	0	0	1.118	10.438	28.886	.582	18.23347	7110	4.12	0	959	7648	0	1296.4	51.2	0	0	4	.0562588	218.831	32.49083	0	0	1.502872	100	55.57074	0	10.19721
TO	17	LAVANDEIRA	171215	1712157	2004	0	0	0	0	0	43.05	266.2803	53.442	26889.22	23.648	38.618	.084	0	24.392	15.552	32.658	.5226	24.74938	1217	3.74	0	78	1393	0	301.2	53.4			0	0	519.614	2.342123			.7383677	100	23.97042	0	10.19948
TO	17	PIRAQUÊ	171720	1717206	2006	14	14	0	0	0	62.94	392.9884	41.44	26908.88	21.584	64.574	0	3.4	9.454	16.176	24.284	.545	18.29216	3724	3.804	6.6	253	2845	3.759398	681.2	59.2	0	0	6	.1611171	1367.613	2.722993	0	0	1.69427	76.39635	25.8435	.1772288	10.20021
MA	21	SÃO PEDRO DOS CRENTES	211157	2111573	2005	0	0	0	0	0	50.79	249.1747	34.135	26944.78	20.77	53.42	0	0	5.03	14.33	38.89	.4825	19.95568	4287	4.465	0	290	4162	0	855.5	54	0	0	0	0	979.631	4.376138	0	0	1.046258	97.08421	30.20411	0	10.20154
PA	15	SÃO JOÃO DA PONTA	150746	1507466	2005	28	28	0	0	0	44.13	254.2219	30.01	26955.41	13.615	46.92	0	2.5	6.035	20.65	38.265	.5155	23.11896	3934	4.24	2.5	236	4885	7.117438	909.5	59	0	0	5	.1270971	195.918	20.07983	0	0	3.466859	100	25.43569	.0635486	10.20194
TO	17	RIO SONO	171875	1718758	2005	0	0	0	0	0	34.23	285.7562	33.47	26983.77	23.06	57.845	0	0	4.55	24.53	37.655	.4815	22.79066	5522	4.075	0	271	5962	0	1258.5	60.5	0	0	33	.5976096	6354.367	.8690087	0	0	1.885227	100	19.99864	0	10.20299
MA	21	LUÍS DOMINGUES	210620	2106201	2009	19	19	0	0	0	100	314.1807	26.868	26988.13	20.003	40.296	5.059	.9	3.209	19.323	34.953	.5744	19.70702	6997	4.146	0	1112	5759	2.71545	1378.9	60	2	2	14	.2000857	464.06	15.07779	.2858368	.2858368	.1861675	82.3067	65.89041	0	10.20315
MA	21	AXIXÁ	210110	2101103	2004	24	24	0	0	0	51.61	225.4923	15.918	27042.8	19.166	55.86	.594	.1	7.716	13.298	38.752	.5348	18.62102	10544	4.906	0	650	10126	2.276176	1963.4	55.2			39	.3698786	203.153	51.90177			3.091608	96.03566	30.24374	0	10.20518
TO	17	SAMPAIO	171880	1718808	2009	1	1	0	0	0	98.67	318.868	60.578	27047.69	24.798	36.817	.522	.2	9.568	10.552	24.361	.5911	18.01595	3886	3.937	28.5	519	3525	.257334	700.1	51.1	0	0	37	.9521359	222.29	17.48167	0	0	.1073881	90.71024	52.58114	.733402	10.20536
MA	21	SÃO JOSÉ DOS BASÍLIOS	211125	2111250	2005	2	0	2	0	0	86.76	212.305	19.005	27061.74	35.64	73.685	.17	7.7	3.13	12.24	40.405	.4655	17.85528	7656	4.32	0	1000	7603	.261233	1367	52	40	40	1	.0130617	362.692	21.10882	5.22466	5.22466	1.610247	99.30773	56.42633	0	10.20588
MT	51	NOVO SANTO ANTÔNIO	510631	5106315	2013	0	0	0	0	0	89.1	719.6971	83.742	27074.2	8.664	40.511	.001	4.5	8.645	9.436	.0001	.737	23.69176	2232		0	188	1915	0	528.8	52.5	0	0	7	.3136201	4393.796	.507989	0	0	.28729	85.79749		0	10.20634
TO	17	LIZARDA	171240	1712405	2012	0	0	0	0	0	100	473.6477	66.89	27077.96	21.596	62.632	0	0	4.474	65.572	49.166	.6064	19.74704	3716	3.49	0	734	3876	0	733.8	77.2	0	0	23	.6189451	5723.234	.6492832	0	0	.32121	100	68.93595	0	10.20648
TO	17	CRIXÁS DO TOCANTINS	170625	1706258	2011	0	0	0	0	0	96.59	498.6783	84.644	27088.45	10.264	31.886	0	0	4.141	8.173	14.477	.6593	23.02915	1578	3.11	0	170	1596	0	363.4	48.6	0	0	16	1.013942	986.693	1.599282	0	0	.7944646	100	33.50444	0	10.20686
TO	17	PORTO ALEGRE DO TOCANTINS	171800	1718006	2014	0	0	0	0	0	100	517.4949	93.05	27118.58	16.61	37.244	.001	0	7.752	12.196	12.344	.727	20.09977	3007	3.508	0	388	2388	0	604.4	51.4	0	0	23	.764882	501.862	5.991687	0	0	.3848459	79.4147	45.26451	0	10.20797
MA	21	SATUBINHA	211172	2111722	2004	6	6	0	0	0	12.34	147.0543	16.486	27138.32	39.968	77.722	0	0	1.018	19.602	52.162	.3886	19.7573	9559	4.84	0	182	5288	.6276807	1888.6	58			5	.0523067	441.811	21.63595			2.484314	55.3196	9.21519	0	10.2087
MA	21	BOA VISTA DO GURUPI	210197	2101970	2007	252	219	29	4	0	54.9	245.8343	23.977	27147.42	25.81	37.099	0	0	10.254	9.997	32.774	.4922	17.59106	7385	4.54	0	627	7533	34.12322	1299.1	51.1	0	0	24	.3249831	403.46	18.30417	0	0	.4092213	100	38.54543	0	10.20904
MA	21	LUÍS DOMINGUES	210620	2106201	2010	29	29	0	0	0	100	326.2531	28.61	27150.74	19.44	38.62	5.51	2	3.1	19.62	33.85	.588	21.76651	6510	4.08	0	1150	6315	4.454685	1417	60	2	2	16	.2457757	464.06	14.02836	.3072197	.3072197	.1829911	97.00461	72.07373	0	10.20916
TO	17	PRAIA NORTE	171830	1718303	2004	2	1	0	1	0	97.6	193.7977	24.55	27160.79	32.844	60.582	.144	.7	5.564	24.722	48.04	.4576	15.99847	7832	4.644	3.6	761	6441	.2553626	1253	59			3	.0383044	289.054	27.09528			.8418987	82.23953	45.12365	.0459653	10.20953
TO	17	RIACHINHO	171855	1718550	2008	2	2	0	0	0	95.74	233.714	49.768	27169.93	23.7	52.06	.272	1.7	10.044	18.576	38.732	.5298	21.34281	3798	3.822	0	495	5586	.526593	810.6	54.8	0	0	11	.2896261	517.478	7.339442	0	0	1.318094	100	49.8128	0	10.20987
TO	17	BRASILÂNDIA DO TOCANTINS	170360	1703602	2008	0	0	0	0	0	100	546.0319	78.794	27173.04	17.336	35.874	0	0	4.324	10.35	10.912	.6482	20.44892	2183	3.468	0	222	2066	0	446.4	53.2	0	0	4	.1832341	641.467	3.403137	0	0	.463341	94.6404	35.2678	0	10.20998
PA	15	SÃO JOÃO DA PONTA	150746	1507466	2004	31	31	0	0	0	26.74	247.0925	25.916	27187.02	14.59	44.448	0	1.8	6.768	22.548	40.44	.502	22.15696	3950	4.31	2.2	143	4726	7.848101	875.2	60.6			5	.1265823	195.918	20.1615			3.340364	100	15.60329	.0556962	10.21049
TO	17	LAVANDEIRA	171215	1712157	2007	0	0	0	0	0	93.56	365.7885	66.966	27191.83	23.069	41.219	.147	0	15.401	12.801	24.129	.5913	20.32076	1590	3.5	0	189	1691	0	323.1	52.2	0	0	3	.1886792	519.614	3.059964	0	0	.6425729	100	41.60378	0	10.21067
MA	21	CEDRAL	210310	2103109	2004	201	198	3	0	0	32.48	211.8129	24.432	27202	19.588	65.614	0	.1	5.422	10.02	38.736	.5132	19.42459	10636	4.406	21	439		18.89808	2066	50.6			25	.2350508	283.186	37.55835			3.660791		18.18573	.1974427	10.21105
MA	21	NOVA IORQUE	210730	2107308	2013	0	0	0	0	0	100	405.4011	42.453	27214.34	28.946	47.99	.26	0	7.204	6.02	17.464	.6344	20.11089	4599	3.686	0	742	4804	0	924.9	48.8	13	13	30	.6523157	976.853	4.707975	2.826701	2.826701	.5555968	100	59.46971	0	10.2115
MA	21	CAJAPIÓ	210240	2102408	2008	1	1	0	0	0	88.67	185.396	24.846	27221.18	27.654	72.774	0	0	8.332	17.05	48.226	.52	20.70435	10279	4.238	0	1393	11874	.0972857	2128.2	55.4	19	19	13	.1264714	908.729	11.3114	1.848429	1.848429	1.826836	100	57.43296	0	10.21175
TO	17	CENTENÁRIO	170410	1704105	2014	0	0	0	0	0	75.91	473.3806	63.854	27259.13	29.014	18.938	0	0	14.32	22.212	24.376	.6338	22.08589	2771	3.408	0	312	2082	0	612	63.4	0	0	34	1.226994	1954.699	1.41761	0	0	.5141017	75.13533	38.37228	0	10.21314
TO	17	NOVO ACORDO	171510	1715101	2007	0	0	0	0	0	75.05	492.865	70.521	27272.43	15.829	30.365	0	0	10.191	19.851	24.759	.5892	18.6228	3754	3.825	0	379	3508	0	699.1	61.6	0	0	33	.8790624	2674.682	1.403531	0	0	.2917955	93.44699	38.61681	0	10.21363
MA	21	JUNCO DO MARANHÃO	210565	2105658	2009	76	67	7	2	0	100	324.3144	38.713	27287.41	28.193	42.41	.216	.3	3.893	10.364	24.671	.534	20.5443	3950	4.166	0	881	5844	19.24051	811.5	51.8	0	0	1	.0253165	555.088	7.115989	0	0	.4339555	100	92.91762	0	10.21418
MT	51	NOVO HORIZONTE DO NORTE	510627	5106273	2005	0	0	0	0	0	100	531.4302	76.445	27297.43	17.845	52.185	0	13.9	4.98	8.255	12.07	.594	26.81923	3037	3.515	0	252	3703	0	814.5	46.5	16	16	18	.5926902	879.662	3.452462	5.268357	5.268357	1.222903	100	29.16628	0	10.21455
MA	21	BERNARDO DO MEARIM	210193	2101939	2006	1	1	0	0	0	89.5	279.6841	36.298	27333.25	30.988	64.974	0	0	3.098	8.012	26.57	.5276	19.14999	6047	4.14	0	776	5373	.1653713	1158	46.6	0	0	17	.2811311	261.451	23.12862	0	0	1.828498	88.85397	53.12783	0	10.21586
MT	51	NOVO HORIZONTE DO NORTE	510627	5106273	2006	1	0	1	0	0	68.8	555.547	80.264	27341.84	17.24	52.834	0	.6	4.986	8.544	12.604	.608	27.8794	2952	3.438	0	269	3659	.3387534	823	47	16	16	18	.6097561	879.662	3.355834	5.420054	5.420054	1.1987	100	31.32866	0	10.21617
TO	17	ANGICO	170105	1701051	2011	0	0	0	0	0	96.82	416.0213	79.892	27374.91	16.84	35.851	0	.1	4.524	7.474	12.632	.6643	21.34188	3197	3.692	0	396	2982	0	682.3	46.5	0	0	92	2.877698	451.733	7.077189	0	0	.6279283	93.27495	45.73137	0	10.21738
MA	21	CENTRO DO GUILHERME	210315	2103158	2004	50	26	24	0	0	55.29	208.6862	8.852	27398.65	35.172	61.384	.268	3.7	11.602	235.92	43.978	.401	28.17471	6777	5.02	0	538	7207	7.377896	1909.4	62			1	.0147558	1074.067	6.309662			.9926479	100	39.85185	0	10.21825
MA	21	CENTRO DO GUILHERME	210315	2103158	2005	46	44	2	0	0	89	218.5612	10.935	27401.98	34.11	58.345	.335	17.8	10.455	199.46	42.145	.4245	29.66739	6915	4.99	0	866	7128	6.652205	2051.5	61	0	0	1	.0144613	1074.067	6.438146	0	0	.9440466	100	62.49226	0	10.21837
MT	51	PLANALTO DA SERRA	510645	5106455	2006	0	0	0	0	0	57.04	477.7445	80.88	27439.78	15.508	36.712	.184	0	7.972	10.552	12.56	.5904	21.38955	2965	3.382	45.8	158	3352	0	634.2	49.6	0	0	28	.9443508	2455.431	1.207527	0	0	.4633634	100	18.02213	1.544688	10.21975
TO	17	ITAPORÃ DO TOCANTINS	171110	1711100	2007	0	0	0	0	0	88.13	480.5704	58.333	27459.94	19.805	51.447	0	.7	6.107	7.653	6.673	.6095	18.8257	2989	3.452	0	282	2095	0	562.7	47	0	0	8	.267648	972.977	3.072015	0	0	.5824197	70.09033	32.56822	0	10.22048
	21	NINA RODRIGUES	210720	2107209	2006	1	1	0	0	0	79.8	180.9928	20.196	27468.98	32.422	62.174	.138		6.504	21.772	51.78	.517	21.12914	8874	4.958	0	1059	9590	.1126888	1875	59.6	13	13	14	.1577643	572.507	15.50025	1.464954	1.464954	1.692711	100	59.16748	0	10.22081
MA	21	SÃO PEDRO DOS CRENTES	211157	2111573	2004	1	1	0	0	0	64.98	226.5327	30.07	27509.15	21.104	56.72	0	0	5.372	15.074	42.108	.459	19.64614	4239	4.562	0	371	3997	.2359047	832.8	54.6			0	0	979.631	4.327139			1.102714	94.29111	39.92692	0	10.22227
TO	17	SÃO SALVADOR DO TOCANTINS	172025	1720259	2011	0	0	0	0	0	93.56	470.2497	72.695	27509.56	18.189	13.656	0	0	7.589	21.034	27.494	.6236	21.18372	2923	3.332	0	363	2506	0	619.2	61.5	0	0	24	.8210742	1422.032	2.055509	0	0	.786499	85.73383	41.37927	0	10.22229
TO	17	IPUEIRAS	170980	1709807	2011	0	0	0	0	0	84.65	426.7511	86.181	27550.49	14.844	23.837	0	0	3.626	7.216	8.522	.6436	22.61493	1675	3.05	0	193	1569	0	378.8	41.7	0	0	6	.358209	815.254	2.054574	0	0	.6944333	93.67164	35.14328	0	10.22378
MT	51	NOVO SANTO ANTÔNIO	510631	5106315	2011	0	0	0	0	0	89.57	641.2928	72.814	27557.09	11.248	45.737	.001	12.2	7.635	9.652	2.976	.681	23.48162	2068		0	189	2019	0	485.6	51.5	0	0	5	.2417795	4393.796	.4706636	0	0	.4099014	97.63056		0	10.22402
TO	17	NAZARÉ	171430	1714302	2008	0	0	0	0	0	82.3	384.0244	66.798	27564.42	21.814	47.314	.024	1.9	9.334	11.754	21.71	.6108	19.83233	4652	3.732	0	516	4566	0	922.6	52.8	31	31	62	1.33276	395.907	11.75023	6.663801	6.663801	1.276914	98.15133	41.39536	0	10.22428
AM	13	JAPURÁ	130210	1302108	2007	611	437	167	7	0	75.13	327.9838	23.431	27580.01	29.783	47.087	2.868	.4	14.35	14.175	25.676	.4566	31.21189	5281	5.913	1420.2	447	5801	115.6978	1648.3	58.4	4	4	9	.1704223	55791.837	.0946554	.7574323	.7574323	1.743845	100	50.04944	26.89263	10.22485
MA	21	BENEDITO LEITE	210180	2101806	2004	0	0	0	0	0	47.08	241.379	27.484	27591.56	32.27	61.264	0	0	16.718	15.328	36.588	.4458	18.60313	5498	4.17	15.8	369	5618	0	1022.8	55.6			12	.2182612	1781.734	3.085758			1.175134	100	27.98709	.2873772	10.22527
MA	21	CENTRAL DO MARANHÃO	210312	2103125	2007	1	1	0	0	0	79.3	230.8403	16.964	27634.29	28.881	63.156	.947	0	4.014	12.316	39.036	.5271	15.99134	8776	4.126	0	1149	14905	.1139471	1403.4	54	19	19	4	.0455789	319.336	27.48203	2.164995	2.164995	.932565	100	54.01976	0	10.22681
AC	12	SANTA ROSA DO PURUS	120043	1200435	2005	1	1	0	0	0	89.38	194.1056	14.925	27641.21	43.365	44.235	0	6.1	5.79	80.47	63.47	.397	19.5729	3395	6.31	1830	164		.2945508	664.5	67.5	0	0	0	0	6145.61	.5524269	0	0	2.084647		30.4813	53.9028	10.22706
	21	DUQUE BACELAR	210390	2103901	2005	0	0	0	0	0	87.77	195.7997	17.79	27658.94	39.245	61.535	0		4.755	19.215	48.215	.458	17.21923	10587	4.82	0	1027	10594	0	1823	58.5	32	32	11	.103901	317.92	33.30083	3.022575	3.022575	1.108904	100	46.75678	0	10.2277
MA	21	SANTA FILOMENA DO MARANHÃO	210975	2109759	2004	1	1	0	0	0	57.44	165.0217	21.688	27670.22	38.982	73.786	.096	2	7.73	14.766	53.704	.4122	26.7191	5340	4.432	0	377	5727	.1872659	1426.8	55			4	.0749064	602.341	8.86541			2.90661	100	31.28959	0	10.22811
TO	17	NAZARÉ	171430	1714302	2007	0	0	0	0	0	84.85	363.4716	61.442	27670.47	22.261	48.541	.036	0	9.081	12.491	23.66	.5947	20.44832	4528	3.813	0	532	4650	0	925.9	53.2	31	31	61	1.347173	395.907	11.43703	6.84629	6.84629	1.313847	100	44.79938	0	10.22812
TO	17	LUZINÓPOLIS	171245	1712454	2009	0	0	0	0	0	86.76	426.4123	65.909	27679.02	18.451	33.644	0	.2	9.112	10.647	16.625	.6205	17.84387	2959	3.691	0	354	2396	0	528	50.3	0	0	0	0	279.563	10.58438	0	0	.5619437	80.9733	44.15728	0	10.22843
MA	21	BENEDITO LEITE	210180	2101806	2011	13	10	3	0	0	100	316.7633	50.171	27693.06	28.735	60.116	0	0	11.482	21.117	35.762	.5627	20.97757	5483	3.785	0	989	4784	2.370965	1150.2	58.4	24	24	102	1.860295	1781.734	3.077339	4.377166	4.377166	.911149	87.2515	68.2722	0	10.22894
TO	17	SANTA MARIA DO TOCANTINS	171888	1718881	2010	0	0	0	0	0	90.7	469.6971	59.5	27760.9	17.62	42.77	0	0	2.33	12.31	15.29	.634	21.70007	2894	3.54	12	351	2895	0	628	53	0	0	4	.138217	1410.457	2.051817	0	0	.6776811	100	42.93504	.414651	10.23138
TO	17	BRASILÂNDIA DO TOCANTINS	170360	1703602	2007	0	0	0	0	0	100	517.8478	76.111	27765.87	17.594	36.011	0	0	4.366	10.395	11.833	.6303	21.00519	2119	3.512	0	227	2072	0	445.1	53.3	0	0	3	.1415762	641.467	3.303365	0	0	.4769872	97.78197	37.62265	0	10.23156
TO	17	BARRA DO OURO	170307	1703073	2008	0	0	0	0	0	74.39	321.1975	46.782	27798.94	23.678	43.124	0	0	14.512	18.354	32.452	.5544	20.75461	3684	4.196	0	395	3533	0	764.6	56.4	0	0	2	.0542888	1106.345	3.329884	0	0	.9789982	95.90119	44.98969	0	10.23275
TO	17	PAU D'ARCO	171630	1716307	2004	0	0	0	0	0	53.59	417.7773	42.628	27803.2	23.054	51.522	0	3.7	14.068	17.866	28.99	.52	19.72296	4548	3.914	20.8	275	4070	0	897	62.2			13	.2858399	1377.406	3.301859			.5763627	89.48988	23.66645	.4573439	10.23291
MA	21	MARANHÃOZINHO	210637	2106375	2004	19	18	1	0	0	77.7	162.6458	15.592	27808.82	35.272	62.118	.188	2.3	13.59	27.78	50.958	.4036	21.70096	9865	4.732	481.2	994	7977	1.926001	2140.8	58.2			18	.1824633	972.617	10.14274			.6016117	80.86163	47.67976	4.877851	10.23311
MA	21	CENTRAL DO MARANHÃO	210312	2103125	2008	0	0	0	0	0	76.67	239.5457	19.106	27811.36	28.164	62.114	1.048	0	4.046	12.574	37.544	.5464	15.86405	9062	4.074	0	1111	14905	0	1437.6	54	19	19	15	.1655264	319.336	28.37763	2.096667	2.096667	.9317627	100	49.94719	0	10.2332
PA	15	SANTARÉM NOVO	150690	1506906	2007	60	60	0	0	0	100	277.5992	35.994	27811.92	19.387	48.974	0	1.6	9.868	13.887	30.757	.5381	19.67538	6007	4.242	0	708	5834	9.988347	1181.9	57.5	0	0	18	.2996504	229.51	26.17315	0	0	2.461727	97.12003	49.99727	0	10.23322
TO	17	SÃO SEBASTIÃO DO TOCANTINS	172030	1720309	2009	0	0	0	0	0	92.6	267.5456	63.553	27814.52	26.202	41.794	0	0	22.133	15.51	31.618	.5596	19.34474	4441	4.028	0	576	3851	0	859.1	55.3	0	0	30	.6755235	287.275	15.45905	0	0	.3046542	86.71471	52.24337	0	10.23331
	21	AFONSO CUNHA	210010	2100105	2011	0	0	0	0	0	100	219.3668	26.277	27829.03	33.882	26.213	0		13.482	22.977	44.025	.5482	18.97316	5999	4.486	0	1045	5995	0	1138.2	59.7	0	0	4	.0666778	371.338	16.15509	0	0	.8090279	99.93332	78.14419	0	10.23384
MA	21	SÃO PEDRO DOS CRENTES	211157	2111573	2006	0	0	0	0	0	99.83	271.8167	38.2	27833.22	20.436	50.12	0	0	4.688	13.586	35.672	.506	20.26304	4334	4.368	0	581	4133	0	878.2	53.4	0	0	0	0	979.631	4.424115	0	0	.9937354	95.36225	58.55579	0	10.23399
	21	PRESIDENTE VARGAS	210930	2109304	2004	267	266	1	0	0	70.63	165.9496	14.63	27851.9	36.628	69.518	.132		7.722	17.498	57.81	.4682	17.43465	10252	4.644	0	1250	11426	26.0437	1787.4	58.6			27	.2633632	459.36	22.31801			1.477886	100	56.6231	0	10.23466
TO	17	NOVO ACORDO	171510	1715101	2008	0	0	0	0	0	69.11	504.2345	75.074	27862.61	15.546	30.61	0	0	8.774	17.174	22.576	.6058	18.56331	3870	3.73	0	349	3576	0	718.4	59.4	0	0	39	1.007752	2674.682	1.446901	0	0	.2660839	92.4031	33.63747	0	10.23504
TO	17	CARMOLÂNDIA	170388	1703883	2009	0	0	0	0	0	93.44	507.9137	83.233	27872.59	19.952	39.382	0	0	9.311	8.635	9.299	.6207	19.84711	2420	3.539	0	228	2198	0	480.3	48.5	0	0	19	.7851239	339.405	7.130125	0	0	.2719581	90.82645	33.34264	0	10.2354
TO	17	SUCUPIRA	172085	1720853	2008	0	0	0	0	0	100	525.6013	67.958	27882.8	16.814	42.23	0	0	7.126	8.876	8.452	.6242	20.04657	1718	3.24	0	170	1564	0	344.4	51.6	0	0	14	.8149011	1025.519	1.675249	0	0	.596823	91.03609	32.06054	0	10.23577
MA	21	GRAÇA ARANHA	210470	2104701	2008	0	0	0	0	0	100	289.7251	47.256	27909.21	30.826	54.694	0	12.1	7.57	11.592	32.568	.5372	19.40674	6439	3.714	0	983	3024	0	1249.6	51.6	18	18	17	.2640162	271.444	23.72128	2.795465	2.795465	1.092039	46.96381	56.69921	0	10.23671
PA	15	SANTARÉM NOVO	150690	1506906	2008	83	83	0	0	0	100	280.1987	39.456	27927.84	18.658	48.916	0	3.1	8.542	13.748	30.238	.5544	19.38088	6267	4.148	0	708	5834	13.24398	1214.6	57	0	0	19	.3031754	229.51	27.306	0	0	2.43856	93.09079	46.86108	0	10.23738
TO	17	COMBINADO	170555	1705557	2005	0	0	0	0	0	77.93	520.5977	77.48	27940.7	21.495	31.725	0	0	11.615	15.99	17.145	.6115	22.69561	4307	3.665	0	388	4220	0	977.5	60	5	5	11	.2553982	209.577	20.55092	1.160901	1.160901	.1877261	97.98003	33.01648	0	10.23784
TO	17	GOIANORTE	170830	1708304	2006	0	0	0	0	0	83.02	402.7397	46.868	27941.46	18.666	57.764	0	.1	5.932	11.622	19.764	.539	23.1033	4608	3.524	0	616	5361	0	1064.6	55.2	0	0	6	.1302083	1800.983	2.558603	0	0	.9185556	100	47.10903	0	10.23787
MT	51	SANTA CRUZ DO XINGU	510774	5107743	2004	0	0	0	0	0	44.24	799.1895	58.244	27966.14	11.684	41.482	0	69.4	7.18	16.51	18.756	.579	28.90208	1348		0	35	1984	0	389.6	56.8			8	.5934718	5651.748	.2385103			.8031846	100		0	10.23875
TO	17	PALMEIRANTE	171570	1715705	2006	0	0	0	0	0	49.36	289.7841	29.66	27975.82	24.732	60.292	0	0	3.922	28.21	35.676	.473	24.72033	3665	3.868	38.8	308	1051	0	906	59	0	0	9	.2455662	2640.816	1.387829	0	0	1.634455	28.67667	32.50597	1.058663	10.2391
AM	13	SÃO SEBASTIÃO DO UATUMÃ	130395	1303957	2004	1373	890	286	197	0	54.55	272.365	26.578	28005.47	11.96	59.008	.172	3.9	3.364	11.934	30.478	.4876	19.18105	8401	5.946	0	266	7360	163.4329	1611.4	55.6			9	.1071301	10741.08	.7821374			.6522208	87.60862	18.82676	0	10.24016
MA	21	SÃO PEDRO DOS CRENTES	211157	2111573	2007	0	0	0	0	0	97.77	294.4587	42.265	28040.55	20.102	46.82	0	0	4.346	12.842	32.454	.5295	22.41045	4020	4.271	0	569	3574	0	900.9	52.8	0	0	0	0	979.631	4.103586	0	0	.9447482	88.90547	60.45271	0	10.24141
TO	17	CARRASCO BONITO	170389	1703891	2011	0	0	0	0	0	99.47	346.7709	82.135	28046.84	27.913	50.258	.33	0	11.966	12.632	25.666	.6127	19.80935	3724	3.858	0	566	3584	0	737.7	55.3	0	0	5	.1342642	192.939	19.30144	0	0	.8615431	96.2406	58.63663	0	10.24163
MT	51	NOVO SANTO ANTÔNIO	510631	5106315	2014	0	0	0	0	0	81.04	758.8992	89.206	28057.06	7.372	37.898	.001	3.9	9.15	9.328	.0001	.765	23.92003	2301		0	171	1962	0	550.4	53	0	0	6	.2607562	4393.796	.523693	0	0	.2391212	85.26727		0	10.242
TO	17	PAU D'ARCO	171630	1716307	2005	0	0	0	0	0	69.18	437.2841	47.685	28073.61	22.325	50.22	0	11.6	12.845	16.655	26.345	.5435	19.69795	4635	3.84	19.5	355	4079	0	913	60.5	0	0	13	.2804747	1377.406	3.365021	0	0	.5773378	88.00432	29.411	.420712	10.24259
TO	17	BRASILÂNDIA DO TOCANTINS	170360	1703602	2011	0	0	0	0	0	95.44	630.5841	86.843	28078.53	16.562	35.463	0	0	4.198	10.215	8.149	.7019	21.7012	2075	3.336	0	230	2099	0	450.3	52.9	0	0	7	.3373494	641.467	3.234773	0	0	.4249177	100	36.97735	0	10.24276
MA	21	PRESIDENTE MÉDICI	210923	2109239	2007	15	9	6	0	0	93.14	253.4964	42.442	28091.54	28.765	47.786	.543	0	7.738	9.822	29.496	.5433	19.88115	6058	4.425	0	774	12180	2.476065	1204.4	49.3	0	0	9	.1485639	437.687	13.84094	0	0	.6008436	100	56.53598	0	10.24322
PA	15	MAGALHÃES BARATA	150410	1504109	2004	179	179	0	0	0	44.65	213.7474	40.152	28108.48	14.074	50.56	.202	3.4	4.484	25.024	45.212	.4962	17.87952	7885	4.512	0	497	7869	22.70133	1409.8	61.2			7	.0887762	325.265	24.24177			1.013368	99.79708	28.43962	0	10.24383
MA	21	TUFILÂNDIA	211227	2112274	2008	1	1	0	0	0	100	240.96	27.618	28131.3	35.472	55.246	.084	0	7.736	15.306	30.656	.518	16.8117	5677	4.184	5.6	971	6845	.1761494	954.4	50.6	0	0	20	.3522987	271.01	20.94757	0	0	1.089466	100	71.56358	.0986437	10.24464
TO	17	ANGICO	170105	1701051	2012	0	0	0	0	0	100	425.9343	85.634	28133.09	16.47	33.892	0	0	4.138	7.248	11.754	.6806	21.57813	3219	3.624	0	422	2919	0	694.6	46	0	0	73	2.267785	451.733	7.125891	0	0	.6178797	90.68034	47.50941	0	10.2447
MA	21	SANTA FILOMENA DO MARANHÃO	210975	2109759	2007	1	1	0	0	0	100	181.4581	31.924	28152.4	35.241	72.088	.168	.7	12.125	16.803	51.412	.4686	26.23779	5526	4.231	0	824	6514	.1809627	1449.9	56.5	17	17	4	.0723851	602.341	9.174206	3.076366	3.076366	2.45325	100	63.08983	0	10.24539
TO	17	SANTA TEREZINHA DO TOCANTINS	172000	1720002	2014	0	0	0	0	0	96.13	532.0207	80.18	28164.41	19.05	34.496	0	0	12.094	10.302	9.598	.7326	20.71513	2545	3.284	0	348	2364	0	527.2	54	0	0	9	.3536346	269.677	9.437216	0	0	.4799618	92.88802	44.90499	0	10.24581
TO	17	GOIANORTE	170830	1708304	2004	0	0	0	0	0	51.57	372.3892	38.002	28189.02	19.614	59.616	0	.9	5.878	11.768	21.696	.498	22.17872	4700	3.666	0	305	5174	0	1042.4	55.8			11	.2340426	1800.983	2.609686			.9875519	100	23.79	0	10.24669
PA	15	MAGALHÃES BARATA	150410	1504109	2006	159	159	0	0	0	100	240.1755	48.368	28221.51	12.926	46.56	.188	2.1	4.686	21.286	40.578	.5298	18.45497	7961	4.368	0	1106	7638	19.97236	1469.2	58.8	0	0	16	.2009798	325.265	24.47543	0	0	1.054237	95.94272	60.68343	0	10.24784
TO	17	SAMPAIO	171880	1718808	2011	0	0	0	0	0	100	353.321	71.022	28243.54	23.042	34.243	.638	.1	9.792	9.048	18.059	.6209	19.15611	3946	3.803	15.5	608	4279	0	755.9	48.9	0	0	32	.8109478	222.29	17.75159	0	0	.0911314	100	58.59665	.3928028	10.24862
TO	17	CASEARA	170390	1703909	2006	12	7	5	0	0	52.46	509.8075	46.712	28269.62	19.414	42.696	0	0	4.328	15.23	19.9	.5908	20.27353	4314	3.654	0	352	4331	2.781641	874.6	60.6	0	0	32	.741771	1691.614	2.550227	0	0	.5633928	100	29.81474	0	10.24954
TO	17	AURORA DO TOCANTINS	170270	1702703	2008	0	0	0	0	0	100	652.1042	77.53	28311.46	22.432	45.944	0	0	3.844	20.892	18.314	.6388	21.14745	3486	3.214	0	507	3270	0	737.2	67	0	0	16	.4589788	752.83	4.630527	0	0	.4203399	93.80379	46.74406	0	10.25102
	21	ÁGUA DOCE DO MARANHÃO	210015	2100154	2005	0	0	0	0	0	73.25	188.8616	23.8	28337.65	38.635	60.66	0		6.42	18.545	47.24	.3965	20.56694	9807	4.525	0	1081	3999	0	2017	57.5	0	0	6	.0611808	443.267	22.12436	0	0	2.619728	40.777	49.87789	0	10.25195
TO	17	COMBINADO	170555	1705557	2004	0	0	0	0	0	38.76	496.6707	74.68	28357.58	22.136	31.458	0	0	12.122	17.176	19.738	.5944	21.94966	4370	3.754	0	193	4265	0	959.2	61.6			8	.1830664	209.577	20.85152			.1919875	97.59725	16.57945	0	10.25265
MA	21	ALTAMIRA DO MARANHÃO	210040	2100402	2004	9	6	3	0	0	38.31	208.9139	15.736	28368.82	37.642	58.64	.076	0	6.004	12.09	37.968	.45	30.53946	6488	4.406	0	780	6391	1.387176	1981.4	50.8			16	.2466091	721.305	8.994808			2.483589	98.50493	52.96979	0	10.25305
TO	17	LAVANDEIRA	171215	1712157	2006	0	0	0	0	0	78.22	332.6191	62.458	28370.98	23.262	40.352	.126	0	18.398	13.718	26.972	.5684	25.84288	1222	3.58	0	158	1634	0	315.8	52.6	0	0	3	.2454992	519.614	2.351746	0	0	.6715969	100	46.28805	0	10.25312
	21	MILAGRES DO MARANHÃO	210667	2106672	2005	1	1	0	0	0	52.63	173.7552	10.68	28406.76	38.995	76.765	.065		5.89	11.755	49.31	.4245	19.90962	7524	4.735	0	244	5192	.132908	1498	53	0	0	2	.0265816	634.737	11.85373	0	0	4.055714	69.00585	15.3554	0	10.25438
TO	17	LAGOA DO TOCANTINS	171195	1711951	2012	0	0	0	0	0	100	375.2038	80.86	28424.94	21.428	36.856	0	0	.976	11.494	27.666	.6314	17.90533	3676	3.786	0	544	3414	0	658.2	58.8	0	0	13	.3536453	911.342	4.033612	0	0	.3694197	92.87269	56.02785	0	10.25502
TO	17	CONCEIÇÃO DO TOCANTINS	170560	1705607	2007	0	0	0	0	0	78.68	391.8426	53.626	28436.95	24.65	44.392	1.108	0	7.627	12.455	23.574	.541	17.50114	4402	3.838	0	465	3980	0	770.4	56.2	0	0	25	.5679237	2500.74	1.760279	0	0	.5486451	90.41345	40.54226	0	10.25544
TO	17	SÃO SALVADOR DO TOCANTINS	172025	1720259	2012	0	0	0	0	0	97.16	492.8748	77.94	28439.9	17.358	9.282	0	0	7.918	21.808	26.768	.6422	21.47139	2936	3.254	0	377	2506	0	630.4	62	0	0	42	1.430518	1422.032	2.064651	0	0	.7432497	85.35423	41.78331	0	10.25555
TO	17	TOCANTÍNIA	172110	1721109	2005	1	1	0	0	0	41.72	369.3581	51.32	28488.28	23.15	29.22	0	0	11.285	32.34	33.965	.517	19.3786	5906	4.15	2076.5	287	4169	.1693193	1144.5	63	0	0	52	.8804606	2601.603	2.270139	0	0	1.110194	70.58923	20.16678	35.15916	10.25725
TO	17	LUZINÓPOLIS	171245	1712454	2010	0	0	0	0	0	100	449.649	71.26	28587.57	18.19	33.35	0	.1	9.03	8.84	13.76	.639	20.78566	2622	3.6	3	355	2395	0	545	49	0	0	1	.0381388	279.563	9.378923	0	0	.5653731	91.34248	48.74142	.1144165	10.26073
TO	17	APARECIDA DO RIO NEGRO	170110	1701101	2006	0	0	0	0	0	79.04	379.936	62.808	28652.75	17.162	33.496	0	0	5.602	8.492	17.242	.5822	21.93897	3703	3.708	0	377	3828	0	812.4	47.2	0	0	19	.5130975	1160.368	3.191229	0	0	.3013825	100	37.7509	0	10.26301
TO	17	NOVA ROSALÂNDIA	171500	1715002	2008	0	0	0	0	0	92.86	423.6624	76.698	28654.7	16.076	40.416	0	0	6.49	13.018	23.046	.64	18.72428	3888	3.42	0	403	3551	0	728	54.8	0	0	19	.4886831	516.308	7.530389	0	0	.484521	91.33231	35.44907	0	10.26307
TO	17	RECURSOLÂNDIA	171850	1718501	2009	0	0	0	0	0	100	228.2971	41.754	28672.18	28.047	42.145	0	4.4	3.832	43.929	47.682	.483	19.14301	3839	4.246	5	613	3857	0	734.9	64.2	0	0	11	.2865329	2216.663	1.731883	0	0	.9331107	100	67.79885	.1302422	10.26368
AM	13	AMATURÁ	130006	1300060	2004	2	1	1	0	0	23.06	202.025	20.576	28690.96	24.74	60.652	.15	.8	11.81	39.576	48.576	.4718	18.4868	8525	5.81	2388	160	5150	.2346041	1576	65.2			1	.0117302	4758.743	1.791439			.8819898	60.41056	10.9044	28.01173	10.26434
TO	17	RIO SONO	171875	1718758	2004	0	0	0	0	0	31.32	262.7234	30.094	28741.52	23.694	61.1	0	0	4.802	25.944	39.746	.4578	21.86774	5686	4.148	0	248	5564	0	1243.4	60.8			31	.5451987	6354.367	.8948177			1.951472	97.85438	18.09188	0	10.2661
MA	21	CEDRAL	210310	2103109	2005	17	17	0	0	0	83.54	224.0442	28.435	28761.18	19.18	64.305	0	0	5.46	10.59	37.545	.5285	19.50938	10823	4.33	18.5	1129	8979	1.570729	2111.5	51.5	13	13	26	.2402291	283.186	38.2187	1.201146	1.201146	3.5941	82.96221	45.16835	.1709323	10.26678
	21	BELÁGUA	210173	2101731	2009	0	0	0	0	0	100	147.3903	13.986	28780.88	40.561	68.981	.028		3.916	28.76	59.073	.4928	19.55149	5953	5.172	9.5	869	7832	0	1163.9	63.6	16	16	1	.0167983	499.426	11.91968	2.687721	2.687721	1.050551	100	75.49921	.1595834	10.26747
TO	17	JAÚ DO TOCANTINS	171150	1711506	2006	0	0	0	0	0	54.29	579.6722	61.08	28795.36	16.44	53.026	1.02	0	2.07	14.612	16.068	.5856	21.65555	3298	3.3	0	228	3547	0	714.2	60.4	0	0	22	.6670709	2173.047	1.517685	0	0	1.829676	100	22.81383	0	10.26797
TO	17	TUPIRATINS	172130	1721307	2014	0	0	0	0	0	81.01	516.8286	69.298	28814.04	18.114	72.484	.001	0	5.14	13.176	19.248	.6434	20.41632	2402	2.97	0	256	1910	0	490.4	55.8	0	0	15	.6244796	895.308	2.682876	0	0	.9924963	79.51707	31.65362	0	10.26862
MT	51	SANTO AFONSO	510726	5107263	2005	0	0	0	0	0	85.31	532.2808	66.28	28824.98	15.545	44.2	1.68	24.2	10.295	10.375	13.545	.6095	30.99119	2270	3.305	14.5	286	2186	0	703.5	50.5	0	0	37	1.629956	1174.188	1.933251	0	0	1.013558	96.29956	41.64009	.6387665	10.269
TO	17	SANTA MARIA DO TOCANTINS	171888	1718881	2011	0	0	0	0	0	88.37	497.4173	64.686	28844.19	16.846	41.303	0	0	1.494	12.621	12.897	.6562	21.88455	2945	3.451	12.8	342	2694	0	644.5	53.3	0	0	5	.1697793	1410.457	2.087976	0	0	.6502982	91.47708	40.07613	.434635	10.26966
TO	17	LAGOA DO TOCANTINS	171195	1711951	2011	0	0	0	0	0	96.46	352.992	74.8	28862.67	22.004	37.203	0	0	3.538	15.427	30.543	.6052	17.74785	3601	3.848	0	518	3413	0	639.1	59.4	0	0	12	.3332408	911.342	3.951316	0	0	.3788184	94.77923	55.35307	0	10.2703
	21	BELÁGUA	210173	2101731	2010	1	0	1	0	0	91.48	150.6281	15.5	28881.4	39.2	67.08	0		4.33	26.38	58.19	.512	18.3783	6524	5.12	10	955	8007	.1532802	1199	63	16	16	1	.015328	499.426	13.063	2.452483	2.452483	.9993871	100	74.94788	.1532802	10.27095
MT	51	INDIAVAÍ	510450	5104500	2008	0	0	0	0	0	68.52	605.8023	88.72	28884.55	15.164	39.666	.504	1	8.704	7.196	5.636	.6322	20.76249	2623	3.284	0	148	2658	0	544.6	45.4	0	0	54	2.058711	603.289	4.347833	0	0	.3890015	100	18.52962	0	10.27106
MA	21	LAJEADO NOVO	210598	2105989	2005	1	1	0	0	0	41.98	295.8154	30.335	28892.32	22.705	58.165	.125	10.3	6.44	13.63	32.93	.4815	20.10206	6467	4.13	65.5	322	6058	.1546312	1300	56	0	0	12	.1855574	1047.733	6.172374	0	0	1.443929	93.67558	20.56379	1.012834	10.27133
PA	15	SANTARÉM NOVO	150690	1506906	2004	230	228	2	0	0	62.23	269.8007	25.608	28913.83	21.574	49.148	0	5	13.846	14.304	32.314	.4892	18.25809	5936	4.524	0	398	5795	38.74663	1083.8	59			11	.18531	229.51	25.8638			2.536748	97.62466	30.33275	0	10.27208
MA	21	PORTO RICO DO MARANHÃO	210905	2109056	2010	4	4	0	0	0	100	320.3624	49.1	28947.48	15.45	55.93	0	0	.67	10.95	25.13	.615	21.59204	6030	3.86	0	1163	7226	.6633499	1302	52	0	0	5	.0829187	218.831	27.55551	0	0	1.501037	100	74.44743	0	10.27324
MA	21	BREJO DE AREIA	210215	2102150	2005	6	6	0	0	0	47.27	194.7664	10.445	28954.34	41.31	65.755	.805	0	6.54	9.3	42.24	.418	15.55917	8307	4.685	0	781	9958	.7222824	1292.5	48.5	0	0	0	0	362.464	22.91814	0	0	1.879601	100	44.04701	0	10.27348
MA	21	AXIXÁ	210110	2101103	2005	67	67	0	0	0	87.41	240.2824	18.31	28957.89	18.7	55.415	.495	.9	7.41	13.025	36.815	.5525	19.068	10633	4.835	0	1101	12200	6.301138	2027.5	55	15	15	30	.2821405	203.153	52.33986	1.410703	1.410703	2.64928	100	50.06428	0	10.2736
TO	17	NAZARÉ	171430	1714302	2006	0	0	0	0	0	73.21	342.9187	56.086	28989.5	22.708	49.768	.048	.5	8.828	13.228	25.61	.5786	15.78125	5888	3.894	0	459	4577	0	929.2	53.6	31	31	64	1.086957	395.907	14.87218	5.264946	5.264946	1.350736	77.73438	30.35574	0	10.27469
TO	17	MONTE SANTO DO TOCANTINS	171370	1713700	2013	0	0	0	0	0	100	420.0956	93.847	29047.86	16.562	54.86	.001	.2	5.753	9.236	16.402	.6698	21.4071	2196	2.901	0	353	2376	0	470.1	47.1	0	0	3	.136612	1091.553	2.011812	0	0	3.56724	100	46.63265	0	10.2767
MA	21	JUNCO DO MARANHÃO	210565	2105658	2010	10	9	1	0	0	100	343.7988	42.4	29068.39	27.16	40.92	.24	1	3.3	10.48	22.11	.552	20.44776	4020	4.07	0	882	5739	2.487562	822	52	0	0	9	.2238806	555.088	7.242095	0	0	.4260376	100	89.29701	0	10.27741
MA	21	LUÍS DOMINGUES	210620	2106201	2011	0	0	0	0	0	100	338.3256	30.352	29072.56	18.877	36.944	5.961	1.3	2.991	19.917	32.747	.6016	22.14764	6570	4.014	0	1187	6315	0	1455.1	60	2	2	14	.2130898	464.06	14.15765	.304414	.304414	.1799069	96.11872	72.52082	0	10.27755
TO	17	MAURILÂNDIA DO TOCANTINS	171280	1712801	2014	0	0	0	0	0	100	392.4148	67.252	29091.82	22.694	37.772	0	.1	.134	8.186	15.934	.6588	21.19832	3338	3.366	217	487	2828	0	707.6	49.2	0	0	10	.2995806	738.105	4.522392	0	0	.4934769	84.72139	49.10851	6.500899	10.27821
	21	AFONSO CUNHA	210010	2100105	2012	0	0	0	0	0	100	228.1579	27.984	29097.18	33.124	22.626	0		14.494	24.024	42.51	.5674	19.20197	6090	4.452	0	1101	6093	0	1169.4	60.4	0	0	2	.0328407	371.338	16.40015	0	0	.7931075	100	80.4869	0	10.2784
TO	17	PAU D'ARCO	171630	1716307	2006	0	0	0	0	0	52	456.791	52.742	29111.49	21.596	48.918	0	.6	11.622	15.444	23.7	.567	19.81233	4689	3.766	18.2	338	4338	0	929	58.8	0	0	13	.2772446	1377.406	3.404225	0	0	.5783031	92.5144	27.14668	.3881425	10.27889
TO	17	MAURILÂNDIA DO TOCANTINS	171280	1712801	2013	0	0	0	0	0	100	376.4438	63.434	29136.18	22.923	39.969	0	.1	.983	9.027	18.433	.6391	21.01419	3313	3.452	206.5	501	2819	0	696.2	49.9	0	0	9	.2716571	738.105	4.488521	0	0	.5099609	85.08904	52.20199	6.233021	10.27974
TO	17	SÃO BENTO DO TOCANTINS	172010	1720101	2009	0	0	0	0	0	99.83	429.688	33.439	29145.69	20.259	44.313	0	.7	6.276	12.46	20.37	.5856	19.87784	4666	4.013	0	600	4067	0	927.5	56	0	0	14	.3000429	1105.901	4.219184	0	0	.7127595	87.16245	51.60308	0	10.28006
PA	15	MAGALHÃES BARATA	150410	1504109	2007	148	148	0	0	0	100	253.3896	52.476	29162.3	12.352	44.56	.181	.7	4.787	19.417	38.261	.5466	19.59346	7650	4.296	0	1095	7644	19.34641	1498.9	57.6	0	0	18	.2352941	325.265	23.51929	0	0	1.074963	99.92157	61.49176	0	10.28063
TO	17	TUPIRAMA	172125	1721257	2005	0	0	0	0	0	48.02	424.3568	43.975	29168.77	21.45	33.635	0	0	5.21	9.71	16.695	.5575	23.85748	1291	3.56	0	69	1952	0	308	51	0	0	5	.3872967	712.206	1.812678	0	0	1.019809	100	19.02711	0	10.28085
MA	21	SÃO ROBERTO	211167	2111672	2010	0	0	0	0	0	86.03	216.0165	32.47	29197.73	34.74	53.35	.2	0	3.15	14.49	39.74	.516	21.94057	5957	4.52	0	844	5043	0	1307	54	0	0	2	.0335739	227.463	26.18888	0	0	1.093849	84.65671	64.04029	0	10.28185
TO	17	CARRASCO BONITO	170389	1703891	2012	0	0	0	0	0	100	363.9285	86.47	29209.42	26.876	49.686	.36	0	12.412	12.094	23.192	.6314	20.06917	3759	3.786	0	648	3676	0	754.4	54.6	0	0	19	.5054536	192.939	19.48284	0	0	.8486655	97.79197	65.26544	0	10.28225
	21	PRIMEIRA CRUZ	210940	2109403	2005	6	6	0	0	0	89.58	173.7974	4.57	29220.16	30.46	67.31	0		4.18	15.5	50.58	.445	18.91244	12312	5.06	0	1202		.4873294	2328.5	56.5	18	16	22	.1786875	1367.676	9.002132	1.461988	1.299545	2.124254		49.39994	0	10.28261
TO	17	SUCUPIRA	172085	1720853	2010	0	0	0	0	0	68.61	542.9867	81.1	29225.85	15.26	39.92	0	0	5.51	8.04	7.45	.667	20.09185	1742	3.16	0	153	426	0	350	50	0	0	13	.7462686	1025.519	1.698652	0	0	.5750452	24.45465	27.7543	0	10.28281
MA	21	CAJAPIÓ	210240	2102408	2007	0	0	0	0	0	90.71	176.1593	22.169	29234.68	28.691	73.656	0	0	7.673	16.135	49.824	.5035	20.76037	9982	4.317	0	1425	11763	0	2072.3	54.6	26	26	6	.0601082	908.729	10.98457	2.604688	2.604688	1.881272	100	61.62818	0	10.28311
	21	NINA RODRIGUES	210720	2107209	2007	0	0	0	0	0	91.71	189.4324	21.922	29242.9	31.424	60.783	.161		6.718	23.189	50.385	.534	19.6641	10003	4.946	0	1217	9188	0	1967	60.2	20	20	18	.179946	572.507	17.47227	1.9994	1.9994	1.72375	91.85245	60.17477	0	10.28339
TO	17	PRAIA NORTE	171830	1718303	2005	4	3	1	0	0	100	210.8288	28.045	29264.46	32.53	58.925	.18	4	6.075	22.67	44.685	.4785	15.57923	8261	4.565	3.5	806	6447	.4842029	1287	58	0	0	3	.0363152	289.054	28.57944	0	0	.8179529	78.0414	44.53928	.0423678	10.28413
MA	21	BERNARDO DO MEARIM	210193	2101939	2007	1	0	1	0	0	90.66	292.7744	40.326	29267.57	29.936	63.918	0	0	3.286	8.144	25	.5467	19.95981	5972	4.1	0	786	5430	.1674481	1192	46.7	0	0	15	.2511721	261.451	22.84176	0	0	1.759447	90.92432	53.96182	0	10.28424
TO	17	CASEARA	170390	1703909	2005	56	51	5	0	0	35.9	479.9672	43.01	29269.78	19.78	42.06	0	19.1	4.3	15.185	21.285	.574	20.15899	4214	3.715	0	134	4119	13.28904	849.5	60.5	0	0	32	.7593735	1691.614	2.491112	0	0	.5335066	97.74561	11.81324	0	10.28431
PA	15	PEIXE-BOI	150560	1505601	2004	79	78	1	0	0	33.87	268.5887	32.224	29307.14	25.592	51.222	.032	6	7.654	15.062	35.632	.5	18.29851	8710	3.958	0	386	8117	9.070034	1593.8	57.4			24	.2755454	450.222	19.34601			.9454119	93.19173	17.54062	0	10.28559
TO	17	CARMOLÂNDIA	170388	1703883	2010	0	0	0	0	0	94.65	537.4896	88.06	29352.38	19.02	39.05	0	0	8.64	8.25	6.67	.64	20.98446	2316	3.48	0	230	2284	0	486	48	0	0	22	.9499136	339.405	6.823706	0	0	.2697369	98.61831	34.55959	0	10.28713
TO	17	CASEARA	170390	1703909	2007	18	7	11	0	0	50.07	539.6477	50.414	29379.42	19.048	43.332	0	1.1	4.356	15.275	18.515	.6076	19.27791	4667	3.593	0	336	4687	3.856867	899.7	60.7	0	0	23	.4928219	1691.614	2.758904	0	0	.5930872	100	25.86775	0	10.28805
TO	17	LIZARDA	171240	1712405	2013	0	0	0	0	0	100	497.5972	71.68	29398.78	21.214	62.743	0	0	4.231	69.688	49.569	.6246	19.36942	3806	3.4	0	683	3913	0	737.2	78.8	0	0	33	.867052	5723.234	.6650086	0	0	.2677954	100	61.01419	0	10.28871
MA	21	LAJEADO NOVO	210598	2105989	2004	0	0	0	0	0	43.55	280.9719	26.848	29400.79	23.532	59.496	.15	.3	6.542	13.05	33.804	.46	19.88943	6331	4.202	61.8	334	5878	0	1259.2	55.2			14	.2211341	1047.733	6.04257			1.515582	92.84473	22.16819	.9761491	10.28878
MA	21	SÃO FÉLIX DE BALSAS	211080	2110807	2011	0	0	0	0	0	100	288.5413	24.089	29402.59	29.292	48.711	0	0	6.302	17.362	35.051	.5736	21.89589	4668	3.803	0	846	4717	0	1022.1	57.5	18	18	14	.2999143	2032.364	2.296833	3.856041	3.856041	1.801684	100	68.92326	0	10.28884
MT	51	SANTA CRUZ DO XINGU	510774	5107743	2005	4	3	1	0	0	82.15	815.8227	61.805	29459.39	11.225	41.275	0	86	6.555	15.68	16.945	.5965	28.38983	1416		0	65	1675	2.824859	402	56.5	0	0	10	.7062147	5651.748	.250542	0	0	.7331759	100		0	10.29077
TO	17	SÃO SALVADOR DO TOCANTINS	172025	1720259	2014	0	0	0	0	0	85.31	538.1251	88.43	29482.49	15.696	.534	0	0	8.576	23.356	25.316	.6794	21.44547	3044	3.098	0	331	2420	0	652.8	63	0	0	25	.8212878	1422.032	2.140599	0	0	.664059	79.50066	33.68719	0	10.29155
MA	21	AMAPÁ DO MARANHÃO	210055	2100550	2008	67	66	1	0	0	86.78	241.7389	22.046	29493.37	34.494	49.174	.8	1.3	8.538	15.728	38.912	.4814	19.02217	6361	4.398	0	781	6639	10.53294	1210	56.2	0	0	6	.0943248	502.402	12.66118	0	0	.3346614	100	53.9984	0	10.29192
TO	17	CRIXÁS DO TOCANTINS	170625	1706258	2013	0	0	0	0	0	89.2	536.4521	93.952	29511.83	9.452	28.578	0	0	3.083	8.459	13.291	.6899	22.54391	1651	2.95	0	157	1569	0	372.2	49.8	0	0	15	.9085402	986.693	1.673266	0	0	.7961812	95.03331	28.0527	0	10.29255
MT	51	NOVA NAZARÉ	510617	5106174	2004	0	0	0	0	0	2.88	436.5404	45.15	29513.16	27.064	50.608	.844	.3	7.256	11.98	18.916	.5158	22.80561	1996		0	4	1863	0	455.2	52			0	0	4038.056	.4942973			2.304156	93.33667		0	10.29259
TO	17	RECURSOLÂNDIA	171850	1718501	2010	0	0	0	0	0	100	237.3862	44.01	29526.71	27.63	41.63	0	0	3.08	33.88	46.78	.5	19.98408	3768	4.17	4	637	3882	0	753	64	0	0	15	.3980892	2216.663	1.699852	0	0	.8934673	100	70.49602	.1061571	10.29305
TO	17	MURICILÂNDIA	171395	1713957	2008	0	0	0	0	0	84.68	317.0108	52.284	29571.02	25.414	41.568	0	2.6	16.92	17.298	28.658	.554	21.58773	2935	3.57	0	315	2897	0	633.6	55.8	0	0	3	.1022146	1186.647	2.473356	0	0	.7129412	98.70528	38.31516	0	10.29455
AC	12	SANTA ROSA DO PURUS	120043	1200435	2006	3	3	0	0	0	67.01	211.9647	17.582	29589.12	40.086	41.936	0	1.9	5.692	93.598	63.386	.421	19.91627	3583	6.19	1979	258	1567	.8372872	713.6	69.6	0	0	4	.1116383	6145.61	.5830178	0	0	1.914035	43.7343	44.57215	55.23304	10.29516
MA	21	SÃO JOSÉ DOS BASÍLIOS	211125	2111250	2006	0	0	0	0	0	100	220.6729	21.868	29632.07	35.006	72.504	.154	2.1	3.278	13.032	39.832	.4838	17.93139	7696	4.256	0	1294	7569	0	1380	52.6	40	40	1	.0129938	362.692	21.21911	5.197505	5.197505	1.585987	98.34979	71.56008	0	10.29661
MA	21	JATOBÁ	210545	2105450	2009	0	0	0	0	0	99.35	286.9217	32.396	29653.44	33.463	54.768	0	2.1	7.457	17.219	35.189	.5434	18.63284	8909	4.057	0	1227	8406	0	1660	56.4	0	0	13	.1459199	591.384	15.06466	0	0	1.377621	94.35403	55.8754	0	10.29733
MA	21	SÃO JOSÉ DOS BASÍLIOS	211125	2111250	2007	1	0	1	0	0	100	229.0408	24.731	29680.42	34.372	71.323	.138	.7	3.426	13.824	39.259	.5021	19.12936	7282	4.192	0	1320	7501	.1373249	1393	53.2	10	10	1	.0137325	362.692	20.07764	1.373249	1.373249	1.562215	100	75.98792	0	10.29824
	21	SUCUPIRA DO RIACHÃO	211195	2111953	2013	0	0	0	0	0	100	357.713	44.647	29693.18	31.931	42.04	.001		2.262	10.216	19.409	.625	16.00036	5498	3.614	0	855	5279	0	879.7	50.1	16	16	5	.0909422	564.968	9.731524	2.910149	2.910149	.529133	96.01673	56.20171	0	10.29867
TO	17	CONCEIÇÃO DO TOCANTINS	170560	1705607	2005	0	0	0	0	0	21.49	361.6186	46.43	29726.98	25.63	46.16	1	0	7.425	12.905	27.33	.507	16.90141	4544	3.99	0	102	5317	0	768	57	0	0	16	.3521127	2500.74	1.817062	0	0	.6315288	100	8.956426	0	10.29981
MA	21	CENTRAL DO MARANHÃO	210312	2103125	2010	0	0	0	0	0	100	256.9563	23.39	29730.57	26.73	60.03	1.25	0	4.11	13.09	34.56	.585	19.09471	7887	3.97	0	1419	14905	0	1506	54	19	19	12	.1521491	319.336	24.69812	2.409028	2.409028	.9302496	100	71.42678	0	10.29993
	21	SENADOR ALEXANDRE COSTA	211174	2111748	2005	25	6	17	2	0	45.51	232.5991	12.775	29739.38	40.13	63.56	0		4.675	11.495	37.385	.45	21.24744	7808	4.12	0	651	9723	3.201844	1659	51.5	17	17	1	.0128074	426.436	18.3099	2.177254	2.177254	.6799604	100	34.35092	0	10.30023
MA	21	MATÕES DO NORTE	210663	2106631	2004	9	9	0	0	0	54.83	142.8844	12.124	29739.78	44.482	66.444	.096	1.8	6.294	14.78	55.606	.4184	25.40802	7855	4.944	0	689	4946	1.145767	1995.8	55.2			6	.0763845	794.651	9.884843			2.141876	62.96626	43.36621	0	10.30024
TO	17	TUPIRATINS	172130	1721307	2010	0	0	0	0	0	84.81	474.899	53.81	29771.34	20.47	58.82	0	0	5.66	14.94	22.22	.587	20.02861	2097	3.25	4	268	2040	0	420	57	0	0	5	.2384359	895.308	2.342211	0	0	.9690141	97.28183	41.53553	.1907487	10.3013
TO	17	TALISMÃ	172097	1720978	2005	0	0	0	0	0	91.25	567.9274	53.055	29774.82	18.83	43.76	0	0	8.795	15.72	15.39	.5675	20.69912	2732	3.34	0	247	2194	0	565.5	58.5	0	0	3	.1098097	2156.901	1.266632	0	0	1.077678	80.30746	30.19693	0	10.30142
TO	17	NOVO JARDIM	171525	1715259	2014	0	0	0	0	0	100	395.7159	96.094	29811.18	17.642	50.306	4.34	0	10.642	7.04	14.372	.686	21.35619	2625	3.322	0	350	2012	0	560.6	43.4	0	0	23	.8761905	1309.665	2.004329	0	0	.3315094	76.64762	44.29333	0	10.30264
MA	21	SÃO RAIMUNDO DO DOCA BEZERRA	211163	2111631	2012	1	1	0	0	0	100	235.7132	35.558	29813.07	37.27	63.38	.228	.2	3.466	16.894	35.984	.5512	21.50426	5757	4.216	0	1059	6173	.1737016	1238	54.4	0	0	2	.0347403	419.352	13.72832	0	0	2.296741	100	77.55331	0	10.3027
MA	21	FEIRA NOVA DO MARANHÃO	210407	2104073	2005	0	0	0	0	0	61.21	216.1079	17.45	29819.13	26.18	74.27	0	0	7.54	19.72	45.065	.417	19.67377	7510	4.58	0	625	7318	0	1477.5	59.5	8	8	9	.1198402	1473.415	5.097003	1.065246	1.065246	4.298952	97.44341	38.11584	0	10.30291
TO	17	SAMPAIO	171880	1718808	2012	0	0	0	0	0	100	370.5475	76.244	29820.55	22.164	32.956	.696	.3	9.904	8.296	14.908	.6358	19.47329	4025	3.736	9	665	4431	0	783.8	47.8	0	0	50	1.242236	222.29	18.10698	0	0	.0837986	100	61.72522	.2236025	10.30295
AM	13	SÃO SEBASTIÃO DO UATUMÃ	130395	1303957	2005	2054	832	936	286	0	78.13	288.5469	29.32	29877.61	11.66	58.585	.215	1.5	3.11	12.045	28.79	.5025	19.38157	8748	5.87	0	381	7308	234.7965	1695.5	56	20	20	11	.125743	10741.08	.8144432	2.286237	2.286237	.682045	83.53909	25.5655	0	10.30486
TO	17	RIO SONO	171875	1718758	2006	0	0	0	0	0	64.3	308.7891	36.846	29881.2	22.426	54.59	0	0	4.298	23.116	35.564	.5052	23.49816	5420	4.002	0	580	6109	0	1273.6	60.2	10	10	34	.6273063	6354.367	.8529567	1.845019	1.845019	1.82222	100	42.82583	0	10.30499
TO	17	LIZARDA	171240	1712405	2014	0	0	0	0	0	76.93	521.5468	76.47	29888.65	20.832	62.854	0	0	3.988	73.804	49.972	.6428	19.48435	3801	3.31	0	497	3619	0	740.6	80.4	0	0	37	.9734281	5723.234	.664135	0	0	.2183734	95.21178	43.27993	0	10.30523
TO	17	NOVO ACORDO	171510	1715101	2010	0	0	0	0	0	97.47	526.9735	84.18	29903.49	14.98	31.1	0	0	5.94	11.82	18.21	.639	20.12228	3762	3.54	2	463	3420	0	757	55	0	0	54	1.435407	2674.682	1.406522	0	0	.22024	90.90909	43.56778	.0531632	10.30573
MA	21	BACURITUBA	210135	2101350	2012	0	0	0	0	0	100	226.9066	45.038	29905.36	21.566	48.378	0	0	9.044	16.564	38.912	.5706	21.39595	5387	3.66	0	1100	5856	0	1152.6	54.6	0	0	7	.1299424	674.512	7.986515	0	0	2.657934	100	74.73547	0	10.30579
TO	17	APARECIDA DO RIO NEGRO	170110	1701101	2005	0	0	0	0	0	97.18	362.2582	57.335	29916.59	17.72	35.505	0	0	5.755	8.445	18.415	.565	21.55689	3674	3.795	0	326	3868	0	792	47	0	0	16	.4354927	1160.368	3.166237	0	0	.3097255	100	33.67365	0	10.30617
MA	21	FERNANDO FALCÃO	210408	2104081	2006	0	0	0	0	0	62.69	147.0487	9.568	29917.28	44.354	79.762	0	0	7.7	14.4	53.73	.3702	34.31115	4943	4.93	1843	689	5450	0	1696	55.4	0	0	1	.0202306	5086.584	.971772	0	0	6.273591	100	68.7188	37.28505	10.30619
TO	17	LUZINÓPOLIS	171245	1712454	2012	0	0	0	0	0	100	496.1224	81.962	29944.03	17.668	32.762	0	.1	8.866	5.226	8.03	.676	21.34169	2713	3.418	0	363	2450	0	579	46.4	0	0	5	.1842978	279.563	9.704432	0	0	.5718216	90.30593	45.73291	0	10.30709
TO	17	CHAPADA DA NATIVIDADE	170510	1705102	2007	0	0	0	0	0	83.41	434.0365	42.706	29945.23	23.219	45	7.024	0	8.807	29.051	30.339	.5543	19.15489	3680	3.689	0	372	3606	0	704.9	65.3	0	0	0	0	1646.472	2.235082	0	0	1.139145	97.98913	37.29098	0	10.30713
AP	16	PRACUÚBA	160055	1600550	2005	159	53	105	1	0	54.21	287.7737	24.66	29953.81	14.965	55.205	0	.3	11.005	22.075	37.13	.527	20.30753	2829	5.025	0	135		56.20361	574.5	62	0	0	2	.0706964	4956.477	.5707683	0	0	1.132982		23.97932	0	10.30741
MA	21	SÃO RAIMUNDO DO DOCA BEZERRA	211163	2111631	2010	0	0	0	0	0	77.91	219.8828	29.88	29955.51	38.05	61.81	.19	.1	3.13	15.86	38.58	.516	20.32841	6090	4.35	0	776	6300	0	1238	54	0	0	0	0	419.352	14.52241	0	0	2.518198	100	55.42857	0	10.30747
AM	13	JAPURÁ	130210	1302108	2009	1177	1063	105	9	0	97.98	342.3324	28.817	29964.64	28.541	43.649	2.956	.6	11.29	13.405	23.592	.5002	37.04814	4238	5.791	1349.4	583	6968	277.7253	1570.1	58.8	4	4	11	.2595564	55791.837	.0759609	.9438415	.9438415	1.384452	100	79.66383	31.84049	10.30777
PA	15	SÃO JOÃO DA PONTA	150746	1507466	2008	1	1	0	0	0	100	275.6098	42.292	29970.17	10.69	54.336	0	3.9	3.836	14.956	31.74	.556	20.45666	4949	4.03	3.4	565	3903	.202061	1012.4	54.2	0	0	8	.1616488	195.918	25.26057	0	0	3.849275	78.86442	46.00829	.0687007	10.30796
MA	21	BACURITUBA	210135	2101350	2011	0	0	0	0	0	100	220.5688	41.349	29980.79	22.733	49.884	0	0	8.607	16.457	40.266	.5538	21.09717	5341	3.725	0	1053	5856	0	1126.8	54.8	0	0	4	.0748923	674.512	7.918317	0	0	2.686885	100	73.4399	0	10.30831
MA	21	PORTO RICO DO MARANHÃO	210905	2109056	2009	7	6	1	0	0	100	305.7087	44.842	29991.44	15.972	57.501	0	.1	.894	10.694	27.008	.5985	18.09723	7179	3.99	0	1069	7774	.9750662	1299.2	51.6	0	0	4	.0557181	218.831	32.80614	0	0	1.501959	100	59.41371	0	10.30867
TO	17	PALMEIRAS DO TOCANTINS	171380	1713809	2006	0	0	0	0	0	87.01	338.4592	48.452	29998.03	23.508	44	.796	0	7.754	22.296	29.192	.5508	18.14503	5930	4.066	0	576	4955	0	1076	57	0	0	10	.1686341	747.898	7.928889	0	0	.8014976	83.55818	39.49437	0	10.30889
MA	21	GRAÇA ARANHA	210470	2104701	2011	0	0	0	0	0	100	334.9219	59.352	30007.19	29.737	48.088	0	3.3	9.475	12.939	29.376	.5864	21.34581	6145	3.543	0	1110	5280	0	1311.7	53.7	18	18	36	.5858421	271.444	22.63819	2.929211	2.929211	1.116829	85.92352	63.99886	0	10.30919
TO	17	PIRAQUÊ	171720	1717206	2008	0	0	0	0	0	56.47	421.0305	48.18	30012.1	21.362	63.252	0	1.4	8.032	13.188	19.822	.583	21.77248	3103	3.592	4.8	227	2812	0	675.6	55.6	0	0	6	.1933613	1367.613	2.268917	0	0	1.648844	90.62198	26.27728	.154689	10.30936
	21	SANTANA DO MARANHÃO	211023	2110237	2006	2	1	1	0	0	71.28	150.586	21.666	30027.23	40.254	54.716	.112		12.612	17.15	53.112	.4128	16.64407	11508	4.88	0	1005	7544	.1737921	1915.4	55.8	0	0	2	.0173792	932.016	12.34743	0	0	5.049598	65.5544	42.61731	0	10.30986
AC	12	JORDÃO	120032	1200328	2004	490	489	0	1	0	21.83	152.9647	3.464	30031.95	46.364	61.752	0	2.3	7.812	271.568	66	.3208	19.91674	4564	5.624	1272.4	138		107.362	909	71.6			468	10.25416	5357.282	.8519245			2.771204		17.00508	27.87905	10.31002
MA	21	CAJAPIÓ	210240	2102408	2006	0	0	0	0	0	83	166.9225	19.492	30034.11	29.728	74.538	0	0	7.014	15.22	51.422	.487	18.56038	10864	4.396	0	1304	10001	0	2016.4	53.8	26	26	6	.0552283	908.729	11.95516	2.393225	2.393225	1.938944	92.05634	52.76495	0	10.31009
MA	21	SÃO JOSÉ DOS BASÍLIOS	211125	2111250	2004	4	3	1	0	0	59.69	203.937	16.142	30076.9	36.274	74.866	.186	5.4	2.982	11.448	40.978	.4472	17.7807	7615	4.384	0	688	7567	.525279	1354	51.4			1	.013132	362.692	20.99578			1.635008	99.36967	39.60856	0	10.31151
AM	13	AMATURÁ	130006	1300060	2005	43	29	12	2	0	23.2	210.2242	23.355	30083.17	24.35	60.35	.125	0	11.32	37.59	47.615	.4865	18.52228	8865	5.785	2546	161	5535	4.850536	1642	65	14	14	1	.0112803	4758.743	1.862887	1.579244	1.579244	.8869516	62.43655	10.50632	28.71968	10.31172
TO	17	ABREULÂNDIA	170025	1700251	2014	0	0	0	0	0	100	1123.576	91.742	30092.28	10.432	44.114	0	0	2.106	28.8	9.952	.7494	20.4677	2523	2.882	0	320	2626	0	516.4	80.6	0	0	26	1.030519	1895.212	1.331249	0	0	.5097728	100	36.55331	0	10.31202
TO	17	LUZINÓPOLIS	171245	1712454	2011	0	0	0	0	0	100	472.8857	76.611	30104.88	17.929	33.056	0	0	8.948	7.033	10.895	.6575	21.06447	2668	3.509	0	339	2592	0	562	47.7	0	0	4	.149925	279.563	9.543466	0	0	.568663	97.15142	44.58587	0	10.31244
TO	17	SÃO SEBASTIÃO DO TOCANTINS	172030	1720309	2010	2	1	1	0	0	84.41	278.3823	68.67	30117.19	25.75	39.88	0	0	24.08	14.17	29.96	.573	20.56969	4283	3.97	0	612	3928	.4669624	881	55	0	0	33	.770488	287.275	14.90906	0	0	.3045995	91.71142	56.72753	0	10.31285
MT	51	SANTO AFONSO	510726	5107263	2007	0	0	0	0	0	100	584.9655	74.78	30117.93	16.191	45.212	1.008	3.3	8.945	8.673	10.119	.6413	24.84413	2855	3.163	9.9	337	2041	0	709.3	47.5	0	0	52	1.821366	1174.188	2.431468	0	0	.9841822	71.48862	37.33559	.3467601	10.31288
MA	21	GRAÇA ARANHA	210470	2104701	2012	0	0	0	0	0	100	349.9875	63.384	30136.09	29.374	45.886	0	5.4	10.11	13.388	28.312	.6028	21.66504	6150	3.486	0	1124	5294	0	1332.4	54.4	18	18	35	.5691057	271.444	22.65661	2.926829	2.926829	1.12519	86.0813	63.71161	0	10.31348
TO	17	RIACHINHO	171855	1718550	2009	0	0	0	0	0	100	245.4758	52.804	30141.83	23.13	49.885	.306	.1	10.942	16.733	36.886	.5509	21.75158	3808	3.731	0	559	3702	0	828.3	53.9	0	0	16	.4201681	517.478	7.358767	0	0	1.315469	97.21638	54.76967	0	10.31367
MA	21	GRAÇA ARANHA	210470	2104701	2010	0	0	0	0	0	100	319.8563	55.32	30159.37	30.1	50.29	0	4.5	8.84	12.49	30.44	.57	21.02606	6140	3.6	0	1057	26400	0	1291	53	18	18	18	.2931596	271.444	22.61977	2.931596	2.931596	1.108516	100	61.97394	0	10.31425
MA	21	LAGO DO JUNCO	210580	2105807	2004	0	0	0	0	0	50.41	278.551	22.622	30161.18	37.188	73.1	0	0	3.594	14.33	35.59	.4652	20.06405	9680	4.428	21.8	801	5729	0	1942.2	57			37	.3822314	309.021	31.32473			2.117399	59.18388	36.64079	.2252066	10.31431
TO	17	CARMOLÂNDIA	170388	1703883	2011	0	0	0	0	0	100	567.0656	92.887	30169.56	18.088	38.718	0	.5	7.969	7.865	4.041	.6593	21.01282	2340	3.421	0	271	2108	0	491.7	47.5	0	0	23	.982906	339.405	6.894418	0	0	.2675813	90.08547	39.61927	0	10.31459
MA	21	BENEDITO LEITE	210180	2101806	2013	0	0	0	0	0	100	338.3017	56.653	30237.23	27.725	59.788	0	0	9.986	22.771	35.526	.5961	21.53539	5510	3.675	0	988	4750	0	1186.6	59.2	24	24	95	1.724138	1781.734	3.092493	4.355717	4.355717	.8489271	86.20689	65.89655	0	10.31683
TO	17	SUCUPIRA	172085	1720853	2009	0	0	0	0	0	100	534.294	74.529	30247.55	16.037	41.075	0	0	6.318	8.458	7.951	.6456	19.94256	1741	3.2	0	178	2151	0	347.2	50.8	0	0	13	.7466973	1025.519	1.697677	0	0	.5856905	100	32.71683	0	10.31717
TO	17	SANTA RITA DO TOCANTINS	171889	1718899	2007	0	0	0	0	0	100	486.4231	60.38	30256.1	16.502	48.201	.126	0	4.971	9.618	11.855	.5847	20.44248	2260	3.26	0	232	2084	0	462	50.9	0	0	3	.1327434	3274.947	.6900875	0	0	1.37455	92.21239	33.46549	0	10.31745
	21	SANTO AMARO DO MARANHÃO	211027	2110278	2007	0	0	0	0	0	80.36	160.1222	10.254	30267.61	28.203	68.37	.259		5.506	22.071	56.294	.4634	21.79023	11155	5.454	0	1293	10449	0	2430.7	60.5	26	26	1	.0089646	1601.18	6.966737	2.330793	2.330793	2.722425	93.671	63.21849	0	10.31783
MT	51	NOVO HORIZONTE DO NORTE	510627	5106273	2004	4	1	3	0	0	86.07	507.3134	72.626	30340.98	18.45	51.536	0	7	4.974	7.966	11.536	.58	25.80852	3123	3.592	0	200	3879	1.28082	806	46			18	.5763689	879.662	3.550227			1.247974	100	23.00352	0	10.32025
AM	13	JAPURÁ	130210	1302108	2008	640	511	124	5	0	78.32	335.1581	26.124	30344.47	29.162	45.368	2.912	1.6	12.82	13.79	24.634	.4784	32.02388	5025	5.852	1384.8	466	5801	127.3632	1609.2	58.6	4	4	12	.238806	55791.837	.0900669	.7960199	.7960199	1.558255	100	54.26929	27.55821	10.32037
TO	17	PALMEIRAS DO TOCANTINS	171380	1713809	2007	0	0	0	0	0	86.56	361.8983	51.864	30356.43	21.846	42.3	.792	0	7.733	19.307	26.079	.5701	24.61471	4542	4.002	0	573	4942	0	1118	55.5	0	0	16	.3522677	747.898	6.07302	0	0	.7946538	100	50.48758	0	10.32076
MA	21	CENTRO DO GUILHERME	210315	2103158	2006	38	25	13	0	0	100	228.4362	13.018	30369.13	33.048	55.306	.402	33.6	9.308	163	40.312	.448	31.10607	7052	4.96	0	1129	7468	5.388542	2193.6	60	0	0	1	.0141804	1074.067	6.565699	0	0	.9018131	100	79.40783	0	10.32118
TO	17	SÃO SALVADOR DO TOCANTINS	172025	1720259	2013	0	0	0	0	0	98.45	515.4999	83.185	30393.86	16.527	4.908	0	0	8.247	22.582	26.042	.6608	21.17492	3030	3.176	0	382	2288	0	641.6	62.5	0	0	22	.7260726	1422.032	2.130754	0	0	.7025069	75.51155	40.04066	0	10.322
AP	16	CUTIAS	160021	1600212	2004	18	15	1	2	0	40.8	288.277	44.17	30417.77	15.174	47.214	.092	.6	6.254	16.034	35.124	.5176	19.06749	3882	5.214	0	147	4154	4.636785	740.2	59.2			1	.0257599	2114.247	1.836115			1.088165	100	19.74389	0	10.32278
TO	17	CARMOLÂNDIA	170388	1703883	2012	0	0	0	0	0	100	596.6415	97.714	30431.68	17.156	38.386	0	0	7.298	7.48	1.412	.6786	21.04951	2363	3.362	0	306	2191	0	497.4	47	0	0	29	1.227253	339.405	6.962184	0	0	.2654886	92.72112	43.53669	0	10.32324
TO	17	PONTE ALTA DO BOM JESUS	171780	1717800	2007	0	0	0	0	0	93.38	404.5196	50.645	30460.05	26.961	42.529	0	0	10.346	22.926	32.076	.5454	21.12387	4529	3.677	0	536	4717	0	956.7	63	0	0	27	.5961581	1806.141	2.507556	0	0	.8285875	100	43.51672	0	10.32417
MA	21	FEIRA NOVA DO MARANHÃO	210407	2104073	2006	0	0	0	0	0	84	226.9826	20.678	30479.09	24.894	73.826	0	0	7.112	20.706	44.122	.44	20.12525	7505	4.48	0	987	9995	0	1510.4	60	8	8	9	.1199201	1473.415	5.093609	1.065956	1.065956	4.033031	100	58.91752	0	10.3248
TO	17	BARRA DO OURO	170307	1703073	2009	0	0	0	0	0	100	340.7508	51.726	30511.1	23.104	41.052	0	0	14.981	16.537	30.411	.5787	21.20835	3691	4.123	0	539	3789	0	782.8	55.7	0	0	2	.0541859	1106.345	3.336211	0	0	.9308087	100	60.20853	0	10.32585
MA	21	LAGO DO JUNCO	210580	2105807	2005	0	0	0	0	0	55.69	285.243	24.99	30526.2	36.485	72.225	0	0	4.195	14.72	35.02	.4845	20.52664	9646	4.38	19	885	6055	0	1980	57.5	27	27	41	.4250467	309.021	31.21471	2.799088	2.799088	2.044869	62.77213	40.18557	.1969728	10.32634
MA	21	MATÕES DO NORTE	210663	2106631	2005	47	34	13	0	0	81.17	150.3118	14.525	30563.41	42.74	64.95	.12	.9	7.775	15.62	53.315	.4375	27.26472	7948	5.025	0	1020	4456	5.913437	2167	55.5	0	0	5	.0629089	794.651	10.00187	0	0	2.097767	56.06442	64.48792	0	10.32756
MA	21	GOVERNADOR LUIZ ROCHA	210462	2104628	2008	1	0	1	0	0	100	240.766	40.558	30592.96	32.67	60.016	.12	17.6	3.738	16.384	40.414	.509	20.04231	7091	4.008	0	1107	9422	.1410238	1421.2	53.6	22	22	6	.0846143	373.164	19.00237	3.102524	3.102524	.4298074	100	62.57024	0	10.32853
MA	21	ALTAMIRA DO MARANHÃO	210040	2100402	2005	4	3	1	0	0	54.13	212.5791	18.2	30595.31	36.865	55.62	.095	0	6.12	12.425	37.75	.4665	30.72326	6609	4.37	0	1102	26216	.6052353	2030.5	51	55	55	15	.2269632	721.305	9.16256	8.321985	8.321985	2.487765	100	72.86639	0	10.3286
MA	21	GRAÇA ARANHA	210470	2104701	2009	1	1	0	0	0	98.21	304.7907	51.288	30601.93	30.463	52.492	0	3.5	8.205	12.041	31.504	.5536	19.63369	6470	3.657	0	932	5281	.1545595	1270.3	52.3	18	18	11	.1700155	271.444	23.83549	2.782071	2.782071	1.100253	81.62287	52.67889	0	10.32882
TO	17	SANTA MARIA DO TOCANTINS	171888	1718881	2012	0	0	0	0	0	86.05	525.1374	69.872	30603.79	16.072	39.836	0	0	.658	12.932	10.504	.6784	22.07012	2995	3.362	13.6	333	2735	0	661	53.6	0	0	11	.3672788	1410.457	2.123425	0	0	.6249464	91.31886	37.3805	.4540901	10.32888
MT	51	SÃO JOSÉ DO POVO	510729	5107297	2007	0	0	0	0	0	85.12	519.2888	88.351	30619.6	17.787	43.573	0	0	6.351	6.785	8.94	.6172	23.4705	3305	3.212	0	286	3155	0	775.7	43.3	0	0	12	.3630862	443.876	7.445773	0	0	1.059297	95.46143	27.79522	0	10.3294
MA	21	LAGOA GRANDE DO MARANHÃO	210596	2105963	2005	0	0	0	0	0	84.35	171.8291	17.945	30623.66	42.08	74.88	.345	.2	4.235	12.55	47.925	.4055	22.35455	8061	4.595	0	1185	11070	0	1802	53	53	53	2	.0248108	744.297	10.83035	6.574867	6.574867	1.319459	100	67.54838	0	10.32953
TO	17	PUGMIL	171845	1718451	2004	0	0	0	0	0	78.89	407.7588	56.682	30631.28	18.118	27.468	.694	0	7.844	12.196	22.118	.5376	18.7156	2398	3.622	0	154	1949	0	448.8	51.8			0	0	401.834	5.967638			.2296118	81.27606	23.26055	0	10.32978
TO	17	AURORA DO TOCANTINS	170270	1702703	2010	0	0	0	0	0	93.56	753.2813	83.19	30633.15	20.97	45.47	0	0	2.47	19.45	13.37	.677	22.14161	3446	3.1	3	450	3211	0	763	68	0	0	14	.4062681	752.83	4.577394	0	0	.3883964	93.1805	40.48172	.0870575	10.32984
MA	21	JATOBÁ	210545	2105450	2007	0	0	0	0	0	62.59	279.9034	25.808	30636.04	35.589	59.944	0	8.5	6.551	15.657	33.547	.5082	19.45488	8255	4.191	0	773	8261	0	1606	55.2	0	0	3	.0363416	591.384	13.95878	0	0	1.603992	100	39.24461	0	10.32993
TO	17	NOVO JARDIM	171525	1715259	2013	0	0	0	0	0	100	387.9314	92.303	30662.35	18.204	50.447	4.425	0	10.439	7.2	15.064	.6635	21.14231	2600	3.419	0	352	2081	0	549.7	43.8	0	0	16	.6153846	1309.665	1.98524	0	0	.343666	80.03846	46.288	0	10.33079
MA	21	BENEDITO LEITE	210180	2101806	2008	0	0	0	0	0	93.99	284.4557	40.448	30693.92	30.25	60.608	0	0	13.726	18.636	36.116	.5126	19.75834	5545	3.95	6.6	766	6290	0	1095.6	57.2	50	50	26	.4688909	1781.734	3.112137	9.017133	9.017133	1.014536	100	54.56628	.1190261	10.33182
MA	21	SATUBINHA	211172	2111722	2007	0	0	0	0	0	100	166.1268	24.898	30711.71	35.159	75.871	0	0	1.519	18.906	48.346	.4408	26.09001	8399	4.81	0	1334	6352	0	2191.3	58	36	36	5	.0595309	441.811	19.01039	4.286224	4.286224	2.380054	75.62805	76.39648	0	10.3324
TO	17	RIO DOS BOIS	171870	1718709	2011	0	0	0	0	0	89.86	445.3048	71.269	30726.65	18.385	40.097	.143	0	3.2	8.478	15.484	.63	22.6263	2593	3.202	5.2	319	2758	0	586.7	47.2	0	0	9	.3470883	845.065	3.068403	0	0	1.556889	100	39.39213	.2005399	10.33289
MA	21	FEIRA NOVA DO MARANHÃO	210407	2104073	2004	0	0	0	0	0	38.78	205.2333	14.222	30749.27	27.466	74.714	0	0	7.968	18.734	46.008	.394	19.22033	7516	4.68	0	396	7335	0	1444.6	59			9	.1197445	1473.415	5.101075			4.599222	97.5918	24.6578	0	10.33362
TO	17	PINDORAMA DO TOCANTINS	171700	1717008	2008	0	0	0	0	0	91.39	392.3136	62.574	30788.65	15.628	50.592	0	0	8.012	13.278	23.342	.5686	21.15019	4521	3.828	0	541	3980	0	956.2	54.6	6	6	8	.176952	1559.086	2.899776	1.32714	1.32714	.6091979	88.03362	45.8073	0	10.3349
TO	17	CRIXÁS DO TOCANTINS	170625	1706258	2012	0	0	0	0	0	96.59	517.5652	89.298	30790.87	9.858	30.232	0	0	3.612	8.316	13.884	.6746	23.10302	1592	3.03	0	170	1589	0	367.8	49.2	0	0	17	1.067839	986.693	1.61347	0	0	.7953321	99.81156	32.35553	0	10.33497
	21	DUQUE BACELAR	210390	2103901	2004	2	2	0	0	0	68.02	188.8827	15.432	30801.71	40.7	63.374	0		4.392	18.124	49.492	.443	17.17756	10374	4.892	0	796	10155	.1927897	1782	58.2			8	.0771159	317.92	32.63085			1.135308	97.88895	37.53646	0	10.33533
TO	17	SANDOLÂNDIA	171884	1718840	2005	0	0	0	0	0	41.4	519.5012	67.64	30811.5	18.775	52.6	.22	0	13.135	9.345	7.095	.5785	20.35665	3645	3.325	0	142	3153	0	742	51.5	0	0	9	.2469136	3528.621	1.032981	0	0	1.094369	86.50206	12.95336	0	10.33564
TO	17	BOM JESUS DO TOCANTINS	170330	1703305	2008	0	0	0	0	0	81.69	481.9706	60.636	30825.93	17.172	37.514	0	0	5.996	11.346	15.84	.6072	28.19191	2793	3.74	6.6	290	3070	0	787.4	52.8	0	0	11	.3938417	1332.672	2.095789	0	0	.3989866	100	38.8328	.236305	10.33611
MA	21	AMAPÁ DO MARANHÃO	210055	2100550	2010	122	122	0	0	0	99.13	256.7595	27.16	30837.01	33.27	45.97	1	8.4	8.9	16.9	37.78	.52	19.63925	6431	4.25	0	1024	6521	18.97061	1263	57	0	0	1	.0155497	502.402	12.80051	0	0	.3284445	100	67.67221	0	10.33647
TO	17	CASEARA	170390	1703909	2004	72	59	13	0	0	11.79	450.127	39.308	30837.3	20.146	41.424	0	6.4	4.272	15.14	22.67	.5572	20.33547	4054	3.776	0	44	4029	17.76024	824.4	60.4			21	.5180069	1691.614	2.396528			.5034267	99.38332	4.098273	0	10.33648
TO	17	TALISMÃ	172097	1720978	2007	0	0	0	0	0	98.52	603.8678	57.537	30854.8	18.77	44.936	0	0	6.953	12.44	11.906	.6021	22.68884	2555	3.276	0	266	2223	0	579.7	54.3	0	0	9	.3522505	2156.901	1.18457	0	0	.9911866	87.00587	34.1063	0	10.33705
TO	17	BRASILÂNDIA DO TOCANTINS	170360	1703602	2009	0	0	0	0	0	100	574.2159	81.477	30856.55	17.078	35.737	0	0	4.282	10.305	9.991	.6661	20.27627	2208	3.424	0	192	1973	0	447.7	53.1	0	0	6	.2717391	641.467	3.44211	0	0	.4501273	89.35689	29.77391	0	10.3371
TO	17	TALISMÃ	172097	1720978	2004	0	0	0	0	0	70.19	549.9572	50.814	30869.14	18.86	43.172	0	0	9.716	17.36	17.132	.5502	21.40284	2609	3.372	0	190	2273	0	558.4	60.6			3	.1149866	2156.901	1.209606			1.125309	87.12151	24.55654	0	10.33751
TO	17	COUTO MAGALHÃES	170600	1706001	2006	0	0	0	0	0	68.81	357.5513	50.854	30884.57	20.63	48.816	.224	.3	9.02	11.364	22.856	.5266	25.63207	3892	3.704	18	461	4387	0	997.6	53	0	0	10	.2569373	1585.787	2.454302	0	0	1.542051	100	43.87318	.4624872	10.33801
	21	PAULINO NEVES	210805	2108058	2004	1	1	0	0	0	79.12	151.4885	7.258	30885.99	38.91	54.396	.048		3.104	21.788	56.544	.4146	17.86893	11994	5.338	0	1227	13685	.083375	2143.2	59.6			25	.2084375	979.178	12.24905			2.254515	100	54.60835	0	10.33806
TO	17	MONTE SANTO DO TOCANTINS	171370	1713700	2014	0	0	0	0	0	100	428.4508	99.166	30903.49	16.646	54.27	.001	0	5.214	9.158	15.926	.6864	21.36466	2213	2.858	0	386	2393	0	472.8	46.8	0	0	6	.2711252	1091.553	2.027387	0	0	3.546482	100	49.85034	0	10.33862
PA	15	PEIXE-BOI	150560	1505601	2005	18	17	0	1	0	43.87	278.7478	34.915	30916.06	25.02	50.24	.04	1.5	8.24	14.94	34.375	.5135	18.16186	8884	3.89	0	500	8054	2.026114	1613.5	57	0	0	23	.2588924	450.222	19.73249	0	0	.9348203	90.65736	21.89329	0	10.33903
AP	16	ITAUBAL	160025	1600253	2004	20	14	4	2	0	7.81	267.8521	25.314	30925.32	17.066	50.752	0	.1	11.722	14.952	32.13	.4794	18.70376	3487	5.048	16.6	24	3824	5.73559	652.2	59.2			2	.0573559	1703.969	2.046399			1.467317	100	3.474391	.4760539	10.33933
MA	21	BACURITUBA	210135	2101350	2014	0	0	0	0	0	100	239.5822	52.416	30925.63	19.232	45.366	0	0	9.918	16.778	36.204	.6042	21.98649	5477	3.53	0	1192	9998	0	1204.2	54.2	0	0	4	.0730327	674.512	8.119945	0	0	2.603251	100	76.826	0	10.33934
MT	51	PORTO ESTRELA	510685	5106851	2005	0	0	0	0	0	100	355.6786	49.175	30946.18	27.11	51.64	.22	2.9	3.105	9.14	18.185	.5015	20.25543	4189	3.68	0	350	5726	0	848.5	47.5	0	0	52	1.241346	2062.755	2.030779	0	0	1.196058	100	30.74719	0	10.34
MT	51	RIBEIRÃOZINHO	510719	5107198	2006	1	1	0	0	0	66.67	763.772	82.994	30984.21	13.778	35.022	.108	0	5.274	10.632	6.402	.6444	19.45561	2388	3.08	0	106	2100	.4187605	464.6	52.2	15	15	76	3.18258	625.581	3.817251	6.281407	6.281407	.4335959	87.9397	13.67169	0	10.34123
MA	21	SATUBINHA	211172	2111722	2006	1	1	0	0	0	100	159.7693	22.094	30996.24	36.762	76.488	0	0	1.352	19.138	49.618	.4234	20.35839	10268	4.82	0	1292	6566	.09739	2090.4	58	68	37	5	.048695	441.811	23.24071	6.622517	3.603428	2.411719	63.94624	60.64901	0	10.34162
MT	51	VALE DE SÃO DOMINGOS	510835	5108352	2007	1	0	1	0	0	91.21	584.9683	79.323	31040.67	15.948	53.016	.903	.4	4.921	7.193	6.253	.6014	24.9008	2873		0	218	3192	.3480682	715.4	43.9	0	0	2	.0696136	1933.046	1.486255	0	0	3.588816	100		0	10.34305
TO	17	TALISMÃ	172097	1720978	2006	0	0	0	0	0	100	585.8976	55.296	31042.63	18.8	44.348	0	0	7.874	14.08	13.648	.5848	20.38448	2809	3.308	0	275	2392	0	572.6	56.4	0	0	4	.1423994	2156.901	1.302331	0	0	1.033063	85.15486	32.38519	0	10.34312
MA	21	MARANHÃOZINHO	210637	2106375	2005	20	20	0	0	0	91.77	176.8622	19.085	31052.51	33.99	60.31	.235	1.6	13.135	25.065	47.525	.428	22.69378	10179	4.7	542	1174	9935	1.96483	2310	57	0	0	14	.1375381	972.617	10.46558	0	0	.5926136	97.60291	54.20768	5.324688	10.34344
MA	21	NOVA IORQUE	210730	2107308	2014	0	0	0	0	0	100	419.8102	44.774	31060.64	28.328	47.57	.28	0	7.452	4.04	15.002	.6512	20.3308	4595	3.648	0	806	4744	0	934.2	47.4	15	15	21	.4570185	976.853	4.703881	3.264418	3.264418	.542643	100	63.98886	0	10.3437
TO	17	APARECIDA DO RIO NEGRO	170110	1701101	2007	0	0	0	0	0	76.73	397.6138	68.281	31101.52	16.604	31.487	0	0	5.449	8.539	16.069	.5994	20.72673	4018	3.621	0	366	3988	0	832.8	47.4	0	0	28	.6968641	1160.368	3.462695	0	0	.2934298	99.25336	32.98372	0	10.34501
PA	15	PRIMAVERA	150610	1506104	2004	84	83	1	0	0	70.22	288.7887	33.922	31103.25	23.112	53.552	.12	3.6	8.262	22.962	40.02	.4888	17.66319	10647	4.372	0	901	11206	7.889546	1880.6	63.8			78	.7326007	258.6	41.17169			.5582176	100	36.99795	0	10.34507
TO	17	AURORA DO TOCANTINS	170270	1702703	2009	0	0	0	0	0	100	702.6927	80.36	31109.68	21.701	45.707	0	0	3.157	20.171	15.842	.6579	21.29151	3523	3.157	0	453	3365	0	750.1	67.5	0	0	14	.3973886	752.83	4.679676	0	0	.404025	95.51518	40.59384	0	10.34527
TO	17	IPUEIRAS	170980	1709807	2012	0	0	0	0	0	97.81	447.8298	91.932	31127.62	13.898	22.304	0	0	2.482	7.872	5.734	.6672	22.94565	1711	2.94	0	223	1431	0	392.6	40.4	0	0	4	.2337814	815.254	2.098732	0	0	.6791941	83.6353	38.31794	0	10.34585
TO	17	COMBINADO	170555	1705557	2006	0	0	0	0	0	100	544.5248	80.28	31130.25	20.854	31.992	0	0	11.108	14.804	14.552	.6286	23.33177	4268	3.576	0	573	4169	0	995.8	58.4	10	10	11	.2577319	209.577	20.36483	2.343018	2.343018	.1835216	97.68041	48.00956	0	10.34594
	21	SANTANA DO MARANHÃO	211023	2110237	2007	0	0	0	0	0	94.82	157.8474	25.132	31190.34	38.773	50.512	.084		13.449	17.69	51.619	.4371	19.2588	10537	4.825	0	1337	7617	0	2029.3	56.1	0	0	2	.0189807	932.016	11.3056	0	0	5.126109	72.28812	61.2226	0	10.34786
TO	17	NOVO ACORDO	171510	1715101	2009	0	0	0	0	0	97.23	515.604	79.627	31210.93	15.263	30.855	0	0	7.357	14.497	20.393	.6224	18.67595	3950	3.635	0	491	3533	0	737.7	57.2	0	0	48	1.21519	2674.682	1.476811	0	0	.2423019	89.44304	45.18443	0	10.34852
	21	LAGOA DO MATO	210592	2105922	2005	0	0	0	0	0	84.26	208.5793	14.65	31236.81	37.58	70.54	.35		4.36	57.6	47.905	.4395	21.97173	10047	4.3	0	1380	8839	0	2207.5	60	0	0	11	.1094854	1688.046	5.951852	0	0	1.977336	87.97651	59.06241	0	10.34935
MA	21	JUNCO DO MARANHÃO	210565	2105658	2011	10	10	0	0	0	100	363.2831	46.087	31242.81	26.127	39.43	.264	.5	2.707	10.596	19.549	.57	21.32428	3904	3.974	0	872	5659	2.561476	832.5	52.2	0	0	10	.2561475	555.088	7.033119	0	0	.4182445	100	88.76353	0	10.34954
MT	51	SANTA CRUZ DO XINGU	510774	5107743	2006	0	0	0	0	0	37.25	832.4559	65.366	31293.47	10.766	41.068	0	21.5	5.93	14.85	15.134	.614	27.94336	1483		0	92	2031	0	414.4	56.2	0	0	14	.9440324	5651.748	.2623967	0	0	.6753611	100		0	10.35116
MA	21	GOVERNADOR ARCHER	210450	2104503	2004	2	2	0	0	0	39.68	244.5704	28.682	31301.78	36.268	61.948	.474	5.3	8.552	10.858	34.644	.4522	20.51523	8501	4.142	0	590	9123	.2352664	1744	52			31	.364663	445.856	19.06669			.5473179	100	28.74697	0	10.35143
MA	21	TUFILÂNDIA	211227	2112274	2010	6	6	0	0	0	100	255.5223	33.8	31326.26	34.12	50.94	0	0	8.06	9.64	26.98	.555	17.78056	5596	4.08	6	914	6828	1.072194	995	48	0	0	7	.1250893	271.01	20.64869	0	0	1.048316	100	66.63903	.1072194	10.35221
TO	17	ABREULÂNDIA	170025	1700251	2013	0	0	0	0	0	100	1062.013	87.059	31339.47	11.169	43.698	0	0	3.527	27.3	10.789	.7283	20.50279	2506	2.949	0	331	2626	0	513.8	78.2	0	0	43	1.715882	1895.212	1.322279	0	0	.5352245	100	38.95128	0	10.35263
TO	17	AGUIARNÓPOLIS	170030	1700301	2004	0	0	0	0	0	24.92	374.8467	46.124	31344.85	22.07	23.914	.63	.8	18.338	13.856	25.532	.5424	23.96637	3449	4.238	0	90	3713	0	826.6	56.4			13	.3769208	235.394	14.65203			.3002764	100	11.05886	0	10.35281
MA	21	ARAGUANÃ	210087	2100873	2005	48	47	1	0	0	18.22	184.4471	21.495	31359.08	33.85	63.42	.35	0	4.33	23.31	47.145	.446	27.11243	8734	4.795	326.5	264	8068	5.495764	2368	59.5	0	0	14	.1602931	805.198	10.84702	0	0	1.594976	92.37463	14.4937	3.738264	10.35326
MA	21	TUFILÂNDIA	211227	2112274	2011	4	4	0	0	0	100	262.8035	36.891	31361.62	33.444	48.787	.001	0	8.222	6.807	25.142	.5735	18.05299	5624	4.028	6.2	992	6815	.7112375	1015.3	46.7	0	0	15	.2667141	271.01	20.752	0	0	1.029247	100	71.04865	.1102418	10.35334
MA	21	CEDRAL	210310	2103109	2007	5	5	0	0	0	100	248.5069	36.441	31400.88	18.364	61.687	0	.2	5.536	11.73	35.163	.5591	22.38086	9841	4.178	13.5	1512	9245	.5080785	2202.5	53.3	15	15	13	.1321004	283.186	34.75101	1.524235	1.524235	3.468138	93.9437	64.19202	.1371812	10.35459
MA	21	CENTRAL DO MARANHÃO	210312	2103125	2009	0	0	0	0	0	100	248.251	21.248	31401.52	27.447	61.072	1.149	0	4.078	12.832	36.052	.5657	15.91823	9246	4.022	0	1482	14905	0	1471.8	54	19	19	12	.1297859	319.336	28.95383	2.054943	2.054943	.9309915	100	64.46684	0	10.35461
MA	21	SÃO RAIMUNDO DO DOCA BEZERRA	211163	2111631	2013	0	0	0	0	0	100	243.6284	38.397	31470.18	36.88	64.165	.247	0	3.634	17.411	34.686	.5688	22.29024	5554	4.149	0	1176	6252	0	1238	54.6	0	0	2	.0360101	419.352	13.24424	0	0	2.190524	100	87.85063	0	10.3568
	21	CACHOEIRA GRANDE	210237	2102374	2008	35	35	0	0	0	89.76	145.9099	5.956	31470.46	32.798	73.858	0		5.976	15.052	57.772	.4984	16.12111	9116	4.886	0	1209	7775	3.839403	1469.6	55.2	0	0	14	.1535761	705.645	12.91868	0	0	1.284517	85.2896	64.80006	0	10.3568
TO	17	CONCEIÇÃO DO TOCANTINS	170560	1705607	2008	0	0	0	0	0	87.48	406.9546	57.224	31475.13	24.16	43.508	1.162	0	7.728	12.23	21.696	.558	17.03687	4529	3.762	0	517	4076	0	771.6	55.8	0	0	18	.3974387	2500.74	1.811064	0	0	.5097647	89.9978	42.94445	0	10.35695
	21	DUQUE BACELAR	210390	2103901	2006	1	0	1	0	0	84.19	202.7167	20.148	31477.31	37.79	59.696	0		5.118	20.306	46.938	.473	17.26246	10798	4.748	0	1273	10718	.0926097	1864	58.8	32	32	11	.1018707	317.92	33.96452	2.963512	2.963512	1.083764	99.25912	55.97522	0	10.35702
TO	17	ITAPORÃ DO TOCANTINS	171110	1711100	2010	0	0	0	0	0	100	510.5245	72.97	31478.1	18.83	50.91	0	.3	5	6.66	5.56	.65	23.27198	2445	3.26	3	295	2933	0	569	44	0	0	6	.2453988	972.977	2.512906	0	0	.5642994	100	39.33333	.1226994	10.35705
TO	17	PONTE ALTA DO BOM JESUS	171780	1717800	2010	0	0	0	0	0	88.97	440.3279	55.34	31514.65	25.2	40.18	0	0	12.29	24.39	31.17	.603	21.52289	4544	3.44	0	613	4563	0	978	63	0	0	25	.5501761	1806.141	2.515861	0	0	.8168733	100	46.40669	0	10.35821
TO	17	RIO DOS BOIS	171870	1718709	2012	0	0	0	0	0	100	453.5012	73.568	31540.44	17.52	40.754	.156	0	2.56	8.106	15.168	.644	22.79816	2616	3.134	5.4	366	2434	0	596.4	46.4	0	0	11	.4204893	845.065	3.09562	0	0	1.617635	93.04282	43.84725	.206422	10.35903
MA	21	BELA VISTA DO MARANHÃO	210177	2101772	2005	2	2	0	0	0	53.98	215.412	20.76	31541.61	33.16	57.89	.135	0	7.835	14.645	38.01	.4545	20.05615	10508	4.41	0	870	8658	.1903312	2107.5	55	0	0	3	.0285497	255.551	41.119	0	0	1.595437	82.39436	36.51218	0	10.35906
TO	17	SAMPAIO	171880	1718808	2014	0	0	0	0	0	100	405.0004	86.688	31543.16	20.408	30.382	.812	0	10.128	6.792	8.606	.6656	19.39478	4329	3.602	0	620	4247	0	839.6	45.6	0	0	37	.8547009	222.29	19.47456	0	0	.0704802	98.1058	51.58789	0	10.35911
MA	21	GOVERNADOR ARCHER	210450	2104503	2005	9	5	4	0	0	59.19	259.4518	31.34	31566.42	35.47	60.72	.415	4.1	8.21	11.17	33.23	.471	21.45418	8369	4.11	0	880	9082	1.075397	1795.5	52.5	40	15	33	.3943124	445.856	18.77063	4.779543	1.792329	.5458841	100	43.21663	0	10.35985
TO	17	SÃO MIGUEL DO TOCANTINS	172020	1720200	2004	1	0	1	0	0	74.09	259.965	27.208	31592.08	29.018	47.216	.188	.6	6.988	16.608	37.784	.5012	18.83894	9164	4.178	0	777	6964	.1091227	1726.4	57.2			26	.2837189	398.82	22.97779			3.288618	75.99302	35.42455	0	10.36066
PA	15	MAGALHÃES BARATA	150410	1504109	2005	208	207	1	0	0	68.28	226.9615	44.26	31593	13.5	48.56	.195	3.9	4.585	23.155	42.895	.513	18.1755	7920	4.44	0	760	7366	26.26263	1439.5	60	0	0	12	.1515152	325.265	24.34938	0	0	1.033706	93.00505	42.60606	0	10.36069
MT	51	NOVA NAZARÉ	510617	5106174	2008	1	1	0	0	0	100	503.1182	56.53	31597.82	24.668	39.716	1.688	11	6.212	13.98	17.132	.5686	19.05825	2867		0	163	1805	.3487967	546.4	54	0	0	0	0	4038.056	.7099951	0	0	1.853269	62.95779		0	10.36084
MA	21	SÃO ROBERTO	211167	2111672	2012	0	0	0	0	0	100	239.3404	37.726	31668.9	32.758	49.838	.24	0	3.436	14.408	34.546	.5622	22.80962	6193	4.442	0	1027	4884	0	1412.6	53.8	0	0	5	.0807363	227.463	27.22641	0	0	1.145684	78.86324	73.66275	0	10.36309
MA	21	JATOBÁ	210545	2105450	2004	1	0	1	0	0	3.87	269.3761	15.926	31678.23	38.778	67.708	0	9	5.192	13.314	31.084	.4554	34.02499	4482	4.392	0	19	7668	.2231147	1525	53.4			1	.0223115	591.384	7.578832			2.047867	100	1.861847	0	10.36339
MA	21	APICUM-AÇU	210083	2100832	2004	36	35	1	0	0	27.09	194.3657	12.314	31695.09	25.062	63.946	.09	0	3.688	12.022	44.296	.4234	19.7434	12471	4.888	0	415	12676	2.886697	2462.2	53.8			1	.0080186	353.166	35.31201			.8070205	100	16.2659	0	10.36392
TO	17	SANDOLÂNDIA	171884	1718840	2006	0	0	0	0	0	62.18	526.3802	71.826	31709.25	18.336	50.472	.264	0	12.004	9.064	7.054	.5946	20.01621	3702	3.252	0	240	3082	0	741	50.6	0	0	15	.4051864	3528.621	1.049135	0	0	1.049003	83.2523	21.08266	0	10.36436
MT	51	ACORIZAL	510010	5100102	2004	3	1	2	0	0	66.81	392.6482	54.678	31734.42	25.008	39.384	.216	0	10.616	11.226	18.942	.5512	19.56565	6078	3.662	0	365	4560	.4935834	1189.2	54.2			100	1.645278	840.59	7.230636			1.009666	75.02468	21.99128	0	10.36516
	21	PRIMEIRA CRUZ	210940	2109403	2006	4	4	0	0	0	88.06	175.5491	5.192	31764.23	29.592	66.062	0		4.186	16.478	50.422	.4584	19.20925	12545	4.984	0	1519	14905	.3188521	2409.8	57.2	39	39	18	.1434835	1367.676	9.172494	3.108808	3.108808	2.151435	100	60.34831	0	10.3661
MA	21	PORTO RICO DO MARANHÃO	210905	2109056	2011	0	0	0	0	0	100	335.0161	53.358	31766.89	14.928	54.359	0	0	.446	11.206	23.252	.6315	21.7358	6003	3.73	0	1254	7376	0	1304.8	52.4	0	0	5	.0832917	218.831	27.43213	0	0	1.500104	100	77.91804	0	10.36618
AM	13	JURUÁ	130220	1302207	2004	80	58	22	0	0	49.1	261.3062	13.994	31783.11	37.584	57.236	.032	.5	6.182	35.316	45.46	.426	20.82046	7313	5.534	486.4	348	6591	10.93942	1522.6	67.8			4	.0546971	19400.697	.3769452			1.014614	90.12717	26.33436	6.651169	10.36669
PA	15	SANTA CRUZ DO ARARI	150640	1506401	2004	3	3	0	0	0	48.7	222.1125	22.606	31798.1	17.504	54.168	0	0	12.272	15.054	36.164	.4586	24.55898	5510	5.406	0	309	5108	.5444646	1353.2	56.2			0	0	1076.652	5.117717			1.178564	92.70418	30.31677	0	10.36716
MT	51	SANTO AFONSO	510726	5107263	2004	0	0	0	0	0	50.11	505.9384	62.03	31814.95	15.222	43.694	2.016	9.4	10.97	11.226	15.258	.5936	29.46173	2378	3.376	16.8	168	2235	0	700.6	52			23	.9671993	1174.188	2.025229			1.028416	93.98654	23.85063	.706476	10.36769
MA	21	SUCUPIRA DO NORTE	211190	2111904	2007	1	1	0	0	0	100	253.6961	20.121	31815.37	26.922	64.631	.098	0	5.663	19.896	40.756	.5247	20.33024	10235	4.056	0	1668	10462	.097704	2080.8	58.7	30	29	17	.1660967	1074.466	9.525662	2.931119	2.833415	1.261019	100	66.10072	0	10.3677
MT	51	RESERVA DO CABAÇAL	510715	5107156	2005	0	0	0	0	0	48.02	489.2954	71.155	31860.59	19.63	41.435	.245	0	6.845	6.965	9.8	.612	30.38504	1792	3.36	0	117	2489	0	544.5	43.5	0	0	19	1.060268	1337.041	1.340273	0	0	.5180874	100	21.9375	0	10.36913
MA	21	PORTO RICO DO MARANHÃO	210905	2109056	2013	0	0	0	0	0	100	364.3235	61.874	31907.07	13.884	51.217	0	0	.001	11.718	19.496	.6645	22.04947	5943	3.47	0	1261	7484	0	1310.4	53.2	0	0	4	.0673061	218.831	27.15794	0	0	1.498208	100	73.62729	0	10.37058
TO	17	SÃO BENTO DO TOCANTINS	172010	1720101	2010	0	0	0	0	0	100	455.8912	36.23	31925.18	19.66	44.05	0	.4	6.91	11.94	18.2	.605	20.72483	4608	3.94	17	714	4089	0	955	56	0	0	17	.3689236	1105.901	4.166738	0	0	.6966127	88.73698	61.04948	.3689236	10.37115
PA	15	SÃO JOÃO DA PONTA	150746	1507466	2009	1	1	0	0	0	100	282.7391	46.386	31955.43	9.715	56.808	0	.3	3.103	13.058	29.565	.5695	20.7761	5038	3.96	3.7	539	3762	.1984915	1046.7	52.6	0	0	15	.2977372	195.918	25.71484	0	0	3.977735	74.67249	42.36681	.0734418	10.3721
TO	17	PONTE ALTA DO BOM JESUS	171780	1717800	2008	0	0	0	0	0	88.33	416.4557	52.21	31956.59	26.374	41.746	0	0	10.994	23.414	31.774	.5646	20.6824	4660	3.598	0	507	4794	0	963.8	63	0	0	34	.7296137	1806.141	2.580086	0	0	.8246711	100	39.14562	0	10.37213
TO	17	LAVANDEIRA	171215	1712157	2008	0	0	0	0	0	97.03	398.9579	71.474	31979.88	22.876	42.086	.168	0	12.404	11.884	21.286	.6142	20.14634	1640	3.42	0	196	1719	0	330.4	51.8	0	0	12	.7317073	519.614	3.156189	0	0	.6159712	100	40.87317	0	10.37286
TO	17	RIO DOS BOIS	171870	1718709	2013	0	0	0	0	0	100	461.6976	75.867	31989.5	16.655	41.411	.169	0	1.92	7.734	14.852	.658	22.32413	2715	3.066	5.6	378	2624	0	606.1	45.6	0	0	9	.3314917	845.065	3.212771	0	0	1.679863	96.64825	42.68685	.2062615	10.37316
PA	15	SANTA CRUZ DO ARARI	150640	1506401	2007	12	11	1	0	0	100	224.3226	35.548	31993	14.522	61.644	0	0	11.846	12.057	32.477	.5078	27.32815	5921	5.418	0	570	5177	2.026685	1618.1	52.6	15	15	20	.3377808	1076.652	5.499456	2.533356	2.533356	1.099847	87.43456	52.15775	0	10.37327
TO	17	PUGMIL	171845	1718451	2005	1	1	0	0	0	89.13	428.9612	62.63	32000.58	17.26	25.405	.63	0	8.33	11.295	19.47	.5595	17.9922	2565	3.565	0	174	2131	.3898636	461.5	50.5	0	0	1	.0389864	401.834	6.383233	0	0	.2207283	83.07993	24.18363	0	10.37351
TO	17	DARCINÓPOLIS	170650	1706506	2004	0	0	0	0	0	100	307.3494	36.014	32026.59	24.492	41.726	0	.8	6.012	8.332	24.012	.4784	20.35669	4710	3.988	1.8	679	4334	0	958.8	48			27	.5732484	1639.162	2.87342			.6577976	92.01698	57.49155	.0382166	10.37432
	21	DUQUE BACELAR	210390	2103901	2007	1	0	1	0	0	82.8	209.6337	22.506	32060.44	36.335	57.857	0		5.481	21.397	45.661	.488	18.34553	10384	4.676	0	1252	11338	.096302	1905	59.1	26	26	14	.1348228	317.92	32.6623	2.503852	2.503852	1.059801	100	56.37858	0	10.37538
MA	21	MIRINZAL	210680	2106805	2004	9	9	0	0	0	62.33	271.5383	23.588	32142.71	20.708	51.838	.782	0	5.858	15.648	36.176	.5434	19.10421	13597	4.452	18.6	1102	9760	.6619107	2597.6	58.2			40	.2941825	687.748	19.77032			.6254036	71.78054	36.08225	.1367949	10.37794
TO	17	JAÚ DO TOCANTINS	171150	1711506	2007	0	0	0	0	0	70	618.7619	63.03	32144.33	15.695	52.357	1.02	0	2.21	15.109	15.261	.6047	18.99974	3789	3.24	0	294	3796	0	719.9	61.3	0	0	50	1.319609	2173.047	1.743635	0	0	1.788586	100	25.14014	0	10.37799
TO	17	LAVANDEIRA	171215	1712157	2005	0	0	0	0	0	68.43	299.4497	57.95	32151.21	23.455	39.485	.105	0	21.395	14.635	29.815	.5455	25.28688	1220	3.66	0	124	476	0	308.5	53	0	0	0	0	519.614	2.347897	0	0	.7033898	39.01639	37.2	0	10.37821
TO	17	NOVA ROSALÂNDIA	171500	1715002	2010	0	0	0	0	0	80.96	420.8983	82.36	32158.56	15.36	41.59	0	0	4.07	11.66	23.45	.661	20.29178	3770	3.31	0	438	3581	0	765	52	0	0	28	.7427056	516.308	7.301843	0	0	.5275527	94.98674	38.4557	0	10.37843
	21	SENADOR ALEXANDRE COSTA	211174	2111748	2004	8	0	7	1	0	31.25	221.9916	10.6	32170.8	41.34	65.45	0		4.5	11.288	38.788	.4324	20.23911	7946	4.15	0	447	9592	1.006796	1608.2	51.6			1	.0125849	426.436	18.63351			.6836156	100	23.34571	0	10.37881
TO	17	CARRASCO BONITO	170389	1703891	2014	0	0	0	0	0	100	398.2437	95.14	32180.62	24.802	48.542	.42	0	13.304	11.018	18.244	.6688	19.96958	3945	3.642	0	616	3191	0	787.8	53.2	0	0	10	.2534854	192.939	20.44688	0	0	.8243434	80.8872	56.86874	0	10.37912
MT	51	SÃO JOSÉ DO POVO	510729	5107297	2008	1	1	0	0	0	56.25	534.9815	91.114	32197.32	16.848	43.472	0	0	6.364	6.73	8.97	.6318	23.05531	3417	3.178	0	189	3072	.2926544	787.8	43.2	0	0	15	.4389816	443.876	7.698096	0	0	1.063477	89.90343	17.57805	0	10.37964
TO	17	PEQUIZEIRO	171665	1716653	2005	1	0	1	0	0	100	366.0401	39.565	32209.69	23.65	62.12	0	4.7	9.275	9.645	17.355	.53	19.82615	5407	3.615	6	544	4582	.1849454	1072	51.5	0	0	6	.1109673	1209.8	4.469334	0	0	1.059577	84.742	36.37063	.1109673	10.38002
TO	17	GOIANORTE	170830	1708304	2007	0	0	0	0	0	81.67	417.915	51.301	32211.76	18.192	56.838	0	0	5.959	11.549	18.798	.5595	20.60333	5221	3.453	0	606	5287	0	1075.7	54.9	0	0	7	.1340739	1800.983	2.898973	0	0	.8860527	100	40.07887	0	10.38009
TO	17	PIRAQUÊ	171720	1717206	2010	0	0	0	0	0	77.87	449.0726	54.92	32223.23	21.14	61.93	0	1.1	6.61	10.2	15.36	.621	22.94521	2920	3.38	3	292	2561	0	670	52	0	0	7	.239726	1367.613	2.135107	0	0	1.602496	87.70548	33.8	.1027397	10.38044
MA	21	PORTO RICO DO MARANHÃO	210905	2109056	2012	0	0	0	0	0	100	349.6698	57.616	32225.15	14.406	52.788	0	0	.222	11.462	21.374	.648	21.87354	5978	3.6	0	1311	7403	0	1307.6	52.8	0	0	2	.033456	218.831	27.31788	0	0	1.499161	100	78.94948	0	10.3805
TO	17	CARRASCO BONITO	170389	1703891	2013	0	0	0	0	0	100	381.0861	90.805	32228.56	25.839	49.114	.39	0	12.858	11.556	20.718	.6501	19.74142	3906	3.714	0	632	3313	0	771.1	53.9	0	0	10	.2560164	192.939	20.24474	0	0	.8362747	84.81823	60.0934	0	10.38061
MA	21	AMAPÁ DO MARANHÃO	210055	2100550	2009	181	181	0	0	0	100	249.2492	24.603	32230.89	33.882	47.572	.9	1.8	8.719	16.314	38.346	.5007	19.16757	6451	4.324	0	966	6376	28.05766	1236.5	56.6	0	0	0	0	502.402	12.84031	0	0	.3314966	98.83739	64.7494	0	10.38068
MT	51	PLANALTO DA SERRA	510645	5106455	2005	1	0	1	0	0	68.15	468.4037	77.69	32259.31	15.89	37.07	.23	.2	8.31	11.4	14.125	.574	21.71409	2952	3.44	44	171	3448	.3387534	641	51	0	0	32	1.084011	2455.431	1.202233	0	0	.500803	100	19.92683	1.490515	10.38156
TO	17	SANTA RITA DO TOCANTINS	171889	1718899	2010	0	0	0	0	0	94.12	566.5637	71.93	32259.78	14.99	43.41	.18	0	2.49	10.44	9.14	.651	21.99248	2128	3.17	0	256	2086	0	468	53	0	0	3	.1409774	3274.947	.6497815	0	0	1.318083	98.02631	38.13534	0	10.38158
MA	21	FEIRA NOVA DO MARANHÃO	210407	2104073	2007	0	0	0	0	0	86.64	237.8572	23.906	32262.75	23.608	73.382	0	0	6.684	21.692	43.179	.463	20.17913	7648	4.38	0	1018	6172	0	1543.3	60.5	10	10	9	.1176778	1473.415	5.190662	1.307531	1.307531	3.795886	80.70084	58.30073	0	10.38167
TO	17	SAMPAIO	171880	1718808	2013	0	0	0	0	0	100	387.7739	81.466	32265.06	21.286	31.669	.754	0	10.016	7.544	11.757	.6507	19.13935	4241	3.669	2.5	632	4522	0	811.7	46.7	0	0	34	.8016977	222.29	19.07868	0	0	.076929	100	54.67597	.0589484	10.38174
MA	21	LAJEADO NOVO	210598	2105989	2006	0	0	0	0	0	66.44	310.6589	33.822	32289.97	21.878	56.834	.1	.4	6.338	14.21	32.056	.503	20.309	6602	4.058	69.2	675	6209	0	1340.8	56.8	0	0	13	.19691	1047.733	6.301224	0	0	1.378712	94.04726	41.4897	1.048167	10.38251
MA	21	SANTA FILOMENA DO MARANHÃO	210975	2109759	2008	0	0	0	0	0	99.15	186.9369	35.336	32306.03	33.994	71.522	.192	1.5	13.59	17.482	50.648	.4874	25.55848	5703	4.164	0	817	6614	0	1457.6	57	17	17	4	.0701385	602.341	9.468059	2.980887	2.980887	2.320889	100	59.6526	0	10.38301
	21	PRESIDENTE VARGAS	210930	2109304	2005	24	24	0	0	0	78.26	173.2491	15.905	32358.55	35.315	67.63	.165		7.475	18.545	56.54	.488	17.34538	10510	4.58	0	1385	12416	2.28354	1823	59	10	10	18	.1712655	459.36	22.87966	.9514748	.9514748	1.452492	100	60.3549	0	10.38463
MT	51	RIBEIRÃOZINHO	510719	5107198	2007	0	0	0	0	0	72.33	783.4856	85.673	32372.95	13.221	34.474	.126	0	4.648	9.849	5.289	.6563	22.2449	2107	3.05	0	115	2132	0	468.7	50.9	15	15	55	2.610347	625.581	3.368069	7.119127	7.119127	.4287724	100	16.64689	0	10.38508
MA	21	PRESIDENTE MÉDICI	210923	2109239	2008	24	21	3	0	0	92.06	263.2632	47.998	32386.79	27.75	47.854	.362	0	7.572	10.248	28.664	.5592	20.0032	6252	4.39	0	765	6248	3.838772	1250.6	50.2	0	0	12	.1919386	437.687	14.28418	0	0	.6117517	99.93602	53.71641	0	10.38551
MT	51	SALTO DO CÉU	510775	5107750	2006	0	0	0	0	0	86.94	587.9698	84.704	32396.49	17.96	49.582	.618	4.6	8.776	9.428	8.562	.6024	35.21441	2775	3.27	4.2	273	4178	0	977.2	50	14	14	13	.4684685	1752.312	1.583622	5.045045	5.045045	.9727305	100	32.16973	.1513513	10.38581
MA	21	CONCEIÇÃO DO LAGO-AÇU	210355	2103554	2004	723	510	211	2	0	15.55	174.6971	6.686	32408.66	38.252	72.47	.036	0	3.4	8.744	45.862	.3902	23.19846	9861	4.584	11.8	268	11451	73.31914	2287.6	48			0	0	733.229	13.44873			1.074795	100	12.45829	.1196633	10.38618
MT	51	GLÓRIA D'OESTE	510395	5103957	2006	1	0	1	0	0	100	791.2546	82.11	32411.96	14.904	45.99	.282	.6	5.154	13.03	5.898	.6556	29.42149	2541	3.198	7.2	266	2641	.3935458	747.6	56	24	20	15	.5903188	853.842	2.97596	9.445101	7.870917	.5124261	100	33.47769	.283353	10.38628
TO	17	IPUEIRAS	170980	1709807	2013	0	0	0	0	0	100	468.9084	97.683	32426.39	12.952	20.771	0	0	1.338	8.528	2.946	.6908	22.52772	1804	2.83	0	234	1436	0	406.4	39.1	0	0	5	.2771619	815.254	2.212807	0	0	.665015	79.60088	36.70843	0	10.38673
TO	17	PONTE ALTA DO BOM JESUS	171780	1717800	2009	0	0	0	0	0	100	428.3918	53.775	32472.11	25.787	40.963	0	0	11.642	23.902	31.472	.5838	20.81689	4664	3.519	0	610	4696	0	970.9	63	0	0	27	.5789022	1806.141	2.582301	0	0	.8207664	100	46.02466	0	10.38814
TO	17	ITAPORÃ DO TOCANTINS	171110	1711100	2008	0	0	0	0	0	86.25	490.5551	63.212	32500.17	19.48	51.268	0	.7	5.738	7.322	6.302	.623	18.33766	3080	3.388	0	276	2099	0	564.8	46	0	0	11	.3571429	972.977	3.165542	0	0	.5763711	68.14935	30.36	0	10.389
MT	51	SÃO PEDRO DA CIPA	510740	5107404	2005	0	0	0	0	0	100	588.6785	77.03	32542.84	19.135	35.595	.58	0	11.835	6.71	6.785	.6115	24.90326	3618	3.4	12	206	3548	0	901	43	0	0	16	.4422333	342.952	10.54958	0	0	.1470324	98.06523	19.35876	.331675	10.39031
PA	15	SÃO JOÃO DA PONTA	150746	1507466	2010	1	1	0	0	0	68.45	289.8685	50.48	32553.62	8.74	59.28	0	2.4	2.37	11.16	27.39	.583	20.53181	5265	3.89	4	577	3788	.1899335	1081	51	0	0	18	.3418804	195.918	26.87349	0	0	4.106692	71.94682	42.63115	.0759734	10.39064
TO	17	NOVA ROSALÂNDIA	171500	1715002	2011	0	0	0	0	0	73.2	419.5164	85.191	32572.15	15.002	42.177	0	0	2.86	10.981	23.652	.6715	20.53735	3815	3.255	0	396	3607	0	783.5	50.6	0	0	22	.5766711	516.308	7.389	0	0	.5489823	94.54784	33.78716	0	10.39121
MA	21	AMAPÁ DO MARANHÃO	210055	2100550	2011	62	61	0	1	0	100	264.2698	29.717	32580.07	32.658	44.368	1.1	3	9.081	17.486	37.214	.5393	19.81408	6508	4.176	0	1158	6513	9.526736	1289.5	57.4	0	0	4	.0614628	502.402	12.95377	0	0	.3254993	100	74.3056	0	10.39146
TO	17	MURICILÂNDIA	171395	1713957	2009	0	0	0	0	0	100	323.1503	56.147	32582.3	24.637	41.539	0	.8	13.735	16.809	28.369	.575	21.79851	2958	3.54	0	396	2892	0	644.8	54.9	0	0	5	.1690331	1186.647	2.492738	0	0	.732106	97.76876	47.39148	0	10.39152
MA	21	SÃO FÉLIX DE BALSAS	211080	2110807	2012	0	0	0	0	0	100	296.6477	25.758	32589.34	28.994	46.642	0	0	6.374	17.874	34.522	.5902	22.24331	4636	3.726	0	904	4680	0	1031.2	58	18	18	8	.1725626	2032.364	2.281087	3.882658	3.882658	1.71868	100	72.6554	0	10.39174
TO	17	LUZINÓPOLIS	171245	1712454	2014	0	0	0	0	0	81.71	542.5959	92.664	32607.81	17.146	32.174	0	0	8.702	1.612	2.3	.713	21.16713	2896	3.236	0	277	2375	0	613	43.8	0	0	11	.3798343	279.563	10.35903	0	0	.5777753	82.00967	30.95207	0	10.39231
MT	51	SANTA CRUZ DO XINGU	510774	5107743	2007	1	1	0	0	0	31.98	849.0891	68.927	32613.09	10.307	40.861	0	12.2	5.305	14.02	13.323	.6315	20.17013	2116		0	79	2027	.4725898	426.8	55.9	0	0	16	.7561437	5651.748	.3743975	0	0	.6268094	95.79395		0	10.39247
TO	17	CRIXÁS DO TOCANTINS	170625	1706258	2014	0	0	0	0	0	81.82	555.3389	98.606	32639.9	9.046	26.924	0	0	2.554	8.602	12.698	.7052	22.60504	1666	2.87	0	144	1636	0	376.6	50.4	0	0	22	1.320528	986.693	1.688468	0	0	.7970123	98.19928	24.80672	0	10.39329
PA	15	FARO	150300	1503002	2004	34	32	0	2	0	26.96	211.2674	23.458	32668.99	13.882	53.662	.302	3.6	8.098	13.152	42.218	.4838	12.59836	13624	5.468	181.2	229	8788	2.495596	1716.4	54.8			6	.0440399	11770.628	1.157457			.7202888	64.50381	9.190928	1.330006	10.39418
MA	21	BENEDITO LEITE	210180	2101806	2014	0	0	0	0	0	100	349.0709	59.894	32675.32	27.22	59.624	0	0	9.238	23.598	35.408	.6128	21.84587	5515	3.62	0	1092	4752	0	1204.8	59.6	15	15	100	1.813237	1781.734	3.095299	2.719855	2.719855	.8195968	86.165	71.67797	0	10.39437
TO	17	SANTA RITA DO TOCANTINS	171889	1718899	2011	0	0	0	0	0	100	593.2772	75.78	32690.96	14.486	41.813	.198	.1	1.663	10.714	8.235	.6731	21.87064	2149	3.14	0	292	2067	0	470	53.7	0	0	10	.4653327	3274.947	.6561939	0	0	1.300779	96.18427	42.66542	0	10.39485
AP	16	PRACUÚBA	160055	1600550	2006	83	54	28	1	0	93.35	294.5557	27.344	32712.62	14.33	54.32	0	1.1	9.896	23.84	37.248	.5444	20.78606	2926	4.962	0	323	2858	28.36637	608.2	62.6	0	0	2	.0683527	4956.477	.5903386	0	0	1.104076	97.67601	54.77533	0	10.39552
MA	21	LAJEADO NOVO	210598	2105989	2007	0	0	0	0	0	74.31	325.5024	37.309	32736.46	21.051	55.503	.075	0	6.236	14.79	31.182	.5245	20.87009	6620	3.986	72.9	755	5942	0	1381.6	57.6	0	0	14	.2114804	1047.733	6.318404	0	0	1.319101	89.75831	45.45967	1.101208	10.39625
	21	AFONSO CUNHA	210010	2100105	2013	0	0	0	0	0	100	236.949	29.691	32743.17	32.366	19.039	0		15.506	25.071	40.995	.5866	19.37389	6197	4.418	0	1082	6158	0	1200.6	61.1	0	0	2	.0322737	371.338	16.6883	0	0	.7780707	99.37067	77.13855	0	10.39645
	21	PAULINO NEVES	210805	2108058	2005	0	0	0	0	0	87.57	163.6046	8.74	32744.86	37.435	54.585	.06		3.285	22.26	54.83	.439	18.4452	12098	5.275	0	1358	11500	0	2231.5	60	0	0	25	.2066457	979.178	12.35526	0	0	2.228585	95.05704	59.21185	0	10.3965
MA	21	BOA VISTA DO GURUPI	210197	2101970	2008	138	137	1	0	0	55.17	256.1072	26.448	32785.94	25.12	36.396	0	.5	9.066	10.248	31.106	.5098	17.66846	7643	4.47	0	630	7496	18.05574	1350.4	51.4	0	0	26	.3401805	403.46	18.94364	0	0	.4111319	98.07667	36.84548	0	10.39775
TO	17	PONTE ALTA DO BOM JESUS	171780	1717800	2011	0	0	0	0	0	89.55	452.264	56.905	32793.93	24.613	39.397	0	0	12.938	24.878	30.868	.6222	21.68868	4542	3.361	0	617	4525	0	985.1	63	0	0	35	.7705857	1806.141	2.514754	0	0	.8129916	99.62572	45.65691	0	10.398
TO	17	PRESIDENTE KENNEDY	171840	1718402	2006	0	0	0	0	0	82.38	468.6258	68.966	32819.14	19.034	28.724	0	0	8.074	8.774	9.05	.6122	19.5127	3899	3.594	0	304	3843	0	760.8	50.6	5	5	47	1.205437	770.423	5.060856	1.28238	1.28238	.1659652	98.56374	28.02195	0	10.39877
TO	17	PEQUIZEIRO	171665	1716653	2004	1	1	0	0	0	81.69	351.1432	37.154	32822.57	24.446	63.796	0	4.1	10.234	10.026	18.946	.5106	20.50677	5170	3.672	5.6	436	4726	.1934236	1060.2	52.4			6	.1160542	1209.8	4.273434			1.048289	91.41199	30.96696	.1083172	10.39887
TO	17	TOCANTÍNIA	172110	1721109	2006	0	0	0	0	0	74.36	373.4436	54.102	32827.74	22.554	27.364	0	0	10.778	30.554	33.672	.5314	19.6963	5927	4.13	2218.6	731	4259	0	1167.4	62.8	0	0	52	.877341	2601.603	2.278211	0	0	1.143946	71.8576	50.9369	37.43209	10.39903
TO	17	ITAGUATINS	171070	1710706	2004	0	0	0	0	0	80.1	281.1913	38.762	32831.94	28.174	51.16	.092	1.7	6.202	11.772	32.006	.4732	18.09394	6579	4.082	21	578	6927	0	1190.4	53.4			57	.8663931	739.849	8.892355			.8802554	100	35.86253	.3191974	10.39916
PA	15	TERRA ALTA	150796	1507961	2004	3	3	0	0	0	46.58	305.4965	34.334	32860.03	11.988	50.184	.17	1.4	10.598	13.864	29.226	.5264	17.73014	9842	4.466	0	415	8321	.3048161	1745	58.2			20	.2032107	206.414	47.68087			1.294722	84.54582	18.83144	0	10.40001
TO	17	SANTA MARIA DO TOCANTINS	171888	1718881	2008	0	0	0	0	0	58.49	414.2569	49.128	32877.57	19.168	45.704	0	0	4.002	11.688	20.076	.5896	21.5971	2755	3.718	10.4	224	2702	0	595	52.4	0	0	7	.2540835	1410.457	1.953268	0	0	.7396017	98.07623	30.22984	.3774955	10.40055
TO	17	NAZARÉ	171430	1714302	2009	0	0	0	0	0	94.42	404.5772	72.154	32883.07	21.367	46.087	.012	.1	9.587	11.017	19.76	.6269	20.00218	4596	3.651	0	592	4555	0	919.3	52.4	31	31	59	1.283725	395.907	11.60879	6.744996	6.744996	1.239936	99.10792	47.02768	0	10.40071
TO	17	AURORA DO TOCANTINS	170270	1702703	2011	0	0	0	0	0	94.59	803.8698	86.02	32890.29	20.239	45.233	0	0	1.783	18.729	10.898	.6961	22.34735	3472	3.043	0	455	3007	0	775.9	68.5	0	0	10	.2880184	752.83	4.611931	0	0	.3734117	86.60714	39.87803	0	10.40093
TO	17	PUGMIL	171845	1718451	2006	2	1	0	1	0	100	450.1635	68.578	32915.36	16.402	23.342	.566	0	8.816	10.394	16.822	.5814	17.76695	2669	3.508	0	251	2152	.7493443	474.2	49.2	0	0	0	0	401.834	6.642046	0	0	.2122703	80.62945	32.99018	0	10.40169
	21	LAGOA DO MATO	210592	2105922	2004	0	0	0	0	0	63.81	191.1658	12.046	32929.33	38.488	72.492	.308		4.142	66.518	51.19	.4142	21.81727	9938	4.346	0	1045	8561	0	2168.2	61.6			9	.0905615	1688.046	5.88728			2.114119	86.1441	45.69904	0	10.40212
MT	51	SÃO JOSÉ DO POVO	510729	5107297	2009	0	0	0	0	0	90.48	550.6741	93.877	32933.7	15.909	43.371	0	0	6.377	6.675	9	.6464	23.17879	3451	3.144	0	304	3000	0	799.9	43.1	0	0	22	.6374964	443.876	7.774694	0	0	1.067547	86.93133	27.69563	0	10.40225
MA	21	ALTAMIRA DO MARANHÃO	210040	2100402	2006	4	1	3	0	0	100	216.2443	20.664	32966.9	36.088	52.6	.114	0	6.236	12.76	37.532	.483	30.90045	6730	4.334	0	1410	6278	.5943536	2079.6	51.2	24	24	16	.2377415	721.305	9.330311	3.566122	3.566122	2.491869	93.28381	90.80148	0	10.40326
PA	15	PEIXE-BOI	150560	1505601	2007	2	2	0	0	0	100	299.0659	40.297	32970.02	23.876	48.276	.056	.5	9.412	14.696	31.861	.5405	21.52494	7679	3.754	0	1162	7759	.2604506	1652.9	56.2	0	0	26	.3385858	450.222	17.05603	0	0	.9140537	100	56.8062	0	10.40335
MT	51	RIBEIRÃOZINHO	510719	5107198	2005	1	1	0	0	0	85.73	744.0585	80.315	33000.05	14.335	35.57	.09	0	5.9	11.415	7.515	.6325	19.79794	2326	3.11	0	158	1826	.4299226	460.5	53.5	15	15	49	2.106621	625.581	3.718144	6.448839	6.448839	.4385542	78.50387	21.12554	0	10.40426
TO	17	TUPIRAMA	172125	1721257	2008	0	0	0	0	0	75.59	508.6434	61.306	33012.7	18.15	26.174	0	0	6.944	8.996	12.546	.625	23.79834	1448	3.398	0	96	1944	0	344.6	49.2	0	0	8	.5524862	712.206	2.03312	0	0	.7999037	100	22.52818	0	10.40465
MT	51	NOVO HORIZONTE DO NORTE	510627	5106273	2007	1	1	0	0	0	64.71	579.6638	84.083	33019.36	16.635	53.483	0	2.3	4.992	8.833	13.138	.622	21.87007	3802	3.361	0	253	3802	.2630195	831.5	47.5	16	16	19	.499737	879.662	4.322114	4.208312	4.208312	1.175322	100	22.36541	0	10.40485
AM	13	SANTA ISABEL DO RIO NEGRO	130360	1303601	2005	925	810	113	2	0	23.57	174.2262	15.965	33031.95	35.185	60.985	.015	1.3	7.425	121.95	54.23	.4315	35.13851	7617	6.125	7865	353	6531	121.4389	2676.5	69.5	20	20	23	.3019561	62846.408	.1212002	2.625706	2.625706	1.59182	85.74242	28.38552	103.2559	10.40523
MA	21	CEDRAL	210310	2103109	2006	11	11	0	0	0	100	236.2756	32.438	33033.91	18.772	62.996	0	0	5.498	11.16	36.354	.5438	19.59484	11008	4.254	16	1529	9037	.9992732	2157	52.4	15	15	11	.0999273	283.186	38.87198	1.362645	1.362645	3.529929	82.09484	59.08763	.1453488	10.40529
MA	21	LUÍS DOMINGUES	210620	2106201	2012	0	0	0	0	0	100	350.3981	32.094	33044.56	18.314	35.268	6.412	.2	2.882	20.214	31.644	.6152	22.52527	6629	3.948	0	1214	6311	0	1493.2	60	2	2	12	.1810228	464.06	14.28479	.3017046	.3017046	.1769109	95.2029	72.30158	0	10.40561
TO	17	SANDOLÂNDIA	171884	1718840	2004	1	1	0	0	0	7.58	512.6221	63.454	33064.18	19.214	54.728	.176	0	14.266	9.626	7.136	.5624	20.90602	3554	3.398	0	26	3121	.2813731	743	52.4			8	.2250985	3528.621	1.007192			1.141773	87.81654	2.485875	0	10.40621
MT	51	PORTO ESTRELA	510685	5106851	2006	1	1	0	0	0	100	363.3324	54.11	33064.84	26.774	49.768	.264	1.8	2.74	9.55	18.67	.521	20.16113	4096	3.596	0	402	5791	.2441406	825.8	48.2	0	0	67	1.635742	2062.755	1.985694	0	0	1.243389	100	35.29277	0	10.40623
AC	12	ASSIS BRASIL	120005	1200054	2004	4	3	1	0	0	90.24	332.2282	24.152	33066.05	27.09	38.086	0	4.5	10.046	22.49	34.926	.4902	21.78071	4852	4.156	318	346	2102	.8244023	1056.8	60.4			48	.9892828	4974.176	.9754379			.8892658	43.32234	29.63677	6.553998	10.40626
	21	PRESIDENTE VARGAS	210930	2109304	2007	6	6	0	0	0	100	187.8479	18.455	33068.7	32.689	63.854	.231		6.981	20.639	54	.5276	19.33252	9798	4.452	0	1714	13108	.6123699	1894.2	59.8	22	22	13	.1326801	459.36	21.32968	2.245356	2.245356	1.404651	100	77.88046	0	10.40634
TO	17	SÃO BENTO DO TOCANTINS	172010	1720101	2011	0	0	0	0	0	100	482.0944	39.021	33081.71	19.061	43.787	0	.1	7.544	11.42	16.03	.6244	21.01604	4675	3.867	0	692	4312	0	982.5	56	0	0	18	.3850267	1105.901	4.227322	0	0	.6813494	92.23529	57.23987	0	10.40674
TO	17	TUPIRATINS	172130	1721307	2012	0	0	0	0	0	85.13	495.8637	61.554	33098.2	19.292	65.652	.001	0	5.4	14.058	20.734	.6152	20.61594	2208	3.11	0	269	2026	0	455.2	56.4	0	0	4	.1811594	895.308	2.46619	0	0	.981452	91.75725	37.88904	0	10.40723
TO	17	PRESIDENTE KENNEDY	171840	1718402	2004	0	0	0	0	0	63.36	423.1506	60.254	33114.75	20.376	29.966	0	1.4	7.596	8.876	11.25	.5838	19.6462	3844	3.686	0	220	3843	0	755.2	50.4			48	1.248699	770.423	4.989467			.1788628	99.97398	21.09573	0	10.40773
	21	BELÁGUA	210173	2101731	2008	0	0	0	0	0	92.48	144.1526	12.472	33122.96	41.922	70.882	.056		3.502	31.14	59.956	.4736	19.15818	5892	5.224	9	750	7736	0	1128.8	64.2	0	0	1	.0169722	499.426	11.79754	0	0	1.106646	100	66.49695	.1527495	10.40798
MT	51	NOVA NAZARÉ	510617	5106174	2009	0	0	0	0	0	100	519.7626	59.375	33128.76	24.069	36.993	1.899	.1	5.951	14.48	16.686	.5818	19.26227	2955		0	196	1742	0	569.2	54.5	0	0	0	0	4038.056	.7317878	0	0	1.775532	58.95093		0	10.40816
TO	17	ITAGUATINS	171070	1710706	2005	1	0	1	0	0	97.29	300.3143	42.59	33131.18	27.61	47.92	.115	16.2	6.075	12.23	30.63	.497	17.93601	6657	4.02	20.5	702	6596	.1502178	1194	54	21	21	61	.9163287	739.849	8.997782	3.154574	3.154574	.8624362	99.08367	42.39207	.3079465	10.40823
MT	51	INDIAVAÍ	510450	5104500	2009	0	0	0	0	0	84.26	614.9407	91.55	33146.63	14.782	39.093	.567	.2	7.827	7.263	4.438	.6466	20.80254	2679	3.227	0	182	2790	0	557.3	45.7	0	0	57	2.12766	603.289	4.440658	0	0	.3667862	100	21.92288	0	10.4087
TO	17	SÃO SEBASTIÃO DO TOCANTINS	172030	1720309	2011	0	0	0	0	0	85.79	289.2189	73.787	33151.67	25.298	37.966	0	0	26.027	12.83	28.302	.5864	20.85219	4330	3.912	0	622	3938	0	902.9	54.7	0	0	51	1.177829	287.275	15.07267	0	0	.3045463	90.94688	56.19547	0	10.40885
TO	17	BRASILÂNDIA DO TOCANTINS	170360	1703602	2012	0	0	0	0	0	100	658.7682	89.526	33153.07	16.304	35.326	0	.2	4.156	10.17	7.228	.7198	21.64909	2086	3.292	0	253	2111	0	451.6	52.8	0	0	2	.0958773	641.467	3.251921	0	0	.4128849	100	39.92694	0	10.40889
MT	51	RESERVA DO CABAÇAL	510715	5107156	2006	0	0	0	0	0	100	513.7159	75.418	33161.05	19.282	40.81	.196	18.6	6.044	6.722	9.012	.6248	33.05539	1679	3.304	0	202	2480	0	555	42.8	0	0	24	1.429422	1337.041	1.255758	0	0	.5318296	100	39.75033	0	10.40913
MT	51	PONTAL DO ARAGUAIA	510665	5106653	2004	0	0	0	0	0	79.97	696.7472	80.514	33193.41	10.256	23.726	.932	0	8.142	8.776	2.816	.6578	24.80895	4292	3.384	0	180	3372	0	1064.8	51			89	2.073625	2738.777	1.567123			.2104105	78.56477	14.19199	0	10.41011
MT	51	PORTO ESTRELA	510685	5106851	2004	0	0	0	0	0	80.5	348.0249	44.24	33223.38	27.446	53.512	.176	3.5	3.47	8.73	17.7	.482	20.34088	4283	3.764	0	280	5882	0	871.2	46.8			42	.980621	2062.755	2.076349			1.15288	100	24.60705	0	10.41101
	21	BELÁGUA	210173	2101731	2013	0	0	0	0	0	100	160.3415	20.042	33225.98	35.117	61.377	.001		5.572	19.24	55.541	.5696	18.35749	7105	4.964	11.5	1211	8434	0	1304.3	61.2	0	0	8	.1125968	499.426	14.22633	0	0	.8697336	100	84.60808	.1618578	10.41109
MA	21	ARAGUANÃ	210087	2100873	2006	10	10	0	0	0	92.39	192.9879	24.774	33234.93	32.71	62.452	.348	0	4.596	20.84	44.66	.4634	28.73269	8664	4.75	333.8	1372	8469	1.154201	2489.4	58	0	0	14	.1615882	805.198	10.76009	0	0	1.595804	97.74931	75.2193	3.852724	10.41136
TO	17	NOVA ROSALÂNDIA	171500	1715002	2009	0	0	0	0	0	100	422.2803	79.529	33291.06	15.718	41.003	0	0	5.28	12.339	23.248	.6505	18.87007	3956	3.365	0	459	3571	0	746.5	53.4	0	0	22	.5561173	516.308	7.662093	0	0	.5060657	90.26794	39.04285	0	10.41304
MA	21	IGARAPÉ DO MEIO	210515	2105153	2004	10	2	8	0	0	50.58	203.8302	22.434	33305.78	37.232	58.726	.126	.6	8.83	12.194	40.856	.4322	16.59749	10986	4.468	0	721	10796	.9102494	1823.4	52.4			19	.1729474	368.685	29.79779			1.130393	98.27052	29.32303	0	10.41349
TO	17	LAJEADO	171200	1712009	2007	0	0	0	0	0	100	650.5957	65.594	33312.13	10.679	18.257	.385	0	11.415	12.314	11.524	.6243	28.32793	2159	3.605	0	196	2436	0	611.6	55.6	0	0	64	2.964335	322.485	6.694885	0	0	.3280599	100	32.72719	0	10.41368
PA	15	PEIXE-BOI	150560	1505601	2006	4	2	1	1	0	100	288.9068	37.606	33327.7	24.448	49.258	.048	2.1	8.826	14.818	33.118	.527	17.97491	9086	3.822	0	1077	7918	.4402377	1633.2	56.6	0	0	24	.2641426	450.222	20.18115	0	0	.9243685	87.14506	45.3037	0	10.41414
MA	21	TUFILÂNDIA	211227	2112274	2012	2	2	0	0	0	100	270.0846	39.982	33338.9	32.768	46.634	.001	0	8.384	3.974	23.304	.592	18.32596	5651	3.976	6.4	1088	6860	.3539197	1035.6	45.4	0	0	8	.1415679	271.01	20.85163	0	0	1.011086	100	76.55084	.1132543	10.41448
TO	17	PAU D'ARCO	171630	1716307	2007	0	0	0	0	0	54.31	476.2978	57.799	33358.19	20.867	47.616	0	2	10.399	14.233	21.055	.5905	19.82379	4767	3.692	16.9	353	4255	0	945	57.1	0	0	18	.377596	1377.406	3.460853	0	0	.5792587	89.25949	27.33954	.3545206	10.41506
MA	21	CENTRAL DO MARANHÃO	210312	2103125	2012	0	0	0	0	0	100	274.367	27.674	33400.02	25.296	57.946	1.452	0	4.174	13.606	31.576	.6236	19.38916	8120	3.866	0	1370	13850	0	1574.4	54	19	19	20	.2463054	319.336	25.42776	2.339901	2.339901	.9288476	100	65.22684	0	10.41631
MT	51	GLÓRIA D'OESTE	510395	5103957	2005	0	0	0	0	0	57.93	790.7133	79.505	33427.12	15.34	47.01	.235	1.2	5.34	14.305	6.745	.642	28.33834	2666	3.24	7.5	185	2603	0	755.5	58	24	20	15	.5626407	853.842	3.122358	9.002251	7.501875	.5255989	97.63691	22.48312	.2813203	10.41712
MA	21	LAGO DO JUNCO	210580	2105807	2006	0	0	0	0	0	89.66	291.9352	27.358	33511.54	35.782	71.35	0	0	4.796	15.11	34.45	.5038	20.99251	9612	4.332	16.2	1275	6090	0	2017.8	58	27	27	41	.4265501	309.021	31.10468	2.808989	2.808989	1.976807	63.3583	57.46255	.1685393	10.41965
TO	17	NAZARÉ	171430	1714302	2010	0	0	0	0	0	100	425.1301	77.51	33530.71	20.92	44.86	0	.3	9.84	10.28	17.81	.643	20.88463	4386	3.57	0	665	4540	0	916	52	31	31	58	1.322389	395.907	11.07836	7.067944	7.067944	1.202913	100	54.12791	0	10.42022
MA	21	CENTRAL DO MARANHÃO	210312	2103125	2011	2	2	0	0	0	100	265.6617	25.532	33535.82	26.013	58.988	1.351	0	4.142	13.348	33.068	.6043	19.24047	8005	3.918	0	1355	13076	.2498439	1540.2	54	19	19	12	.1499063	319.336	25.06764	2.373517	2.373517	.9295355	100	66.31967	0	10.42037
MT	51	GLÓRIA D'OESTE	510395	5103957	2004	0	0	0	0	0	36.32	790.1721	76.9	33556.75	15.776	48.03	.188	.9	5.526	15.58	7.592	.6284	27.34241	2792	3.282	7.8	116	2892	0	763.4	60			11	.3939828	853.842	3.269926			.5388162	100	13.63582	.2793696	10.42099
AC	12	PORTO WALTER	120039	1200393	2004	125	61	60	4	0	17.48	228.664	16.638	33562.37	45.512	62.9	0	7.6	1.542	15.276	36.096	.418	22.57088	5220	5.372	390.6	102	5745	23.94636	1178.2	55			0	0	6443.826	.8100777			2.138208	100	10.49701	7.482759	10.42116
MT	51	CURVELÂNDIA	510343	5103437	2007	0	0	0	0	0	76.76	609.3171	78.987	33567.08	17.334	41.521	0	0	4.703	8.669	5.731	.642	22.61427	4835		0	294	4724	0	1093.4	48.8	0	0	8	.1654602	359.762	13.43944	0	0	1.019915	97.70424		0	10.4213
TO	17	LAGOA DO TOCANTINS	171195	1711951	2013	0	0	0	0	0	100	397.4156	86.92	33576.91	20.852	36.509	0	0	.001	7.561	24.789	.6576	17.47871	3875	3.724	0	572	3492	0	677.3	58.2	0	0	13	.3354839	911.342	4.251971	0	0	.3606277	90.11613	54.97105	0	10.42159
MA	21	SERRANO DO MARANHÃO	211178	2111789	2007	1	0	1	0	0	100	157.0109	10.987	33585.17	33.01	74.267	0	0	4.908	17.293	51.323	.4662	19.39958	10576	4.149	0	1840	8534	.0945537	2051.7	55.7	0	0	2	.0189107	1207.06	8.761785	0	0	1.710795	80.69213	72.18382	0	10.42184
TO	17	ITAPORÃ DO TOCANTINS	171110	1711100	2011	0	0	0	0	0	95.55	520.5092	77.849	33605.79	18.505	50.731	0	.2	4.631	6.329	5.189	.6635	23.41533	2439	3.196	0	279	2348	0	571.1	43	0	0	6	.2460025	972.977	2.50674	0	0	.5582763	96.26896	36.55941	0	10.42245
MA	21	GOVERNADOR LUIZ ROCHA	210462	2104628	2012	3	3	0	0	0	100	289.7644	56.142	33635.74	29.03	52.764	.18	8.5	4.462	20.016	34.706	.579	20.64862	7462	3.732	0	1186	7913	.402037	1540.8	56.4	22	22	22	.2948271	373.164	19.99657	2.948271	2.948271	.4001642	100	59.3159	0	10.42334
	21	PRIMEIRA CRUZ	210940	2109403	2007	0	0	0	0	0	98.84	177.3009	5.814	33669.05	28.724	64.814	0		4.192	17.456	50.264	.4718	20.7609	11999	4.908	0	1705	12061	0	2491.1	57.9	39	39	20	.1666806	1367.676	8.773276	3.250271	3.250271	2.177918	100	69.74031	0	10.42433
MA	21	BERNARDO DO MEARIM	210193	2101939	2008	0	0	0	0	0	89.73	305.8648	44.354	33669.66	28.884	62.862	0	0	3.474	8.276	23.43	.5658	19.9026	6160	4.06	0	778	5113	0	1226	46.8	0	0	10	.1623377	261.451	23.56082	0	0	1.695351	83.00325	51.27727	0	10.42435
MA	21	SÃO ROBERTO	211167	2111672	2013	0	0	0	0	0	100	251.0023	40.354	33695.85	31.767	48.082	.26	0	3.579	14.367	31.949	.5853	23.15374	6329	4.403	0	1071	4859	0	1465.4	53.7	0	0	3	.0474009	227.463	27.8243	0	0	1.170597	76.77358	74.50803	0	10.42513
	21	SENADOR ALEXANDRE COSTA	211174	2111748	2006	7	2	5	0	0	97.31	243.2066	14.95	33700.53	38.92	61.67	0		4.85	11.702	35.982	.4676	22.28914	7671	4.09	0	1336	10379	.9125277	1709.8	51.4	17	17	2	.0260722	426.436	17.98863	2.216139	2.216139	.6764623	100	71.23244	0	10.42527
MT	51	PORTO ESTRELA	510685	5106851	2007	0	0	0	0	0	90.89	370.9861	59.045	33723.34	26.438	47.896	.308	1	2.375	9.96	19.155	.5405	20.02244	4011	3.512	0	359	5687	0	803.1	48.9	0	0	93	2.318624	2062.755	1.944487	0	0	1.295503	100	31.43376	0	10.42595
TO	17	SÃO MIGUEL DO TOCANTINS	172020	1720200	2005	0	0	0	0	0	94.31	286.5365	32.545	33749.64	28.34	44.75	.235	3.4	6.87	15.79	34.54	.5215	18.92278	9441	4.12	0	989	7011	0	1786.5	57	0	0	36	.3813155	398.82	23.67233	0	0	3.255553	74.2612	43.15941	0	10.42673
MA	21	AXIXÁ	210110	2101103	2007	74	74	0	0	0	90.28	269.8625	23.094	33754.59	17.768	54.525	.297	0	6.798	12.479	32.941	.5879	15.12878	14249	4.693	0	1486	11623	5.193347	2155.7	54.6	20	20	28	.196505	203.153	70.13925	1.403607	1.403607	2.019	81.57063	48.94237	0	10.42687
MA	21	JUNCO DO MARANHÃO	210565	2105658	2012	1	1	0	0	0	100	382.7675	49.774	33762.95	25.094	37.94	.288	0	2.114	10.712	16.988	.588	22.23101	3792	3.878	0	967	5851	.2637131	843	52.4	0	0	19	.5010548	555.088	6.831349	0	0	.4105734	100	98.89309	0	10.42712
MT	51	PONTAL DO ARAGUAIA	510665	5106653	2006	0	0	0	0	0	58.97	740.6731	86.676	33765.82	9.794	23.924	1.398	0	7.008	8.414	3.004	.6832	25.46176	4537	3.286	0	263	3502	0	1155.2	50	0	0	78	1.719198	2738.777	1.656579	0	0	.2109439	77.18757	19.04823	0	10.4272
TO	17	RIACHINHO	171855	1718550	2010	0	0	0	0	0	82.51	257.2375	55.84	33790.8	22.56	47.71	.34	.3	11.84	14.89	35.04	.572	20.18611	4191	3.64	0	618	3667	0	846	53	0	0	14	.3340492	517.478	8.098895	0	0	1.312914	87.49702	53.67502	0	10.42794
TO	17	ANGICO	170105	1701051	2013	0	0	0	0	0	100	435.8473	91.376	33793.59	16.1	31.933	0	.4	3.752	7.022	10.876	.6969	21.21549	3332	3.556	0	421	2813	0	706.9	45.5	0	0	59	1.770708	451.733	7.376039	0	0	.6081274	84.42377	44.93025	0	10.42803
TO	17	RECURSOLÂNDIA	171850	1718501	2011	0	0	0	0	0	100	246.4754	46.266	33818.32	27.213	41.115	0	.2	2.328	23.831	45.878	.517	20.20702	3816	4.094	3	692	3965	0	771.1	63.8	0	0	20	.524109	2216.663	1.721507	0	0	.8566444	100	74.2413	.0786164	10.42876
TO	17	ANGICO	170105	1701051	2014	0	0	0	0	0	96.82	445.7603	97.118	33835.14	15.73	29.974	0	0	3.366	6.796	9.998	.7132	21.43666	3355	3.488	0	396	2802	0	719.2	45	0	0	55	1.639344	451.733	7.426953	0	0	.5986586	83.51714	41.16984	0	10.42926
TO	17	CONCEIÇÃO DO TOCANTINS	170560	1705607	2009	1	1	0	0	0	94.59	422.0667	60.822	33837.52	23.67	42.624	1.216	0	7.829	12.005	19.818	.575	17.01828	4541	3.686	0	559	4169	.2202158	772.8	55.4	0	0	19	.41841	2500.74	1.815863	0	0	.4724539	91.80797	45.3749	0	10.42933
MT	51	CURVELÂNDIA	510343	5103437	2004	0	0	0	0	0	56.8	542.5087	65.064	33862.03	19.548	49.252	0	.6	5.426	9.578	8.542	.594	22.06169	4831		0	158	4591	0	1065.8	50.6			6	.1241979	359.762	13.42832			1.556407	95.03208		0	10.43005
TO	17	SANTA RITA DO TOCANTINS	171889	1718899	2009	0	0	0	0	0	100	539.8502	68.08	33876.24	15.494	45.007	.162	.4	3.317	10.166	10.045	.6289	19.60454	2377	3.2	0	250	2122	0	466	52.3	0	0	3	.1262095	3274.947	.7258133	0	0	1.336114	89.27219	33.65587	0	10.43047
MA	21	GODOFREDO VIANA	210430	2104305	2007	9	8	1	0	0	68.01	270.5936	23.99	33877.95	20.733	54.788	15.696	0	9.966	13.28	29.832	.5392	21.08974	10452	4.288	16.9	1082	6156	.8610792	2204.3	52.4	51	51	7	.0669728	675.168	15.48059	4.879449	4.879449	.6053525	58.89782	44.38974	.1616915	10.43052
AM	13	ITAMARATI	130195	1301951	2004	48	45	2	1	0	40.48	279.0852	10.018	33906.98	51.062	65.214	0	.6	4.742	47.782	48.496	.3894	18.25334	8084	5.674	1107.2	388	7838	5.937654	1475.6	71			8	.0989609	25275.925	.31983			1.262313	96.95695	27.23295	13.69619	10.43138
MA	21	ALTAMIRA DO MARANHÃO	210040	2100402	2007	8	7	1	0	0	100	219.9095	23.128	33917.42	35.311	49.58	.133	0	6.352	13.095	37.314	.4995	28.90292	7365	4.298	0	1607	6373	1.086219	2128.7	51.4	24	24	16	.2172437	721.305	10.21066	3.258656	3.258656	2.495904	86.53089	93.77985	0	10.43168
MT	51	NOVA SANTA HELENA	510619	5106190	2006	0	0	0	0	0	69.43	887.0723	79.418	33923.88	13.912	40.24	1.966	6.5	7.342	12.52	6.274	.6272	21.30754	3671		0	159	3059	0	782.2	58.4	0	0	8	.2179243	2359.823	1.555625	0	0	.8593131	83.3288		0	10.43187
MA	21	SÃO RAIMUNDO DO DOCA BEZERRA	211163	2111631	2011	0	0	0	0	0	100	227.798	32.719	33930.53	37.66	62.595	.209	0	3.298	16.377	37.282	.5336	20.90863	5921	4.283	0	1020	6239	0	1238	54.2	0	0	1	.016889	419.352	14.1194	0	0	2.405924	100	73.78247	0	10.43207
TO	17	AURORA DO TOCANTINS	170270	1702703	2012	1	0	1	0	0	100	854.4582	88.85	33938.8	19.508	44.996	0	0	1.096	18.008	8.426	.7152	22.54358	3499	2.986	0	518	3122	.2857959	788.8	69	0	0	10	.2857959	752.83	4.647796	0	0	.3590319	89.22549	44.20543	0	10.43231
MA	21	SANTA FILOMENA DO MARANHÃO	210975	2109759	2009	0	0	0	0	0	100	192.4157	38.748	33944.73	32.747	70.956	.216	.6	15.055	18.161	49.884	.5062	25.24638	5804	4.097	0	824	2162	0	1465.3	57.5	17	17	4	.068918	602.341	9.635738	2.929014	2.929014	2.196496	37.25017	58.16554	0	10.43249
MA	21	AXIXÁ	210110	2101103	2006	48	48	0	0	0	88.34	255.0724	20.702	33949.66	18.234	54.97	.396	.3	7.104	12.752	34.878	.5702	19.50937	10721	4.764	0	1454	11354	4.477194	2091.6	54.8	20	20	28	.2611697	203.153	52.77303	1.865498	1.865498	2.300733	100	64.61017	0	10.43263
MA	21	SÃO JOSÉ DOS BASÍLIOS	211125	2111250	2012	0	0	0	0	0	100	270.8804	39.046	33967.49	31.202	65.418	.058	.3	4.166	17.784	36.394	.5936	19.42446	7506	3.872	0	1494	7412	0	1458	56.2	13	13	13	.1731948	362.692	20.69525	1.731948	1.731948	1.450173	98.74767	77.06859	0	10.43316
MA	21	ARAGUANÃ	210087	2100873	2004	19	15	4	0	0	6.28	175.9062	18.216	34060.56	34.99	64.388	.352	0	4.064	25.78	49.63	.4286	25.51795	8804	4.84	319.2	91	8432	2.15811	2246.6	61			14	.1590186	805.198	10.93396			1.594094	95.77465	5.002726	3.625625	10.43589
MT	51	NOVA NAZARÉ	510617	5106174	2010	0	0	0	0	0	76.27	536.4071	62.22	34062.14	23.47	34.27	2.11	.3	5.69	14.98	16.24	.595	19.5444	3029	3.98	1119	180	1733	0	592	55	0	0	4	.1320568	4038.056	.7501134	0	0	1.706881	57.2136	23.65137	36.94289	10.43594
TO	17	LAJEADO	171200	1712009	2008	0	0	0	0	0	100	680.7986	68.346	34095.2	10.346	18.138	.44	0	10.52	12.696	10.986	.6412	27.46282	2219	3.55	0	208	2400	0	609.4	56.4	0	0	77	3.470031	322.485	6.88094	0	0	.311213	100	33.27625	0	10.43691
	21	LAGOA DO MATO	210592	2105922	2007	0	0	0	0	0	100	243.4063	19.858	34101.64	35.764	66.636	.434		4.796	39.764	41.335	.4901	22.35795	10225	4.208	0	1663	11510	0	2286.1	56.8	0	0	16	.1564792	1688.046	6.0573	0	0	1.740524	100	68.43916	0	10.4371
TO	17	SANDOLÂNDIA	171884	1718840	2007	0	0	0	0	0	84.72	533.2593	76.012	34121.38	17.897	48.344	.308	0	10.873	8.783	7.013	.6107	21.49288	3443	3.179	0	327	3227	0	740	49.7	0	0	17	.4937555	3528.621	.9757353	0	0	1.005545	93.7264	30.19265	0	10.43768
TO	17	LAJEADO	171200	1712009	2005	0	0	0	0	0	96.6	590.1898	60.09	34128.88	11.345	18.495	.275	0	13.205	11.55	12.6	.5905	18.47076	3335	3.715	0	129	2377	0	616	54	0	0	53	1.589205	322.485	10.34157	0	0	.3648973	71.27436	14.36987	0	10.4379
	21	SANTO AMARO DO MARANHÃO	211027	2110278	2008	1	1	0	0	0	84.28	170.0324	11.616	34149.56	26.982	66.8	.296		5.654	22.784	54.456	.4816	22.18959	11509	5.406	0	1356	11175	.0868885	2553.8	61	26	26	4	.0347554	1601.18	7.187824	2.259102	2.259102	2.752067	97.09792	63.69394	0	10.43851
MA	21	CAJAPIÓ	210240	2102408	2009	0	0	0	0	0	100	194.6328	27.523	34159.15	26.617	71.892	0	0	8.991	17.965	46.628	.5365	21.12895	10337	4.159	0	1674	12139	0	2184.1	56.2	19	19	19	.1838057	908.729	11.37523	1.838058	1.838058	1.775372	100	67.3519	0	10.43879
PA	15	SANTA CRUZ DO ARARI	150640	1506401	2005	3	3	0	0	0	71.71	222.8492	26.92	34162.54	16.51	56.66	0	0	12.13	14.055	34.935	.475	25.94493	5556	5.41	0	455	5074	.5399568	1441.5	55	15	15	3	.0539957	1076.652	5.160442	2.699784	2.699784	1.149383	91.32469	44.30436	0	10.43888
TO	17	AGUIARNÓPOLIS	170030	1700301	2005	0	0	0	0	0	100	400.0699	50.335	34164.32	21.25	22.79	.68	2.2	16.505	12.85	22.435	.5615	24.58718	3573	4.18	0	364	3885	0	878.5	55	0	0	16	.447803	235.394	15.17881	0	0	.2887062	100	42.58382	0	10.43894
TO	17	LAGOA DO TOCANTINS	171195	1711951	2014	0	0	0	0	0	96.46	419.6274	92.98	34173.79	20.276	36.162	0	0	.001	3.628	21.912	.6838	17.59919	3957	3.662	0	518	3525	0	696.4	57.6	0	0	11	.2779884	911.342	4.341949	0	0	.3523856	89.08264	47.93824	0	10.43921
	21	MILAGRES DO MARANHÃO	210667	2106672	2004	3	3	0	0	0	51.76	167.8982	8.858	34202.9	39.718	79.07	.052		5.224	11.416	50.482	.404	19.56764	7540	4.78	0	240	5193	.397878	1475.4	52.8			2	.0265252	634.737	11.87894			4.156796	68.87268	15.21485	0	10.44007
MT	51	RESERVA DO CABAÇAL	510715	5107156	2004	1	0	1	0	0	43.1	464.8749	66.892	34202.9	19.978	42.06	.294	1.2	7.646	7.208	10.588	.5992	28.0021	1907	3.416	0	105	2268	.5243838	534	44.2			18	.9438909	1337.041	1.426284			.5042325	100	18.8086	0	10.44007
MT	51	SANTO AFONSO	510726	5107263	2008	0	0	0	0	0	100	611.3078	79.03	34203.92	16.514	45.718	.672	7	8.27	7.822	8.406	.6572	24.23273	2939	3.092	7.6	350	2086	0	712.2	46	0	0	52	1.769309	1174.188	2.503006	0	0	.9696613	70.97652	36.82205	.2585914	10.4401
TO	17	PIRAQUÊ	171720	1717206	2009	0	0	0	0	0	64.43	435.0515	51.55	34206.8	21.251	62.591	0	1.6	7.321	11.694	17.591	.602	21.51583	3127	3.486	3.9	259	2694	0	672.8	53.8	0	0	6	.1918772	1367.613	2.286466	0	0	1.625787	86.15286	28.87349	.1247202	10.44018
	21	NINA RODRIGUES	210720	2107209	2008	0	0	0	0	0	89.6	197.872	23.648	34211.69	30.426	59.392	.184		6.932	24.606	48.99	.551	19.93996	10326	4.934	0	1189	10383	0	2059	60.8	20	20	23	.2227387	572.507	18.03646	1.936858	1.936858	1.753208	100	56.81315	0	10.44032
PA	15	SANTARÉM NOVO	150690	1506906	2010	61	61	0	0	0	72.17	285.3977	46.38	34212.58	17.2	48.8	0	.2	5.89	13.47	29.2	.587	20.84351	6141	3.96	0	752	5834	9.933235	1280	56	0	0	23	.3745318	229.51	26.757	0	0	2.394693	95.00082	48.49243	0	10.44035
MT	51	SÃO JOSÉ DO POVO	510729	5107297	2010	0	0	0	0	0	76.03	566.3668	96.64	34219.61	14.97	43.27	0	0	6.39	6.62	9.03	.661	22.60579	3592	3.11	0	276	2831	0	812	43	0	0	36	1.002227	443.876	8.09235	0	0	1.071511	78.81403	23.89644	0	10.44055
PA	15	SÃO JOÃO DA PONTA	150746	1507466	2011	7	7	0	0	0	96.32	296.9978	54.574	34253.95	7.765	61.752	0	.8	1.637	9.262	25.215	.5965	20.81172	5359	3.82	4.3	812	3882	1.306214	1115.3	49.4	0	0	21	.3918642	195.918	27.35328	0	0	4.236152	72.43889	57.88095	.0802388	10.44156
TO	17	RECURSOLÂNDIA	171850	1718501	2012	0	0	0	0	0	100	255.5645	48.522	34255.59	26.796	40.6	0	.4	1.576	13.782	44.976	.534	20.42443	3864	4.018	2	670	3920	0	789.2	63.6	0	0	16	.4140787	2216.663	1.743161	0	0	.8223512	100	69.67029	.0517598	10.44161
	21	SÃO FRANCISCO DO MARANHÃO	211090	2110906	2005	0	0	0	0	0	65.66	199.1457	20.08	34265.32	39.495	69.425	.16		3.1	20.905	48.08	.4385	17.6746	12815	3.95	14	1565	11959	0	2265	58	16	16	9	.0702302	2347.198	5.459702	1.248537	1.248537	2.297031	93.32033	48.23839	.109247	10.44189
MA	21	JUNCO DO MARANHÃO	210565	2105658	2014	0	0	0	0	0	100	421.7363	57.148	34267.86	23.028	34.96	.336	.1	.928	10.944	11.866	.624	24.41368	3539	3.686	0	917	5960	0	864	52.8	16	16	11	.3108223	555.088	6.375566	4.521051	4.521051	.3955855	100	95.50896	0	10.44196
MA	21	LAGO DO JUNCO	210580	2105807	2007	1	0	1	0	0	100	298.6272	29.726	34284.21	35.079	70.475	0	0	5.397	15.5	33.88	.5231	21.37687	9616	4.284	13.4	1439	6115	.1039933	2055.6	58.5	27	27	37	.3847754	309.021	31.11763	2.80782	2.80782	1.912812	63.59193	64.10853	.1393511	10.44244
TO	17	IPUEIRAS	170980	1709807	2014	0	0	0	0	0	100	489.9871	100	34296.63	12.006	19.238	0	0	.194	9.184	.158	.7144	22.79978	1843	2.72	0	239	197	0	420.2	37.8	0	0	12	.6511123	815.254	2.260645	0	0	.6517889	10.68909	35.27293	0	10.4428
MA	21	CENTRO DO GUILHERME	210315	2103158	2007	36	27	9	0	0	100	238.3113	15.101	34300.66	31.986	52.267	.469	.5	8.161	126.54	38.479	.4715	32.92501	7094	4.93	0	1147	4817	5.074711	2335.7	59	0	0	0	0	1074.067	6.604802	0	0	.864773	67.90245	79.71117	0	10.44292
PA	15	MAGALHÃES BARATA	150410	1504109	2008	67	67	0	0	0	100	266.6036	56.584	34307.98	11.778	42.56	.174	.4	4.888	17.548	35.944	.5634	19.39109	7883	4.224	0	1063	7603	8.499302	1528.6	56.4	0	0	27	.3425092	325.265	24.23562	0	0	1.095887	96.44805	56.95943	0	10.44313
TO	17	ITAPORÃ DO TOCANTINS	171110	1711100	2012	0	0	0	0	0	100	530.4939	82.728	34317.96	18.18	50.552	0	.3	4.262	5.998	4.818	.677	23.54971	2434	3.132	0	307	2476	0	573.2	42	0	0	5	.2054232	972.977	2.501601	0	0	.5522617	100	39.50386	0	10.44342
TO	17	PUGMIL	171845	1718451	2007	0	0	0	0	0	99.57	471.3659	74.526	34326.98	15.544	21.279	.502	0	9.302	9.493	14.174	.6033	22.48961	2165	3.451	0	230	2277	0	486.9	47.9	0	0	1	.0461894	401.834	5.387797	0	0	.204208	100	36.66189	0	10.44369
AC	12	JORDÃO	120032	1200328	2005	227	223	3	1	0	37.18	169.186	4.33	34350.39	43.115	58.28	0	2.7	7.475	235.44	63.195	.3455	20.64537	4633	5.525	1403	235		48.99633	956.5	71.5	0	0	508	10.96482	5357.282	.8648042	0	0	2.55949		28.0245	30.28275	10.44437
AP	16	CUTIAS	160021	1600212	2005	40	33	7	0	0	45.52	307.5758	47.595	34361.02	14.51	45.64	.115	.8	6.91	16.12	33.21	.536	17.993	4285	5.1	0	164	4313	9.334889	771	59.5	0	0	1	.0233372	2114.247	2.026726	0	0	1.053553	100	19.51925	0	10.44468
	21	LAGOA DO MATO	210592	2105922	2006	0	0	0	0	0	94.96	225.9928	17.254	34362	36.672	68.588	.392		4.578	48.682	44.62	.4648	22.12506	10155	4.254	0	1469	9349	0	2246.8	58.4	0	0	12	.1181684	1688.046	6.015831	0	0	1.853379	92.06303	61.53743	0	10.44471
MA	21	MATÕES DO NORTE	210663	2106631	2006	31	21	9	1	0	78.49	157.7392	16.926	34374.03	40.998	63.456	.144	5.7	9.256	16.46	51.024	.4566	29.08209	8040	5.106	0	1124	6889	3.855721	2338.2	55.8	0	0	7	.0870647	794.651	10.11765	0	0	2.059668	85.68408	71.38239	0	10.44506
MT	51	FIGUEIRÓPOLIS D'OESTE	510380	5103809	2006	0	0	0	0	0	99.69	671.4072	82.668	34380.9	15.288	45.914	.172	1.8	3.154	9.438	5.874	.6378	25.70939	3503	3.372	0	319	3437	0	900.6	48.8	0	0	45	1.284613	899.246	3.895486	0	0	1.095687	98.1159	30.70705	0	10.44526
TO	17	PRAIA NORTE	171830	1718303	2006	1	1	0	0	0	81.44	227.8598	31.54	34399.8	32.216	57.268	.216	1	6.586	20.618	41.33	.4994	15.49015	8528	4.486	3.4	904	6805	.1172608	1321	57	0	0	8	.0938086	289.054	29.50314	0	0	.7951754	79.79597	47.55328	.0398687	10.44581
MA	21	SUCUPIRA DO NORTE	211190	2111904	2006	0	0	0	0	0	98.85	239.436	18.018	34415.26	27.276	65.978	.084	0	5.604	19.898	42.508	.5066	19.61803	10472	4.118	0	1548	10377	0	2054.4	58.6	50	30	15	.1432391	1074.466	9.746237	4.774637	2.864782	1.315434	99.09282	60.87341	0	10.44626
AM	13	ANAMÃ	130008	1300086	2005	671	419	243	9	0	100	297.3408	29.33	34485.07	19.88	60.345	0	.5	4.685	24.635	37.8	.501	24.80766	6889	5.61	65.5	660	6287	97.40166	1709	63	12	12	19	.275802	2453.937	2.807326	1.741907	1.741907	1.689484	91.26143	53.74655	.9507911	10.44828
TO	17	TUPIRAMA	172125	1721257	2004	0	0	0	0	0	33.41	396.2614	38.198	34491.33	22.55	36.122	0	0	4.632	9.948	18.078	.535	23.49484	1259	3.614	0	48	1933	0	295.8	51.6			5	.3971406	712.206	1.767747			1.116176	100	13.77855	0	10.44846
	21	CACHOEIRA GRANDE	210237	2102374	2009	22	22	0	0	0	100	150.7364	6.528	34519.49	31.604	73.134	0		6.188	15.871	56.816	.5177	16.24273	9286	4.828	0	1429	7781	2.369158	1508.3	56.1	0	0	17	.1830713	705.645	13.15959	0	0	1.255192	83.79281	74.29692	0	10.44928
PA	15	SANTARÉM NOVO	150690	1506906	2009	103	103	0	0	0	100	282.7982	42.918	34544.8	17.929	48.858	0	.2	7.216	13.609	29.719	.5707	19.6518	6347	4.054	0	707	5834	16.22814	1247.3	56.5	0	0	21	.330865	229.51	27.65457	0	0	2.41623	91.91744	45.158	0	10.45001
TO	17	PRESIDENTE KENNEDY	171840	1718402	2005	0	0	0	0	0	66.53	445.8882	64.61	34547.09	19.705	29.345	0	.2	7.835	8.825	10.15	.598	19.54616	3878	3.64	0	231	3815	0	758	50.5	5	5	54	1.39247	770.423	5.033598	1.289324	1.289324	.1723921	98.37545	21.68231	0	10.45008
	21	SUCUPIRA DO RIACHÃO	211195	2111953	2014	0	0	0	0	0	100	370.5896	45.876	34550.07	31.578	41.12	.001		2.116	10.088	17.692	.644	16.04638	5519	3.552	0	900	5192	0	885.6	49.8	16	16	11	.1993115	564.968	9.768695	2.899076	2.899076	.5041223	94.07501	57.92354	0	10.45016
TO	17	NAZARÉ	171430	1714302	2011	0	0	0	0	0	100	445.683	82.866	34573.42	20.473	43.633	.001	.1	10.093	9.543	15.86	.6591	21.09314	4327	3.489	0	701	4575	0	912.7	51.6	31	31	91	2.103074	395.907	10.92933	7.164317	7.164317	1.165846	100	56.5239	0	10.45084
TO	17	LAJEADO	171200	1712009	2004	15	15	0	0	0	43.43	559.9868	57.338	34588.72	11.678	18.614	.22	0	14.1	11.168	13.138	.5736	20.28881	3047	3.77	0	58	2249	4.922875	618.2	53.2			30	.984575	322.485	9.448502			.3850898	73.8103	7.176239	0	10.45128
MA	21	LAGO DOS RODRIGUES	210594	2105948	2004	0	0	0	0	0	59.76	243.2123	26.132	34613.07	34.806	60.744	.04	0	2.958	8.682	32.886	.4766	18.03043	8083	4.176	0	816	9304	0	1457.4	48.2			1	.0123716	180.37	44.81344			.7578875	100	42.15781	0	10.45199
TO	17	NOVA ROSALÂNDIA	171500	1715002	2012	0	0	0	0	0	66.17	418.1343	88.022	34613.54	14.644	42.764	0	0	1.65	10.302	23.854	.682	20.78797	3858	3.2	0	358	3603	0	802	49.2	0	0	32	.8294453	516.308	7.472284	0	0	.5703548	93.39036	29.69414	0	10.452
MT	51	SANTO AFONSO	510726	5107263	2010	1	1	0	0	0	100	663.9925	87.53	34617.48	17.16	46.73	0	2.9	6.92	6.12	4.98	.689	24.00535	2991	2.95	3	314	2092	.3343363	718	43	0	0	53	1.771983	1174.188	2.547292	0	0	.9409474	69.94316	30.96958	.1003009	10.45211
MT	51	PONTAL DO ARAGUAIA	510665	5106653	2005	0	0	0	0	0	100	718.7101	83.595	34628.61	10.025	23.825	1.165	0	7.575	8.595	2.91	.6705	25.14156	4415	3.335	0	261	3403	0	1110	50.5	0	0	109	2.468856	2738.777	1.612033	0	0	.2106868	77.07814	19.7154	0	10.45244
PA	15	PRIMAVERA	150610	1506104	2006	14	14	0	0	0	100	323.6213	39.018	34643.77	22.368	52.168	.18	1.1	10.208	23.338	38.12	.5182	17.93535	11014	4.208	0	1491	11764	1.271109	1975.4	64.2	0	0	72	.6537135	258.6	42.59087	0	0	.5743787	100	56.96503	0	10.45287
PA	15	PRIMAVERA	150610	1506104	2005	45	45	0	0	0	82.84	306.205	36.47	34653.41	22.74	52.86	.15	1.5	9.235	23.15	39.07	.5035	17.8238	10817	4.29	0	1063	11072	4.160118	1928	64	0	0	57	.5269483	258.6	41.82908	0	0	.5663009	100	42.15836	0	10.45315
MA	21	GOVERNADOR LUIZ ROCHA	210462	2104628	2010	1	0	1	0	0	96.25	265.2652	48.35	34662.46	30.85	56.39	.15	8.7	4.1	18.2	37.56	.544	20.18536	7337	3.87	0	1128	9579	.1362955	1481	55	22	22	8	.1090364	373.164	19.6616	2.998501	2.998501	.4144978	100	59.49789	0	10.45341
TO	17	MARIANÓPOLIS DO TOCANTINS	171250	1712504	2005	29	18	11	0	0	100	519.1989	61.465	34665.82	17.805	49.14	0	12.9	8.76	12.075	13.91	.564	21.69025	3958	3.43	0	332	4195	7.326933	858.5	56	0	0	7	.176857	2091.374	1.892536	0	0	.7660308	100	28.7711	0	10.45351
TO	17	PEQUIZEIRO	171665	1716653	2006	0	0	0	0	0	92.56	380.937	41.976	34679.85	22.854	60.444	0	.1	8.316	9.264	15.764	.5494	19.51738	5553	3.558	6.4	597	4642	0	1083.8	50.6	0	0	5	.0900414	1209.8	4.590015	0	0	1.070772	83.59445	38.25187	.115253	10.45391
TO	17	MURICILÂNDIA	171395	1713957	2010	0	0	0	0	0	95.58	329.2899	60.01	34693.39	23.86	41.51	0	1.2	10.55	16.32	28.08	.596	20.81218	3152	3.51	0	432	2925	0	656	54	0	0	2	.0634518	1186.647	2.656224	0	0	.7511111	92.79823	48.1066	0	10.4543
AP	16	ITAUBAL	160025	1600253	2005	118	106	12	0	0	8.46	273.1804	28.65	34759.74	16.56	51.165	0	.4	12.71	15.52	32.29	.4955	17.75232	3884	4.95	15	26	3829	30.38105	689.5	59.5	0	0	2	.0514933	1703.969	2.279384	0	0	1.460137	98.58393	3.313594	.3861998	10.45621
MA	21	JATOBÁ	210545	2105450	2008	0	0	0	0	0	63.72	283.4126	29.102	34761.48	34.526	57.356	0	20.7	7.004	16.438	34.368	.5258	19.08379	8557	4.124	0	787	8249	0	1633	55.8	0	0	11	.1285497	591.384	14.46945	0	0	1.485224	96.4006	37.92904	0	10.45627
PA	15	TERRA ALTA	150796	1507961	2005	2	2	0	0	0	48.94	313.7477	38.18	34789.87	11.595	48.905	.17	.3	10.685	13.52	27.995	.5395	17.85432	10132	4.38	0	436	8484	.1973944	1809	57.5	0	0	21	.2072641	206.414	49.08582	0	0	1.307874	83.7347	18.84801	0	10.45708
	21	PRESIDENTE VARGAS	210930	2109304	2006	15	15	0	0	0	100	180.5485	17.18	34798.4	34.002	65.742	.198		7.228	19.592	55.27	.5078	17.262	10767	4.516	0	1631	13013	1.393146	1858.6	59.4	22	22	14	.1300269	459.36	23.43913	2.04328	2.04328	1.4281	100	68.40899	0	10.45733
TO	17	SANTA RITA DO TOCANTINS	171889	1718899	2004	2	2	0	0	0	18.88	406.2826	48.83	34834.07	18.014	52.992	.072	.6	7.452	8.796	14.57	.5184	23.94958	1904	3.35	0	47	1451	1.05042	456	48.8			2	.105042	3274.947	.5813835			1.438976	76.20798	8.269433	0	10.45835
AM	13	AMATURÁ	130006	1300060	2006	17	16	0	1	0	82.21	218.4234	26.134	34867.12	23.96	60.048	.1	.1	10.83	35.604	46.654	.5012	18.66667	9150	5.76	2704	707	6010	1.857924	1708	64.8	14	14	3	.0327869	4758.743	1.922777	1.530055	1.530055	.8916886	65.68306	44.50623	29.55191	10.4593
MA	21	RIBAMAR FIQUENE	210955	2109551	2004	1	0	0	1	0	60.31	318.6501	30.676	34879.02	24.936	44.308	.6	3.5	11.65	19.976	34.884	.4872	17.90578	6962	4.31	0	537	6568	.1436369	1246.6	62.4			11	.1580006	750.553	9.275827			1.066598	94.34071	33.24433	0	10.45964
MT	51	SÃO PEDRO DA CIPA	510740	5107404	2004	0	0	0	0	0	89.49	574.4648	74.046	34892.13	19.676	37.94	.464	0	12.27	7.03	7.314	.6018	24.39933	3596	3.444	13.6	161	3487	0	877.4	44			17	.4727475	342.952	10.48543			.1525164	96.96886	15.41947	.378198	10.46002
AC	12	PORTO WALTER	120039	1200393	2005	786	695	71	20	0	17.48	238.3985	16.76	34921	43.63	62.435	0	11.4	1.775	16.47	35.9	.437	25.26199	4962	5.365	421	102	6323	158.4039	1253.5	56	0	0	0	0	6443.826	.7700394	0	0	2.050588	100	11.02842	8.484482	10.46084
MA	21	JUNCO DO MARANHÃO	210565	2105658	2013	1	1	0	0	0	100	402.2519	53.461	34931.15	24.061	36.45	.312	0	1.521	10.828	14.427	.606	23.36436	3653	3.782	0	936	5941	.2737476	853.5	52.6	0	0	12	.3284971	555.088	6.580938	0	0	.4030213	100	96.90533	0	10.46113
MA	21	PORTO RICO DO MARANHÃO	210905	2109056	2014	0	0	0	0	0	100	378.9772	66.132	34942.95	13.362	49.646	0	0	.001	11.974	17.618	.681	22.22373	5909	3.34	0	1173	7576	0	1313.2	53.6	0	0	6	.10154	218.831	27.00257	0	0	1.497244	100	66.30259	0	10.46147
MA	21	NOVA COLINAS	210725	2107258	2008	0	0	0	0	0	86.26	229.2601	32.238	34950.96	23.65	49.372	0	0	8.494	55.816	43.236	.527	18.93724	4987	4.26	0	628	4745	0	944.4	57.8	14	14	5	.1002607	743.106	6.711021	2.807299	2.807299	1.237664	95.14738	53.64508	0	10.4617
TO	17	SANTA RITA DO TOCANTINS	171889	1718899	2008	0	0	0	0	0	100	513.1367	64.23	34952.52	15.998	46.604	.144	.2	4.144	9.892	10.95	.6068	19.91416	2330	3.23	0	230	2046	0	464	51.6	0	0	3	.1287554	3274.947	.7114619	0	0	1.354919	87.81116	31.88412	0	10.46175
	21	ÁGUA DOCE DO MARANHÃO	210015	2100154	2006	0	0	0	0	0	100	199.6069	27.704	34990.82	38.114	56.2	0		6.566	19.438	45.596	.4172	21.2986	9826	4.468	0	1748	11409	0	2092.8	57.8	0	0	5	.0508854	443.267	22.16723	0	0	2.635869	100	79.48366	0	10.46284
MA	21	TUFILÂNDIA	211227	2112274	2013	0	0	0	0	0	100	277.3658	43.073	35007.69	32.092	44.481	.001	0	8.546	1.141	21.466	.6105	18.58652	5681	3.924	6.6	1042	6869	0	1055.9	44.1	17	17	45	.7921141	271.01	20.96233	2.992431	2.992431	.9937689	100	71.97339	.1161767	10.46332
	21	MILAGRES DO MARANHÃO	210667	2106672	2007	0	0	0	0	0	66.29	185.4691	14.324	35077	37.549	72.155	.091		7.222	12.433	46.966	.4655	20.25994	7617	4.645	0	700	5674	0	1543.2	53.4	9	9	2	.0262571	634.737	12.00025	1.181568	1.181568	3.866804	74.49127	42.68741	0	10.4653
MT	51	CURVELÂNDIA	510343	5103437	2006	0	0	0	0	0	85.12	587.0476	74.346	35102.5	18.072	44.098	0	0	4.944	8.972	6.668	.626	21.82807	4967		0	326	4724	0	1084.2	49.4	0	0	5	.1006644	359.762	13.80635	0	0	1.169569	95.10771		0	10.46603
MA	21	SÃO JOSÉ DOS BASÍLIOS	211125	2111250	2008	2	2	0	0	0	100	237.4087	27.594	35104.72	33.738	70.142	.122	2.9	3.574	14.616	38.686	.5204	18.7717	7490	4.128	0	1305	7461	.2670227	1406	53.8	13	13	5	.0667557	362.692	20.65113	1.735648	1.735648	1.538916	99.61282	71.9231	0	10.46609
MA	21	OLINDA NOVA DO MARANHÃO	210745	2107456	2004	2	1	0	0	1	64.3	187.8507	12.438	35126.24	27.794	69.344	0	0	5.114	16.724	53.128	.4772	22.13457	10091	4.43	0	1023	10895	.1981964	2233.6	57.6			13	.1288277	197.636	51.05851			1.55532	100	44.91022	0	10.4667
TO	17	FÁTIMA	170755	1707553	2004	0	0	0	0	0	66.85	493.0744	75.322	35131.86	16.258	24.438	.092	0	15.506	16.6	21.444	.6046	20.87343	3824	3.71	0	310	3866	0	798.2	61.4			10	.2615063	382.908	9.986733			.1856391	100	30.07584	0	10.46686
PA	15	PEIXE-BOI	150560	1505601	2008	2	2	0	0	0	100	309.2249	42.988	35141.99	23.304	47.294	.064	4	9.998	14.574	30.604	.554	21.15073	7908	3.686	0	1104	7722	.2529084	1672.6	55.8	0	0	45	.569044	450.222	17.56467	0	0	.9038733	97.64795	51.45857	0	10.46715
TO	17	FÁTIMA	170755	1707553	2005	0	0	0	0	0	73.75	519.8386	77.46	35208.08	16.035	23.67	.115	0	14.695	15.765	19.195	.62	21.08023	3814	3.645	0	342	3842	0	804	60.5	0	0	17	.4457263	382.908	9.960617	0	0	.1902022	100	32.68458	0	10.46903
TO	17	APARECIDA DO RIO NEGRO	170110	1701101	2004	0	0	0	0	0	75.12	344.5805	51.862	35208.65	18.278	37.514	0	0	5.908	8.398	19.588	.5478	21.26206	3629	3.882	0	252	3531	0	771.6	46.8			9	.2480022	1160.368	3.127456			.3184882	97.29953	26.95685	0	10.46905
MA	21	OLINDA NOVA DO MARANHÃO	210745	2107456	2005	0	0	0	0	0	79.26	197.2267	14.07	35213.4	27.475	66.795	0	0	5.59	17.55	51.735	.4935	23.2173	10083	4.365	0	1261	11480	0	2341	58	38	38	11	.1090945	197.636	51.01803	3.76872	3.76872	1.480736	100	54.58956	0	10.46918
MA	21	BACURI	210130	2101301	2004	28	23	5	0	0	37.19	250.9897	10.06	35216.14	29.594	61.864	0	0	5.806	23.44	44.48	.473	17.03208	16429	4.374	46.8	870	14205	1.704303	2798.2	65.2			32	.1947775	787.855	20.85282			.9792405	86.46296	23.16258	.2848621	10.46926
PA	15	SÃO JOÃO DA PONTA	150746	1507466	2013	14	14	0	0	0	100	311.2564	62.762	35217.3	5.815	66.696	0	.7	.171	5.466	20.865	.6235	21.11091	5608	3.68	4.9	942	3893	2.496434	1183.9	46.2	0	0	21	.374465	195.918	28.62422	0	0	4.496585	69.41869	61.81455	.0873752	10.46929
	21	PAULINO NEVES	210805	2108058	2006	0	0	0	0	0	100	175.7206	10.222	35234.79	35.96	54.774	.072		3.466	22.732	53.116	.4634	19.0132	12201	5.212	0	1962	11767	0	2319.8	60.4	0	0	27	.2212933	979.178	12.46045	0	0	2.204204	96.44292	83.81234	0	10.46979
MA	21	PRESIDENTE MÉDICI	210923	2109239	2009	34	33	0	1	0	100	273.03	53.554	35258.03	26.735	47.922	.181	0	7.406	10.674	27.832	.5751	20.38032	6363	4.355	0	871	6341	5.343391	1296.8	51.1	0	0	17	.2671696	437.687	14.53779	0	0	.6223613	99.65425	59.61347	0	10.47045
TO	17	ITAGUATINS	171070	1710706	2006	1	0	1	0	0	89.03	319.4373	46.418	35260.57	27.046	44.68	.138	2.2	5.948	12.688	29.254	.5208	17.85863	6706	3.958	20	787	6609	.1491202	1197.6	54.6	21	21	68	1.014017	739.849	9.064012	3.131524	3.131524	.8447513	98.55354	46.45013	.2982404	10.47052
MT	51	ACORIZAL	510010	5100102	2005	0	0	0	0	0	87.13	402.5584	59.395	35275.42	24.77	38.555	.18	0	9.99	10.94	18.27	.564	19.353	6136	3.58	0	476	4657	0	1187.5	53.5	0	0	104	1.694915	840.59	7.299635	0	0	.9882456	75.89635	27.77184	0	10.47094
MA	21	APICUM-AÇU	210083	2100832	2005	161	161	0	0	0	90.33	212.3893	14.81	35277.2	24	62.21	.075	0	3.585	11.715	41.03	.4475	20.31311	12775	4.805	0	1384	12703	12.60274	2595	53.5	0	0	1	.0078278	353.166	36.17279	0	0	.7708461	99.4364	52.05573	0	10.47099
MA	21	BERNARDO DO MEARIM	210193	2101939	2009	0	0	0	0	0	100	318.9551	48.382	35283.34	27.832	61.806	0	2.7	3.662	8.408	21.86	.5849	20.16323	6249	4.02	0	922	5181	0	1260	46.9	0	0	12	.1920307	261.451	23.90123	0	0	1.635696	82.90926	59.31253	0	10.47117
TO	17	APARECIDA DO RIO NEGRO	170110	1701101	2008	0	0	0	0	0	74.21	415.2916	73.754	35303.52	16.046	29.478	0	0	5.296	8.586	14.896	.6166	20.6087	4140	3.534	0	354	3991	0	853.2	47.6	0	0	31	.7487923	1160.368	3.567834	0	0	.2858405	96.40096	30.21826	0	10.47174
MA	21	IGARAPÉ DO MEIO	210515	2105153	2005	11	8	3	0	0	89.3	220.5295	25.925	35316.18	35.76	56.81	.105	0	8.88	11.825	38.155	.455	17.11159	11238	4.415	0	1273	10727	.9788219	1923	52	37	37	31	.2758498	368.685	30.48131	3.292401	3.292401	1.108212	95.45293	50.01152	0	10.4721
MA	21	NOVA COLINAS	210725	2107258	2009	0	0	0	0	0	100	242.2787	35.529	35325.04	23.09	48.226	0	0	8.567	35.788	39.953	.5465	19.12446	5094	4.18	0	750	4950	0	974.2	55.9	14	14	5	.0981547	743.106	6.855011	2.748331	2.748331	1.223673	97.17314	61.54299	0	10.47235
AM	13	JURUÁ	130220	1302207	2005	363	249	114	0	0	50.65	271.0364	16.22	35333.9	36.94	57.515	.04	2.6	6.365	32.31	43.255	.442	21.59393	7516	5.49	491	359	7616	48.29697	1623	66.5	20	20	6	.0798297	19400.697	.3874088	2.66099	2.66099	.9897001	100	26.22286	6.53273	10.4726
MA	21	SUCUPIRA DO NORTE	211190	2111904	2005	1	1	0	0	0	77.17	225.176	15.915	35358.71	27.63	67.325	.07	0	5.545	19.9	44.26	.4885	19.39185	10458	4.18	0	1295	9151	.0956206	2028	58.5	50	14	13	.1243068	1074.466	9.733207	4.781029	1.338688	1.372607	87.50239	51.76038	0	10.4733
PA	15	SÃO JOÃO DA PONTA	150746	1507466	2012	6	6	0	0	0	100	304.1271	58.668	35359.37	6.79	64.224	0	.1	.904	7.364	23.04	.61	21.08971	5451	3.75	4.6	915	3897	1.100716	1149.6	47.8	0	0	29	.5320125	195.918	27.82286	0	0	4.366115	71.49147	62.94717	.0843882	10.47332
TO	17	ARAGUACEMA	170190	1701903	2004	70	70	0	0	0	62.32	395.5865	48.388	35365.97	21.94	40.178	0	2.6	7.432	35.65	31.938	.5418	19.01887	5830	3.826	0	365	5883	12.00686	1108.8	65			34	.5831904	2778.475	2.098273			.9320219	100	23.95352	0	10.47351
TO	17	CASEARA	170390	1703909	2008	3	2	1	0	0	59.76	569.4879	54.116	35379.62	18.682	43.968	0	2.5	4.384	15.32	17.13	.6244	19.21463	4813	3.532	0	401	4868	.6233119	924.8	60.8	0	0	39	.8103054	1691.614	2.845212	0	0	.6225916	100	29.42722	0	10.47389
TO	17	MARIANÓPOLIS DO TOCANTINS	171250	1712504	2006	5	4	1	0	0	69.36	528.9446	65.526	35413.48	17.838	49.24	0	.6	8.074	11.888	13.428	.5774	21.66093	4070	3.392	0	360	4184	1.228501	881.6	55.4	10	10	9	.2211302	2091.374	1.946089	2.457002	2.457002	.7789806	100	30.00295	0	10.47485
MT	51	SANTA CRUZ DO XINGU	510774	5107743	2010	1	1	0	0	0	92.51	898.9887	79.61	35449.77	8.93	40.24	0	4.9	3.43	11.53	7.89	.684	24.42105	1900	3.14	2	173	1090	.5263158	464	55	0	0	4	.2105263	5651.748	.3361792	0	0	.518785	57.36842	28.59053	.1052632	10.47587
TO	17	SÃO SEBASTIÃO DO TOCANTINS	172030	1720309	2012	0	0	0	0	0	93.38	300.0556	78.904	35460.39	24.846	36.052	0	0	27.974	11.49	26.644	.5998	21.13346	4376	3.854	0	677	3901	0	924.8	54.4	0	0	97	2.216636	287.275	15.23279	0	0	.3044946	89.14534	59.62427	0	10.47617
TO	17	ANGICO	170105	1701051	2010	0	0	0	0	0	89.49	406.1083	74.15	35461.02	17.21	37.81	0	.3	4.91	7.7	13.51	.648	21.10236	3175	3.76	0	366	2869	0	670	47	0	0	88	2.771654	451.733	7.028488	0	0	.6382869	90.36221	43.34362	0	10.47619
	21	CACHOEIRA GRANDE	210237	2102374	2010	11	11	0	0	0	100	155.5628	7.1	35513.04	30.41	72.41	0		6.4	16.69	55.86	.537	18.31636	8446	4.77	98	1538	7760	1.302392	1547	57	0	0	23	.2723182	705.645	11.96919	0	0	1.227321	91.87782	86.86076	1.160313	10.47766
TO	17	SANTA RITA DO TOCANTINS	171889	1718899	2012	0	0	0	0	0	100	619.9907	79.63	35615.04	13.982	40.216	.216	0	.836	10.988	7.33	.6952	21.75115	2170	3.11	0	309	2258	0	472	54.4	0	0	14	.6451613	3274.947	.6626061	0	0	1.28416	100	44.28525	0	10.48052
TO	17	CARMOLÂNDIA	170388	1703883	2013	0	0	0	0	0	100	626.2174	100	35615.34	16.224	38.054	0	0	6.627	7.095	.0001	.6979	20.47619	2457	3.303	0	286	2080	0	503.1	46.5	0	0	25	1.017501	339.405	7.239139	0	0	.2634561	84.65608	38.44762	0	10.48053
	21	ÁGUA DOCE DO MARANHÃO	210015	2100154	2007	1	1	0	0	0	100	210.3522	31.608	35636.24	37.593	51.74	0		6.712	20.331	43.952	.4379	18.33291	11829	4.411	0	1758	11454	.084538	2168.6	58.1	0	0	7	.0591766	443.267	26.68595	0	0	2.651597	96.82983	65.55531	0	10.48112
MA	21	CEDRAL	210310	2103109	2008	1	1	0	0	0	99.05	260.7382	40.444	35649.86	17.956	60.378	0	0	5.574	12.3	33.972	.5744	22.19808	10127	4.102	11	1463	9308	.0987459	2248	54.2	15	15	15	.1481189	283.186	35.76095	1.481189	1.481189	3.408596	91.91271	59.25966	.1086205	10.4815
TO	17	SUCUPIRA	172085	1720853	2011	0	0	0	0	0	74.89	551.6794	87.671	35673.06	14.483	38.765	0	0	4.702	7.622	6.949	.6884	20.0227	1762	3.12	0	167	612	0	352.8	49.2	0	0	12	.6810443	1025.519	1.718154	0	0	.5648558	34.73326	29.57094	0	10.48215
TO	17	NOVA ROSALÂNDIA	171500	1715002	2013	0	0	0	0	0	74.86	416.7523	90.853	35682.46	14.286	43.351	0	0	.44	9.623	24.056	.6925	20.42061	4018	3.145	0	405	3524	0	820.5	47.8	0	0	34	.8461921	516.308	7.782176	0	0	.5916704	87.70532	31.70047	0	10.48241
TO	17	ITAPORÃ DO TOCANTINS	171110	1711100	2013	0	0	0	0	0	100	540.4786	87.607	35750.76	17.855	50.373	0	.4	3.893	5.667	4.447	.6905	23.12299	2488	3.068	0	317	2522	0	575.3	41	0	0	6	.2411576	972.977	2.557101	0	0	.5462555	100	39.08987	0	10.48433
TO	17	CONCEIÇÃO DO TOCANTINS	170560	1705607	2010	0	0	0	0	0	100	437.1786	64.42	35761.88	23.18	41.74	1.27	0	7.93	11.78	17.94	.592	18.50789	4182	3.61	0	584	4207	0	774	55	0	0	26	.6217121	2500.74	1.672305	0	0	.4366197	100	50.41224	0	10.48464
TO	17	BARRA DO OURO	170307	1703073	2010	0	0	0	0	0	100	360.304	56.67	35791.4	22.53	38.98	0	0	15.45	14.72	28.37	.603	19.4276	4123	4.05	0	587	3619	0	801	55	0	0	3	.0727625	1106.345	3.726686	0	0	.8860933	87.77589	57.66068	0	10.48546
TO	17	RIO SONO	171875	1718758	2007	0	0	0	0	0	74.83	331.8219	40.222	35833.61	21.792	51.335	0	0	4.046	21.702	33.473	.5289	20.89671	6167	3.929	0	675	6107	0	1288.7	59.9	0	0	32	.5188909	6354.367	.9705136	0	0	1.762221	99.02708	43.0043	0	10.48664
MT	51	SALTO DO CÉU	510775	5107750	2007	0	0	0	0	0	85.35	612.7432	87.878	35833.61	17.28	48.854	.721	3.6	7.827	9.126	7.369	.6183	26.06575	3650	3.21	3.9	268	4059	0	951.4	49.5	14	14	21	.5753425	1752.312	2.082963	3.835616	3.835616	.9282605	100	23.56931	.1068493	10.48664
TO	17	ITAGUATINS	171070	1710706	2007	1	1	0	0	0	84.16	338.5604	50.246	35894.47	26.482	41.44	.161	.5	5.821	13.146	27.878	.5446	19.77609	6074	3.896	19.5	744	6663	.1646362	1201.2	55.2	21	21	61	1.004281	739.849	8.209784	3.457359	3.457359	.8271991	100	47.72183	.3210405	10.48834
MT	51	NOVA MARILÂNDIA	510885	5108857	2007	0	0	0	0	0	73.03	737.2413	89.875	35899.41	13.003	36.512	2.055	16.2	9.378	6.977	5.652	.6599	29.68467	2315	3.388	20.4	130	2181	0	687.2	44.2	0	0	103	4.449244	1939.799	1.193423	0	0	.5084349	94.21166	19.02549	.8812095	10.48848
TO	17	ESPERANTINA	170740	1707405	2004	5	2	3	0	0	74.19	183.4278	23.352	35903.49	31.514	62.03	0	.8	9.778	49.406	49.12	.4422	17.11591	8800	4.5	0	662	8685	.5681818	1506.2	62.8			6	.0681818	504.023	17.45952			1.103249	98.69318	33.85227	0	10.48859
PA	15	PALESTINA DO PARÁ	150549	1505494	2006	39	35	2	2	0	95.76	370.7358	21.574	35906.57	27.784	48.916	.168	.8	6.886	14.626	25.556	.5354	16.85597	9033	4.118	14.2	971	7268	4.317502	1522.6	59	23	0	34	.3763976	984.362	9.176502	2.546219	0	.7596866	80.46053	44.26633	.1572014	10.48868
MA	21	ARAGUANÃ	210087	2100873	2007	15	3	12	0	0	96.36	201.5287	28.053	35970.13	31.57	61.484	.346	0	4.862	18.37	42.175	.4808	26.32386	9918	4.705	341.1	1431	8478	1.512402	2610.8	56.5	0	0	20	.2016536	805.198	12.31747	0	0	1.596583	85.48094	67.88521	3.439201	10.49044
	21	MILAGRES DO MARANHÃO	210667	2106672	2006	1	0	1	0	0	62.59	179.6122	12.502	35973.58	38.272	74.46	.078		6.556	12.094	48.138	.445	20.24767	7510	4.69	0	661	5762	.1331558	1520.6	53.2	0	0	2	.0266312	634.737	11.83167	0	0	3.959148	76.72437	41.2795	0	10.49054
TO	17	MURICILÂNDIA	171395	1713957	2011	0	0	0	0	0	100	335.4295	63.873	36005.73	23.083	41.481	0	.6	7.365	15.831	27.791	.617	20.92848	3188	3.48	0	474	3012	0	667.2	53.1	0	0	3	.0941029	1186.647	2.686561	0	0	.7699585	94.47929	51.74153	0	10.49143
TO	17	NOVO JARDIM	171525	1715259	2004	0	0	0	0	0	0	317.8712	58.184	36010.25	23.262	51.716	5.19	0	8.612	8.64	21.292	.461	18.56908	2432	4.292	0	0	2156	0	451.6	47.4			1	.0411184	1309.665	1.856963			.4818146	88.65131	0	0	10.49156
TO	17	NOVO ACORDO	171510	1715101	2012	0	0	0	0	0	100	549.7125	93.286	36029.11	14.414	31.59	0	0	3.106	6.466	13.844	.6722	20.56345	3869	3.35	0	517	3236	0	795.6	50.6	0	0	60	1.550788	2674.682	1.446527	0	0	.1805808	83.63918	44.7648	0	10.49208
MT	51	NOVA MARILÂNDIA	510885	5108857	2006	0	0	0	0	0	71.35	725.1042	88.22	36035.43	13.554	37.436	2.74	6.2	9.614	7.046	6.176	.6452	23.33449	2891	3.454	18.2	127	3014	0	674.6	44.6	0	0	72	2.490488	1939.799	1.490361	0	0	.5086216	100	15.17323	.62954	10.49226
TO	17	SÃO VALÉRIO	172049	1720499	2004	1	1	0	0	0	45.56	400.6393	46.528	36045.83	21.384	47.93	.734	0	6.176	15.446	24.49	.5332	16.07325	5679	3.652	0	247	5710	.1760873	912.8	59			20	.3521747	2519.585	2.253943			.9677632	100	15.88385	0	10.49255
MT	51	NOVA SANTA HELENA	510619	5106190	2005	0	0	0	0	0	100	819.2109	75.165	36049.83	14.415	40.6	1.94	22.1	8.08	11.945	7.12	.6055	21.49598	3603		0	158	2940	0	774.5	57	0	0	7	.1942825	2359.823	1.526809	0	0	.8914881	81.59867		0	10.49266
TO	17	PIRAQUÊ	171720	1717206	2012	0	0	0	0	0	100	477.1147	61.66	36056.55	20.918	60.608	0	0	5.188	7.212	10.898	.659	22.65257	2933	3.168	1.2	377	2687	0	664.4	48.4	0	0	6	.2045687	1367.613	2.144613	0	0	1.555195	91.61269	40.72063	.0409137	10.49284
MT	51	CURVELÂNDIA	510343	5103437	2005	0	0	0	0	0	100	564.7781	69.705	36088.82	18.81	46.675	0	2.2	5.185	9.275	7.605	.61	21.93878	4900		0	285	4703	0	1075	50	0	0	7	.1428571	359.762	13.62012	0	0	1.345808	95.97959		0	10.49374
TO	17	MURICILÂNDIA	171395	1713957	2012	0	0	0	0	0	100	341.569	67.736	36088.98	22.306	41.452	0	.4	4.18	15.342	27.502	.638	21.04218	3224	3.45	0	496	2995	0	678.4	52.2	0	0	4	.1240695	1186.647	2.716899	0	0	.7886502	92.89703	53.07692	0	10.49374
TO	17	PIRAQUÊ	171720	1717206	2011	0	0	0	0	0	77.33	463.0936	58.29	36100.77	21.029	61.269	0	1	5.899	8.706	13.129	.64	22.80246	2926	3.274	2.1	290	2672	0	667.2	50.2	0	0	6	.2050581	1367.613	2.139494	0	0	1.578966	91.31921	32.44908	.0717703	10.49407
PA	15	SANTA CRUZ DO ARARI	150640	1506401	2006	55	37	18	0	0	100	223.5859	31.234	36104.15	15.516	59.152	0	0	11.988	13.056	33.706	.4914	27.2643	5611	5.414	0	528	5135	9.802175	1529.8	53.8	15	15	16	.2851542	1076.652	5.211526	2.67332	2.67332	1.1233	91.51666	50.94621	0	10.49416
TO	17	ITAPORÃ DO TOCANTINS	171110	1711100	2009	0	0	0	0	0	90.63	500.5398	68.091	36118.67	19.155	51.089	0	.1	5.369	6.991	5.931	.6365	18.08294	3135	3.324	0	290	2422	0	566.9	45	0	0	11	.3508772	972.977	3.22207	0	0	.570331	77.25677	30.74833	0	10.49457
TO	17	RECURSOLÂNDIA	171850	1718501	2013	0	0	0	0	0	100	264.6537	50.778	36125.23	26.379	40.085	0	.3	.824	3.733	44.074	.551	20.03723	4029	3.942	1	662	3778	0	807.3	63.4	0	0	14	.3474808	2216.663	1.817597	0	0	.7903357	93.77016	64.77052	.0248201	10.49475
TO	17	ARAGUANÃ	170215	1702158	2006	1	0	1	0	0	57.68	471.3252	58.244	36159.13	18.854	39.29	.304	.5	9.498	18.248	18.758	.5176	16.77034	5691	3.932	0	353	4386	.175716	954.4	60	0	0	0	0	836.03	6.807172	0	0	.526795	77.06905	24.38932	0	10.49568
MA	21	RIBAMAR FIQUENE	210955	2109551	2005	0	0	0	0	0	81.31	339.9958	34.83	36163.25	24.42	42.785	.64	13.7	13	18.78	32.13	.5085	18.24229	7066	4.23	0	724	6568	0	1289	61.5	0	0	15	.2122842	750.553	9.414392	0	0	1.052017	92.95216	43.34164	0	10.4958
MT	51	NOVO HORIZONTE DO NORTE	510627	5106273	2008	2	1	1	0	0	57.8	603.7806	87.902	36163.93	16.03	54.132	0	2.5	4.998	9.122	13.672	.636	21.37405	3930	3.284	0	226	3704	.5089058	840	48	16	16	23	.5852417	879.662	4.467625	4.071247	4.071247	1.152728	94.24937	18.88509	0	10.49582
TO	17	SILVANÓPOLIS	172065	1720655	2006	0	0	0	0	0	97.84	477.5533	57.976	36171.16	19.318	39.162	.168	0	7.06	11.808	18.722	.5854	24.96773	3873	3.616	0	498	5085	0	967	56	5	5	20	.5163956	1258.831	3.076664	1.290989	1.290989	.3057571	100	46.49543	0	10.49602
MA	21	AMAPÁ DO MARANHÃO	210055	2100550	2012	10	10	0	0	0	100	271.7802	32.274	36191.25	32.046	42.766	1.2	.5	9.262	18.072	36.648	.5586	19.99088	6583	4.102	0	1200	6330	1.519064	1316	57.8	0	0	7	.1063345	502.402	13.10305	0	0	.3226553	96.15677	74.77442	0	10.49657
TO	17	FÁTIMA	170755	1707553	2006	0	0	0	0	0	100	546.6027	79.598	36205.52	15.812	22.902	.138	0	13.884	14.93	16.946	.6354	21.27134	3807	3.58	0	420	4474	0	809.8	59.6	0	0	19	.4990806	382.908	9.942336	0	0	.1948109	100	39.49567	0	10.49697
MA	21	BREJO DE AREIA	210215	2102150	2004	2	2	0	0	0	48.3	180.8718	8.394	36206.9	42.556	68.474	.734	0	6.56	9.304	45.292	.3978	15.64211	8550	4.75	0	798	9643	.2339181	1337.4	48.6			0	0	362.464	23.58855			2.101362	100	44.33333	0	10.49701
AM	13	JAPURÁ	130210	1302108	2004	644	602	38	4	0	57.44	306.4609	15.352	36225.63	31.646	52.244	2.736	.4	18.94	15.33	28.802	.3912	13.6424	12942	6.096	1526.4	423	5803	49.76047	1765.6	57.8			3	.0231803	55791.837	.2319694			2.384678	44.83851	19.92434	11.79416	10.49752
MT	51	NOVA BRASILÂNDIA	510620	5106208	2006	0	0	0	0	0	100	611.6649	71.53	36226.14	22.478	38.894	.458	.4	7.098	15.816	18.338	.597	24.59835	4606	3.452	11	514	5670	0	1133	60.4	22	17	89	1.932262	3281.884	1.403462	4.776379	3.690838	.3246013	100	38.5221	.2388189	10.49754
	21	DUQUE BACELAR	210390	2103901	2008	4	4	0	0	0	83.73	216.5508	24.864	36269.54	34.88	56.018	0		5.844	22.488	44.384	.503	18.18012	10704	4.604	0	1266	11375	.3736921	1946	59.4	26	26	12	.1121076	317.92	33.66885	2.428998	2.428998	1.036933	100	54.45314	0	10.49873
TO	17	NOVO ACORDO	171510	1715101	2011	0	0	0	0	0	98.32	538.343	88.733	36293.51	14.697	31.345	0	0	4.523	9.143	16.027	.6556	20.34329	3816	3.445	0	467	3512	0	776.3	52.8	0	0	60	1.572327	2674.682	1.426712	0	0	.1997183	92.03355	42.15972	0	10.49939
MA	21	GOVERNADOR ARCHER	210450	2104503	2007	3	2	1	0	0	100	289.2147	36.656	36299.09	33.874	58.264	.297	.8	7.526	11.794	30.402	.5086	19.13811	9920	4.046	0	1481	9375	.3024194	1898.5	53.5	24	24	33	.3326613	445.856	22.24934	2.419355	2.419355	.5431201	94.50605	60.4045	0	10.49955
MA	21	MARANHÃOZINHO	210637	2106375	2006	21	19	2	0	0	78.79	191.0787	22.578	36310.32	32.708	58.502	.282	.5	12.68	22.35	44.092	.4524	23.63168	10491	4.668	602.8	1278	9677	2.001716	2479.2	55.8	0	0	20	.1906396	972.617	10.78636	0	0	.584558	92.24097	56.86497	5.745877	10.49986
TO	17	SANTA ROSA DO TOCANTINS	171890	1718907	2006	0	0	0	0	0	100	338.1724	38.298	36318.91	20.504	46.96	0	0	9.05	18.964	28.98	.521	17.92352	4681	3.818	0	587	4649	0	839	58.4	0	0	21	.4486221	1796.257	2.605974	0	0	.6563589	99.31638	47.87793	0	10.50009
TO	17	COMBINADO	170555	1705557	2007	0	0	0	0	0	95.58	568.4518	83.08	36330.34	20.213	32.259	0	0	10.601	13.618	11.959	.6457	20.78926	4878	3.487	0	540	4343	0	1014.1	56.8	10	10	11	.2255023	209.577	23.27546	2.05002	2.05002	.1793728	89.03239	38.60147	0	10.50041
MA	21	FERNANDO FALCÃO	210408	2104081	2007	0	0	0	0	0	75.16	147.8908	11.046	36356.66	42.773	80.844	0	1	8.405	14.805	53.2	.3884	21.41888	8105	4.925	2007	826	5253	0	1736	55.3	0	0	0	0	5086.584	1.593407	0	0	5.938019	64.81184	50.19186	24.76249	10.50113
MT	51	PLANALTO DA SERRA	510645	5106455	2008	0	0	0	0	0	74.37	496.4261	87.26	36382.92	14.744	35.996	.092	1.2	7.296	8.856	9.43	.6232	22.10901	2807	3.266	49.4	206	3317	0	620.6	46.8	0	0	20	.7125044	2455.431	1.14318	0	0	.3927056	100	23.96851	1.759886	10.50185
MA	21	BACURI	210130	2101301	2005	26	26	0	0	0	46.51	263.1564	11.555	36386.53	28.605	60.98	0	0	6.01	22.025	41.98	.4905	17.31822	16627	4.3	40	1088	16016	1.563722	2879.5	64	26	26	29	.1744151	787.855	21.10414	1.563722	1.563722	.9672483	96.32526	28.13737	.2405726	10.50195
TO	17	RIO DOS BOIS	171870	1718709	2010	0	0	0	0	0	70.99	437.1084	68.97	36390.32	19.25	39.44	.13	0	3.84	8.85	15.8	.616	22.45136	2570	3.27	5	252	2764	0	577	48	0	0	8	.311284	845.065	3.041186	0	0	1.497571	100	32.06381	.1945525	10.50206
TO	17	PEQUIZEIRO	171665	1716653	2007	0	0	0	0	0	95.97	395.834	44.387	36401.07	22.058	58.768	0	.1	7.357	8.883	14.173	.5688	22.82976	4799	3.501	6.8	619	4572	0	1095.6	49.7	0	0	6	.125026	1209.8	3.966771	0	0	1.081876	95.26985	45.15772	.1416962	10.50235
TO	17	CARMOLÂNDIA	170388	1703883	2014	0	0	0	0	0	100	655.7933	100	36418.18	15.292	37.722	0	.1	5.956	6.71	.0001	.7172	20.4996	2482	3.244	0	291	2100	0	508.8	46	0	0	28	1.128122	339.405	7.312798	0	0	.2614812	84.60918	38.034	0	10.50282
MT	51	ALTO BOA VISTA	510035	5100359	2005	3	2	1	0	0	100	466.2456	47.235	36452.1	13.9	40.93	0	37.4	4.665	15.065	20.805	.5735	21.70222	4359	3.655	0	386	4368	.6882312	946	56	0	0	11	.2523515	2240.448	1.945593	0	0	.647986	100	32.36591	0	10.50375
TO	17	RECURSOLÂNDIA	171850	1718501	2014	0	0	0	0	0	89.42	273.7428	53.034	36462.45	25.962	39.57	0	0	.072	-6.316	43.172	.568	20.22544	4081	3.866	0	566	3719	0	825.4	63.2	0	0	19	.4655722	2216.663	1.841056	0	0	.7603784	91.12962	53.61813	0	10.50404
TO	17	DARCINÓPOLIS	170650	1706506	2006	2	2	0	0	0	86.5	358.4426	42.836	36490.73	23.218	39.854	0	.8	6.258	8.658	20.508	.5126	20.504	5000	3.832	2.2	583	4491	.4	1025.2	49	0	0	18	.36	1639.162	3.050339	0	0	.6018013	89.82	44.68112	.044	10.50481
	21	BELÁGUA	210173	2101731	2012	0	0	0	0	0	100	157.1037	18.528	36494.32	36.478	63.278	.001		5.158	21.62	56.424	.5504	18.16776	6986	5.016	11	1200	8263	0	1269.2	61.8	16	16	8	.1145147	499.426	13.98806	2.290295	2.290295	.9094597	100	86.1609	.1574578	10.50491
MT	51	SANTO AFONSO	510726	5107263	2009	0	0	0	0	0	100	637.6501	83.28	36499.86	16.837	46.224	.336	8	7.595	6.971	6.693	.6731	24.29008	2944	3.021	5.3	316	2117	0	715.1	44.5	0	0	53	1.800272	1174.188	2.507265	0	0	.9552501	71.90897	32.42649	.1800272	10.50506
AM	13	ITAMARATI	130195	1301951	2005	87	46	39	2	0	43.5	282.9374	11.52	36508.8	48.84	63.79	0	2.4	5.075	52.26	49.665	.404	18.75547	7995	5.58	1094	417	7829	10.8818	1499.5	72.5	15	15	10	.1250782	25275.925	.3163089	1.876173	1.876173	1.170825	97.92371	29.10394	13.68355	10.50531
TO	17	LAJEADO	171200	1712009	2009	0	0	0	0	0	100	711.0016	71.098	36529.64	10.013	18.019	.495	0	9.625	13.078	10.448	.6581	27.54991	2204	3.495	0	236	2662	0	607.2	57.2	0	0	76	3.448276	322.485	6.834426	0	0	.2952982	100	37.42377	0	10.50588
MA	21	SANTA FILOMENA DO MARANHÃO	210975	2109759	2010	0	0	0	0	0	67.21	197.8945	42.16	36543.56	31.5	70.39	.24	.4	16.52	18.84	49.12	.525	20.86107	7061	4.03	0	900	2162	0	1473	58	17	17	4	.0566492	602.341	11.7226	2.407591	2.407591	2.079372	30.61889	51.36666	0	10.50626
PA	15	PALESTINA DO PARÁ	150549	1505494	2005	71	64	6	1	0	86.23	363.4111	19.51	36549.56	28.85	50.22	.14	23.1	7.18	15.105	26.575	.522	17.17011	8806	4.21	13.5	710	7177	8.062684	1512	60	23	0	34	.3861004	984.362	8.945896	2.611856	0	.7909611	81.50125	33.9439	.1533046	10.50642
AP	16	ITAUBAL	160025	1600253	2007	12	9	3	0	0	100	283.8372	35.322	36575.42	15.548	51.991	0	.5	14.686	16.656	32.61	.5277	22.21867	3439	4.754	11.8	417	4172	3.489387	764.1	60.1	0	0	4	.1163129	1703.969	2.018229	0	0	1.447415	100	57.64519	.343123	10.50713
TO	17	TOCANTÍNIA	172110	1721109	2007	0	0	0	0	0	82.91	377.5291	56.884	36590.22	21.958	25.508	0	0	10.271	28.768	33.379	.5458	17.86432	6663	4.11	2360.7	815	4167	0	1190.3	62.6	0	0	57	.8554705	2601.603	2.561113	0	0	1.177755	62.5394	50.2724	35.42999	10.50754
MA	21	BOA VISTA DO GURUPI	210197	2101970	2009	70	69	1	0	0	91.07	266.3801	28.919	36595.15	24.43	35.693	0	5.3	7.878	10.499	29.438	.5274	17.75427	7895	4.4	0	1040	7477	8.866371	1401.7	51.7	0	0	25	.3166561	403.46	19.56824	0	0	.4129439	94.70551	57.96074	0	10.50767
TO	17	PRAIA NORTE	171830	1718303	2007	0	0	0	0	0	79.1	244.8909	35.035	36619.83	31.902	55.611	.252	.8	7.097	18.566	37.975	.5203	19.19263	7060	4.407	3.3	878	6964	0	1355	56	0	0	9	.1274787	289.054	24.4245	0	0	.7734826	98.64023	54.8066	.0467422	10.50834
TO	17	ARAGUACEMA	170190	1701903	2006	0	0	0	0	0	79.97	408.5039	54.432	36631.61	20.08	39.432	0	.7	7.508	28.52	29.312	.5742	19.06961	6105	3.684	0	551	5838	0	1164.2	62	5	5	42	.6879607	2778.475	2.197248	.8190008	.8190008	1.006806	95.62653	33.24953	0	10.50867
TO	17	TUPIRAMA	172125	1721257	2010	0	0	0	0	0	73.25	564.8344	72.86	36653.22	15.95	21.2	0	0	8.1	8.52	9.78	.67	23.44346	1574	3.29	6	115	2057	0	369	48	0	0	14	.8894536	712.206	2.210035	0	0	.6924731	100	24.03748	.3811944	10.50926
MT	51	SALTO DO CÉU	510775	5107750	2005	0	0	0	0	0	70.57	563.1965	81.53	36654.12	18.64	50.31	.515	3.6	9.725	9.73	9.755	.5865	32.57551	3079	3.33	4.5	320	4102	0	1003	50.5	14	14	14	.4546931	1752.312	1.757107	4.546931	4.546931	1.016333	100	34.60864	.1461513	10.50928
TO	17	ITAGUATINS	171070	1710706	2008	0	0	0	0	0	85.97	357.6834	54.074	36687.33	25.918	38.2	.184	1.6	5.694	13.604	26.502	.5684	19.28914	6246	3.834	19	760	6806	0	1204.8	55.8	15	15	61	.976625	739.849	8.442264	2.401537	2.401537	.8097781	100	46.6513	.3041947	10.51019
MT	51	VALE DE SÃO DOMINGOS	510835	5108352	2008	0	0	0	0	0	95.4	614.7635	84.102	36690.43	15.252	51.664	1.032	.9	4.424	7.162	5.752	.6196	24.45347	2955		0	228	3449	0	722.6	43.6	0	0	2	.0676819	1933.046	1.528675	0	0	3.480485	100		0	10.51027
PA	15	SANTA CRUZ DO ARARI	150640	1506401	2008	152	104	48	0	0	100	225.0593	39.862	36696.65	13.528	64.136	0	0	11.704	11.058	31.248	.5242	27.56704	6190	5.422	0	562	5152	24.55573	1706.4	51.4	15	15	23	.371567	1076.652	5.749304	2.423263	2.423263	1.078645	83.23102	49.2272	0	10.51044
TO	17	JAÚ DO TOCANTINS	171150	1711506	2008	0	0	0	0	0	71.43	657.8516	64.98	36732.37	14.95	51.688	1.02	0	2.35	15.606	14.454	.6238	18.57655	3906	3.18	0	300	3737	0	725.6	62.2	0	0	30	.7680492	2173.047	1.797476	0	0	1.749559	95.67332	24.42396	0	10.51141
MA	21	PRESIDENTE JUSCELINO	210920	2109205	2004	53	51	2	0	0	64.11	141.8216	9.334	36750.04	35.396	54.514	.324	.7	6.938	20.606	61.22	.4478	15.04881	11064	4.912	0	1137	10225	4.790311	1665	60.4			24	.2169197	354.696	31.19291			1.971987	92.41685	50.47852	0	10.51189
TO	17	PONTE ALTA DO BOM JESUS	171780	1717800	2012	0	0	0	0	0	89.99	464.2001	58.47	36786.16	24.026	38.614	0	0	13.586	25.366	30.566	.6414	21.85463	4540	3.282	0	620	4271	0	992.2	63	0	0	43	.9471366	1806.141	2.513647	0	0	.8091214	94.07489	44.82026	0	10.51288
PA	15	SANTARÉM NOVO	150690	1506906	2011	6	6	0	0	0	100	287.9972	49.842	36793.83	16.471	48.742	0	.1	4.564	13.331	28.681	.6033	21.18967	6195	3.866	0	1159	5825	.968523	1312.7	55.5	0	0	21	.3389831	229.51	26.99229	0	0	2.373907	94.02744	72.32758	0	10.51309
MT	51	SÃO JOSÉ DO POVO	510729	5107297	2012	0	0	0	0	0	70.52	597.7521	100	36798.64	13.092	43.068	0	0	6.416	6.51	9.09	.6902	22.76613	3673	3.042	0	256	2798	0	836.2	42.8	0	0	56	1.524639	443.876	8.274834	0	0	1.079137	76.17751	21.20207	0	10.51322
MT	51	NOVA SANTA HELENA	510619	5106190	2004	1	1	0	0	0	64.89	751.3495	70.912	36798.74	14.918	40.96	1.914	23.6	8.818	11.37	7.966	.5838	21.69165	3535		0	101	2775	.2828854	766.8	55.6			5	.1414427	2359.823	1.497994			.9252542	78.50071		0	10.51322
MA	21	BERNARDO DO MEARIM	210193	2101939	2010	0	0	0	0	0	100	332.0455	52.41	36820.52	26.78	60.75	0	0	3.85	8.54	20.29	.604	21.58105	5996	3.98	0	925	5332	0	1294	47	0	0	9	.1501001	261.451	22.93355	0	0	1.580034	88.92595	61.39927	0	10.51381
MA	21	CENTRAL DO MARANHÃO	210312	2103125	2013	0	0	0	0	0	100	283.0723	29.816	36843.57	24.579	56.904	1.553	0	4.206	13.864	30.084	.6429	19.48637	8255	3.814	0	1499	13850	0	1608.6	54	19	19	23	.278619	319.336	25.85052	2.301635	2.301635	.9281844	100	69.25725	0	10.51444
MT	51	SÃO JOSÉ DO POVO	510729	5107297	2011	0	0	0	0	0	64.74	582.0594	99.403	36854.55	14.031	43.169	0	0	6.403	6.565	9.06	.6756	22.68373	3633	3.076	0	235	2613	0	824.1	42.9	0	0	32	.8808147	443.876	8.184718	0	0	1.075373	71.92403	19.89705	0	10.51473
MT	51	SANTO AFONSO	510726	5107263	2012	0	0	0	0	0	100	716.6772	96.03	36865.98	17.806	47.742	.001	2.5	5.57	4.418	1.554	.7208	24.04651	3010	2.808	0	308	2026	0	723.8	40	0	0	117	3.887043	1174.188	2.563474	0	0	.9126626	67.30897	28.73302	0	10.51504
AM	13	SÃO SEBASTIÃO DO UATUMÃ	130395	1303957	2006	1632	978	401	253	0	82.78	304.7288	32.062	36872.14	11.36	58.162	.258	1.6	2.856	12.156	27.102	.5174	19.68802	9039	5.794	0	750	7453	180.5509	1779.6	56.4	20	20	13	.1438212	10741.08	.8415355	2.212634	2.212634	.7105651	82.45381	48.07501	0	10.51521
MA	21	FERNANDO FALCÃO	210408	2104081	2009	0	0	0	0	0	100	149.5751	14.002	36876.57	39.611	83.008	0	1.6	9.815	15.615	52.14	.4248	20.71877	8765	4.915	2335	1203	6168	0	1816	55.1	0	0	0	0	5086.584	1.72316	0	0	5.374773	70.3708	67.45859	26.64005	10.51533
PA	15	TERRA ALTA	150796	1507961	2006	0	0	0	0	0	100	321.9989	42.026	36877.3	11.202	47.626	.17	2.6	10.772	13.176	26.764	.5526	17.89263	10468	4.294	0	1115	8571	0	1873	56.8	0	0	30	.2865877	206.414	50.71362	0	0	1.320612	81.87811	45.73758	0	10.51535
TO	17	MARIANÓPOLIS DO TOCANTINS	171250	1712504	2004	44	23	20	1	0	84.85	509.4532	57.404	36909.24	17.772	49.04	0	1.4	9.446	12.262	14.392	.5506	22.12394	3776	3.468	0	275	4163	11.65254	835.4	56.6			3	.0794492	2091.374	1.805512			.7525773	100	25.25689	0	10.51622
TO	17	TUPIRAMA	172125	1721257	2011	0	0	0	0	0	73.89	592.9299	78.637	36958.84	14.85	18.713	0	0	8.678	8.282	8.397	.6925	23.76559	1604	3.236	0	116	2112	0	381.2	47.4	0	0	22	1.371571	712.206	2.252157	0	0	.6469327	100	23.40249	0	10.51756
TO	17	ARAGOMINAS	170130	1701309	2004	2	2	0	0	0	16.69	321.6671	33.448	36959.81	28.804	57.656	.54	17.4	9.508	13.984	30.422	.4784	16.75082	7645	3.914	31.2	110	6236	.2616089	1280.6	54.6			13	.1700458	1173.058	6.517154			1.610389	81.56966	5.631655	.4081099	10.51759
MA	21	LAGO DOS RODRIGUES	210594	2105948	2005	0	0	0	0	0	84.08	261.9332	29.44	36971.32	34.015	59.475	.05	0	2.825	8.59	30.08	.4975	18.35332	8004	4.11	0	1148	9407	0	1469	48	0	0	4	.049975	180.37	44.37545	0	0	.7318041	100	58.94902	0	10.5179
MT	51	SÃO JOSÉ DO POVO	510729	5107297	2013	0	0	0	0	0	66.94	613.4448	100	36977.82	12.153	42.967	0	0	6.429	6.455	9.12	.7048	22.67575	3741	3.008	0	243	2761	0	848.3	42.7	0	0	68	1.817696	443.876	8.428029	0	0	1.082806	73.80379	19.53873	0	10.51807
TO	17	CONCEIÇÃO DO TOCANTINS	170560	1705607	2011	0	0	0	0	0	100	452.2907	68.018	36979.96	22.69	40.856	1.324	0	8.031	11.555	16.062	.609	18.60331	4167	3.534	0	607	4203	0	775.2	54.6	0	0	40	.9599232	2500.74	1.666307	0	0	.4021761	100	51.47919	0	10.51813
PA	15	PALESTINA DO PARÁ	150549	1505494	2004	10	8	1	1	0	70.56	356.0864	17.446	36980.41	29.916	51.524	.112	16.2	7.474	15.584	27.594	.5086	17.43584	8611	4.302	12.8	581	7046	1.161305	1501.4	61			35	.4064569	984.362	8.747798			.8233068	81.82557	29.02638	.1486471	10.51814
TO	17	BURITI DO TOCANTINS	170380	1703800	2005	0	0	0	0	0	76.62	304.4055	40.435	36990.82	26.605	44.735	0	.1	9.055	17.6	30.97	.5445	20.81924	7983	4.45	7.5	673	8064	0	1662	59	0	0	29	.363272	251.919	31.68876	0	0	.2977155	100	37.51535	.0939496	10.51842
MA	21	GRAÇA ARANHA	210470	2104701	2013	0	0	0	0	0	100	365.0532	67.416	36996.66	29.011	43.684	0	1.9	10.745	13.837	27.248	.6192	21.99805	6151	3.429	0	1146	4926	0	1353.1	55.1	18	18	35	.5690132	271.444	22.66029	2.926353	2.926353	1.133601	80.08454	63.8861	0	10.51858
MA	21	SÃO ROBERTO	211167	2111672	2011	0	0	0	0	0	98.88	227.6785	35.098	37018.25	33.749	51.594	.22	0	3.293	14.449	37.143	.5391	22.37617	6077	4.481	0	970	5187	0	1359.8	53.9	0	0	4	.065822	227.463	26.71643	0	0	1.12011	85.35461	71.52493	0	10.51917
TO	17	LAJEADO	171200	1712009	2006	0	0	0	0	0	100	620.3928	62.842	37038.8	11.012	18.376	.33	0	12.31	11.932	12.062	.6074	17.47225	3513	3.66	0	200	2412	0	613.8	54.8	0	0	52	1.480216	322.485	10.89353	0	0	.345923	68.65926	20.83689	0	10.51972
	21	PRIMEIRA CRUZ	210940	2109403	2008	0	0	0	0	0	94.32	179.0526	6.436	37056.96	27.856	63.566	0		4.198	18.434	50.106	.4852	20.8022	12366	4.832	0	1627	12794	0	2572.4	58.6	39	39	28	.2264273	1367.676	9.041615	3.153809	3.153809	2.203729	100	63.57483	0	10.52021
MT	51	FIGUEIRÓPOLIS D'OESTE	510380	5103809	2004	0	0	0	0	0	93.68	653.991	76.422	37070.31	16.472	46.136	.258	0	2.716	10.922	7.676	.6172	24.39766	3752	3.508	0	260	3344	0	915.4	52.2			36	.9594883	899.246	4.172384			1.207567	89.1258	24.30917	0	10.52057
TO	17	ARAGUANÃ	170215	1702158	2005	0	0	0	0	0	51.71	458.0703	51.5	37098.91	19.11	41.4	.35	5.6	10.07	20.46	21.405	.496	17.06022	5463	4.015	0	208	4510	0	932	62	0	0	0	0	836.03	6.534454	0	0	.5384487	82.55537	15.28684	0	10.52134
AM	13	SANTA ISABEL DO RIO NEGRO	130360	1303601	2004	437	355	82	0	0	19.83	169.4138	14.534	37102.15	35.6	63.022	.012	1.8	7.662	131.656	54.054	.422	30.65375	8260	5.976	7026	297	5814	52.90557	2532	69			21	.2542373	62846.408	.1314315			1.577544	70.38741	21.48755	85.06053	10.52143
TO	17	SÃO SALVADOR DO TOCANTINS	172025	1720259	2004	0	0	0	0	0	71.91	311.8736	35.98	37128.37	24.006	44.274	0	0	5.286	15.616	32.576	.4934	19.3005	2802	3.878	0	246	2565	0	540.8	58			56	1.998572	1422.032	1.97042			1.184194	91.54176	34.04668	0	10.52214
MA	21	PRESIDENTE MÉDICI	210923	2109239	2010	33	33	0	0	0	92.59	282.7968	59.11	37132.63	25.72	47.99	0	0	7.24	11.1	27	.591	21.06997	6374	4.32	3	937	6181	5.177283	1343	52	0	0	27	.4235958	437.687	14.56292	0	0	.6326844	96.97208	63.50549	.0470662	10.52225
MA	21	AMAPÁ DO MARANHÃO	210055	2100550	2013	13	13	0	0	0	100	279.2905	34.831	37160.34	31.434	41.164	1.3	.3	9.443	18.658	36.082	.5779	20.13046	6669	4.028	0	1187	6454	1.949318	1342.5	58.2	0	0	11	.1649423	502.402	13.27423	0	0	.3199075	96.77613	71.69345	0	10.523
TO	17	ARAGUACEMA	170190	1701903	2005	10	9	0	1	0	69.15	402.0452	51.41	37164.48	21.01	39.805	0	4.6	7.47	32.085	30.625	.558	18.94167	6000	3.755	0	405	5973	1.666667	1136.5	63.5	25	25	39	.65	2778.475	2.159458	4.166667	4.166667	.9692798	99.55	25.34625	0	10.52311
TO	17	BRASILÂNDIA DO TOCANTINS	170360	1703602	2013	0	0	0	0	0	100	686.9523	92.209	37176.83	16.046	35.189	0	.1	4.114	10.125	6.307	.7377	21.026	2154	3.248	0	262	2056	0	452.9	52.7	0	0	3	.1392758	641.467	3.357928	0	0	.4012108	95.45033	39.50678	0	10.52344
TO	17	MURICILÂNDIA	171395	1713957	2013	0	0	0	0	0	100	347.7086	71.599	37207.45	21.529	41.423	0	.2	.995	14.853	27.213	.659	20.54827	3356	3.42	0	487	2835	0	689.6	51.3	0	0	0	0	1186.647	2.828137	0	0	.8071879	84.47556	49.62872	0	10.52426
MA	21	GOVERNADOR LUIZ ROCHA	210462	2104628	2009	7	5	2	0	0	97.83	253.0156	44.454	37236.91	31.76	58.203	.135	4.1	3.919	17.292	38.987	.5265	20.31215	7144	3.939	0	1039	9438	.9798432	1451.1	54.3	22	22	7	.0979843	373.164	19.1444	3.079507	3.079507	.4220245	100	57.28753	0	10.52506
AC	12	SANTA ROSA DO PURUS	120043	1200435	2007	1	1	0	0	0	72.99	229.8239	20.239	37256.36	36.807	39.637	0	3.8	5.594	106.726	63.302	.445	19.31864	3948	6.07	2128	281	3902	.2532928	762.7	71.7	0	0	4	.1013171	6145.61	.6424098	0	0	1.775105	98.83485	43.2034	53.90071	10.52558
MT	51	SÃO JOSÉ DO POVO	510729	5107297	2014	0	0	0	0	0	68.87	629.1375	100	37258.16	11.214	42.866	0	0	6.442	6.4	9.15	.7194	22.74987	3782	2.974	0	250	2787	0	860.4	42.6	0	0	70	1.850873	443.876	8.520397	0	0	1.086385	73.69117	19.65891	0	10.52563
MA	21	CENTRO DO GUILHERME	210315	2103158	2009	27	23	3	1	0	100	258.0614	19.267	37327.74	29.862	46.189	.603	18.5	5.867	53.62	34.813	.5185	35.25161	7432	4.87	0	1144	7304	3.632939	2619.9	57	0	0	0	0	1074.067	6.919494	0	0	.8028606	98.27772	74.9634	0	10.52749
TO	17	AURORA DO TOCANTINS	170270	1702703	2013	0	0	0	0	0	100	905.0467	91.68	37328.74	18.777	44.759	0	0	.409	17.287	5.954	.7343	22.11586	3625	2.929	0	492	3011	0	801.7	69.5	0	0	17	.4689655	752.83	4.815164	0	0	.345221	83.06207	39.7536	0	10.52752
TO	17	PINDORAMA DO TOCANTINS	171700	1717008	2009	0	0	0	0	0	100	402.4515	67.952	37342.63	15.209	50.461	0	0	7.811	13.729	23.331	.5868	21.20222	4500	3.729	0	648	3556	0	954.1	55.3	6	6	14	.3111111	1559.086	2.886307	1.333333	1.333333	.5682393	79.02222	53.6976	0	10.52789
MT	51	GLÓRIA D'OESTE	510395	5103957	2007	0	0	0	0	0	100	791.7958	84.715	37348.47	14.468	44.97	.329	.1	4.968	11.755	5.051	.6692	23.67798	3124	3.156	6.9	277	2752	0	739.7	54	24	20	16	.5121639	853.842	3.658756	7.682458	6.402049	.4992978	88.09219	27.98374	.2208707	10.52805
MA	21	LUÍS DOMINGUES	210620	2106201	2013	0	0	0	0	0	100	362.4706	33.836	37364.07	17.751	33.592	6.863	.5	2.773	20.511	30.541	.6288	22.86546	6697	3.882	0	1184	6702	0	1531.3	60	2	2	15	.2239809	464.06	14.43132	.2986412	.2986412	.1739993	100	68.63204	0	10.52847
MA	21	PRESIDENTE MÉDICI	210923	2109239	2012	0	0	0	0	0	100	302.3304	70.222	37383.57	23.69	48.126	.001	0	6.908	11.952	25.336	.6228	21.86776	6564	4.25	0	1046	6152	0	1435.4	53.8	0	0	33	.5027422	437.687	14.99702	0	0	.6525166	93.72334	67.72547	0	10.52899
MT	51	FIGUEIRÓPOLIS D'OESTE	510380	5103809	2005	1	1	0	0	0	98.73	662.6991	79.545	37384.22	15.88	46.025	.215	1.7	2.935	10.18	6.775	.6275	25.03446	3627	3.44	0	274	3274	.27571	908	50.5	0	0	37	1.020127	899.246	4.033379	0	0	1.150888	90.26744	25.98732	0	10.529
TO	17	ITAPORÃ DO TOCANTINS	171110	1711100	2014	0	0	0	0	0	100	550.4633	92.486	37390.96	17.53	50.194	0	.3	3.524	5.336	4.076	.704	23.2635	2482	3.004	0	311	2381	0	577.4	40	0	0	8	.3223207	972.977	2.550934	0	0	.5402578	95.9307	37.64077	0	10.52918
RO	11	PRIMAVERA DE RONDÔNIA	110147	1101476	2005	6	6	0	0	0	34.26	475.8831	68.885	37414.35	14.39	66.065	0	9.7	4.555	9.905	15.825	.54	20.44054	4381	3.575	0	161	3723	1.36955	895.5	50.5	0	0	4	.0913034	605.692	7.233049	0	0	2.207122	84.9806	13.13798	0	10.52981
AP	16	ITAUBAL	160025	1600253	2006	33	28	5	0	0	29.2	278.5088	31.986	37461.45	16.054	51.578	0	.8	13.698	16.088	32.45	.5116	17.89266	4062	4.852	13.4	99	3966	8.124077	726.8	59.8	0	0	2	.0492368	1703.969	2.383846	0	0	1.453525	97.63663	11.82541	.3298868	10.53107
MA	21	PERI MIRIM	210840	2108405	2005	0	0	0	0	0	85.26	206.9836	16.92	37492.32	25.445	70.91	0	0	5.42	13.6	43.085	.501	21.60158	12881	4.04	0	2005	9232	0	2782.5	54	27	27	33	.2561913	405.302	31.78124	2.096111	2.096111	2.939892	71.67146	62.88487	0	10.53189
TO	17	AURORA DO TOCANTINS	170270	1702703	2014	0	0	0	0	0	100	955.6352	94.51	37500.53	18.046	44.522	0	0	.001	16.566	3.482	.7534	22.29338	3654	2.872	0	494	2874	0	814.6	70	0	0	33	.9031199	752.83	4.853685	0	0	.3319459	78.65353	38.8278	0	10.53211
TO	17	RIACHINHO	171855	1718550	2011	0	0	0	0	0	95.86	268.9993	58.876	37505.36	21.99	45.535	.374	.2	12.738	13.047	33.194	.5931	20.41361	4231	3.549	0	718	3607	0	863.7	52.1	0	0	18	.4254313	517.478	8.176193	0	0	1.310427	85.25172	60.22647	0	10.53224
MA	21	BELA VISTA DO MARANHÃO	210177	2101772	2006	9	2	7	0	0	100	227.9048	23.582	37511.28	32.416	57.752	.132	0	7.93	13.696	35.254	.4744	20.06279	10829	4.336	0	1369	8684	.8311017	2172.6	54	0	0	12	.1108136	255.551	42.3751	0	0	1.534406	80.19208	54.81562	0	10.5324
TO	17	CHAPADA DA NATIVIDADE	170510	1705102	2008	0	0	0	0	0	72.42	437.1365	45.434	37532.21	22.376	43.59	5.886	0	9.368	26.034	29.176	.5762	18.6125	3791	3.636	0	323	3448	0	705.6	64.2	0	0	0	0	1646.472	2.302499	0	0	1.082899	90.95226	30.97937	0	10.53296
MT	51	VALE DE SÃO DOMINGOS	510835	5108352	2009	0	0	0	0	0	100	644.5588	88.881	37551.09	14.556	50.312	1.161	.3	3.927	7.131	5.251	.6378	24.69712	2955		0	273	3367	0	729.8	43.3	0	0	0	0	1933.046	1.528675	0	0	3.377861	100		0	10.53346
MA	21	SÃO RAIMUNDO DO DOCA BEZERRA	211163	2111631	2014	0	0	0	0	0	100	251.5436	41.236	37571.36	36.49	64.95	.266	0	3.802	17.928	33.388	.5864	22.98125	5387	4.082	0	1218	6391	0	1238	54.8	16	16	4	.0742528	419.352	12.84601	2.970113	2.970113	2.087152	100	92.29397	0	10.534
MT	51	NOVA SANTA HELENA	510619	5106190	2007	0	0	0	0	0	69	954.9337	83.671	37590.26	13.409	39.88	1.992	16.6	6.604	13.095	5.428	.6489	23.60024	3347		0	158	3098	0	789.9	59.8	0	0	8	.23902	2359.823	1.418327	0	0	.8286191	92.5605		0	10.5345
MA	21	MIRINZAL	210680	2106805	2005	15	14	0	1	0	86.71	282.2836	25.895	37593.33	20.04	51.79	.71	0	6.16	14.84	34.225	.5565	19.3123	13727	4.375	17.5	1533	10008	1.092737	2651	57	20	20	44	.3205362	687.748	19.95934	1.456983	1.456983	.6162798	72.90741	48.859	.127486	10.53458
PA	15	SANTARÉM NOVO	150690	1506906	2012	10	10	0	0	0	100	290.5967	53.304	37600.59	15.742	48.684	0	0	3.238	13.192	28.162	.6196	21.53329	6248	3.772	0	1271		1.600512	1345.4	55	0	0	24	.3841229	229.51	27.22322	0	0	2.353833		76.73195	0	10.53477
MT	51	RIBEIRÃOZINHO	510719	5107198	2010	0	0	0	0	0	100	842.6262	93.71	37648.6	11.55	32.83	.18	0	2.77	7.5	1.95	.692	21.87358	2199	2.96	0	159	2150	0	481	47	15	15	74	3.365166	625.581	3.515132	6.821282	6.821282	.4150579	97.77171	21.40246	0	10.53605
MT	51	SÃO PEDRO DA CIPA	510740	5107404	2008	0	0	0	0	0	68.58	631.3194	85.982	37651.8	17.512	28.56	.928	0	10.53	5.75	5.198	.6406	23.27665	4175	3.268	7.2	251	3766	0	971.8	40	0	0	33	.7904192	342.952	12.17372	0	0	.1319386	90.20359	19.64714	.1724551	10.53614
PA	15	PEIXE-BOI	150560	1505601	2009	1	1	0	0	0	100	319.3839	45.679	37656.81	22.732	46.312	.072	.2	10.584	14.452	29.347	.5675	21.37822	7916	3.618	0	1111	8070	.1263264	1692.3	55.4	0	0	49	.6189995	450.222	17.58244	0	0	.8938245	100	50.77814	0	10.53627
MA	21	SÃO JOSÉ DOS BASÍLIOS	211125	2111250	2009	2	0	2	0	0	100	245.7766	30.457	37664.25	33.104	68.961	.106	1.8	3.722	15.408	38.113	.5387	18.94779	7489	4.064	0	1252	7614	.2670583	1419	54.4	13	13	10	.1335292	362.692	20.64837	1.735879	1.735879	1.516075	100	67.94135	0	10.53647
MA	21	GOVERNADOR LUIZ ROCHA	210462	2104628	2011	1	0	1	0	0	100	277.5148	52.246	37673.02	29.94	54.577	.165	4	4.281	19.108	36.133	.5615	20.41757	7400	3.801	0	1259	7960	.1351351	1510.9	55.7	22	22	22	.2972973	373.164	19.83042	2.972973	2.972973	.4072149	100	64.66837	0	10.5367
TO	17	RIO SONO	171875	1718758	2008	0	0	0	0	0	83.15	354.8548	43.598	37696.84	21.158	48.08	0	0	3.794	20.288	31.382	.5526	20.54846	6345	3.856	0	750	6060	0	1303.8	59.6	0	0	47	.7407407	6354.367	.9985259	0	0	1.705018	95.50828	45.5792	0	10.53733
MA	21	SÃO ROBERTO	211167	2111672	2014	0	0	0	0	0	100	262.6643	42.982	37706.38	30.776	46.326	.28	0	3.722	14.326	29.352	.6084	23.60386	6432	4.364	0	1183	4859	0	1518.2	53.6	0	0	11	.1710199	227.463	28.27713	0	0	1.194876	75.54415	80.26449	0	10.53758
TO	17	PUGMIL	171845	1718451	2012	0	0	0	0	0	100	577.3778	100	37712.83	11.254	10.964	.182	0	11.732	4.988	.934	.7128	22.6782	2427	3.166	0	316	2322	0	550.4	41.4	0	0	8	.329625	401.834	6.039807	0	0	.1689616	95.67367	41.22192	0	10.53776
TO	17	ANGICO	170105	1701051	2009	0	0	0	0	0	82.77	396.1953	68.408	37729.77	17.58	39.769	0	.1	5.296	7.926	14.388	.6317	19.9303	3300	3.828	0	341	2885	0	657.7	47.5	0	0	56	1.69697	451.733	7.3052	0	0	.6489702	87.42424	39.556	0	10.53821
MA	21	SÃO FÉLIX DE BALSAS	211080	2110807	2013	0	0	0	0	0	100	304.7541	27.427	37751.5	28.696	44.573	0	0	6.446	18.386	33.993	.6068	22.64968	4593	3.649	0	867	4320	0	1040.3	58.5	18	18	15	.3265839	2032.364	2.25993	3.919007	3.919007	1.638983	94.05618	68.88054	0	10.53878
TO	17	ARAGOMINAS	170130	1701309	2007	5	4	1	0	0	86.24	412.103	41.449	37779.41	26.302	59.348	.27	6.1	8.044	13.042	24.026	.5357	23.081	5469	3.692	26.1	677	6342	.9142439	1262.3	54.3	0	0	14	.2559883	1173.058	4.662174	0	0	1.623753	100	45.70276	.4772353	10.53952
TO	17	JAÚ DO TOCANTINS	171150	1711506	2010	0	0	0	0	0	88.04	736.0308	68.88	37787.78	13.46	50.35	1.02	0	2.63	16.6	12.84	.662	21.01511	3507	3.06	0	405	3441	0	737	64	0	0	54	1.539778	2173.047	1.613863	0	0	1.677099	98.11805	35.33789	0	10.53974
	21	SÃO FRANCISCO DO MARANHÃO	211090	2110906	2004	2	2	0	0	0	56.97	187.623	18.158	37804.49	40.178	70.464	.128		3.212	20.628	49.608	.4206	17.45126	12822	4.002	15.4	1358	10926	.1559819	2237.6	58.2			9	.0701919	2347.198	5.462684			2.374741	85.21291	42.38587	.1201061	10.54018
TO	17	ARAGUANÃ	170215	1702158	2004	3	3	0	0	0	50.72	444.8155	44.756	37826.96	19.366	43.51	.396	12.8	10.642	22.672	24.052	.4744	17.8528	5095	4.098	0	204	4123	.5888126	909.6	64			5	.0981354	836.03	6.094279			.5507227	80.92247	16.40809	0	10.54078
TO	17	BOM JESUS DO TOCANTINS	170330	1703305	2009	0	0	0	0	0	100	509.1115	66.128	37834	16.076	34.662	0	0	6.318	10.018	13.075	.6336	29.13702	2839	3.655	6.8	396	2976	0	827.2	51.4	0	0	31	1.091934	1332.672	2.130307	0	0	.3640642	100	50.98204	.239521	10.54096
MT	51	FIGUEIRÓPOLIS D'OESTE	510380	5103809	2007	0	0	0	0	0	84.69	680.1154	85.791	37845.2	14.696	45.803	.129	.1	3.373	8.696	4.973	.6481	24.48465	3648	3.304	0	271	3372	0	893.2	47.1	0	0	44	1.20614	899.246	4.056732	0	0	1.041906	92.43421	24.54452	0	10.54126
	21	SÃO FRANCISCO DO MARANHÃO	211090	2110906	2007	0	0	0	0	0	100	222.1913	23.924	37897.84	38.129	67.347	.224		2.876	21.459	45.024	.4743	16.34352	14194	3.846	11.2	2293	11237	0	2319.8	57.6	18	18	11	.0774975	2347.198	6.04721	1.268142	1.268142	2.152544	79.16725	62.13103	.0789066	10.54265
TO	17	NAZARÉ	171430	1714302	2012	0	0	0	0	0	100	466.2358	88.222	37953.54	20.026	42.406	.001	.2	10.346	8.806	13.91	.6752	21.29244	4271	3.408	0	718	4549	0	909.4	51.2	31	31	56	1.311168	395.907	10.78789	7.258254	7.258254	1.128734	100	57.29206	0	10.54412
TO	17	CONCEIÇÃO DO TOCANTINS	170560	1705607	2012	0	0	0	0	0	100	467.4027	71.616	37974.75	22.2	39.972	1.378	0	8.132	11.33	14.184	.626	18.69492	4153	3.458	0	644	4136	0	776.4	54.2	0	0	41	.9872382	2500.74	1.660708	0	0	.3690437	99.59066	53.62273	0	10.54468
	21	PRESIDENTE VARGAS	210930	2109304	2008	1	1	0	0	0	100	195.1474	19.73	37991.93	31.376	61.966	.264		6.734	21.686	52.73	.5474	19.1145	10096	4.388	0	1597	9230	.0990491	1929.8	60.2	22	22	26	.2575277	459.36	21.9784	2.179081	2.179081	1.382092	91.42235	69.41003	0	10.54513
TO	17	PALMEIRAS DO TOCANTINS	171380	1713809	2008	0	0	0	0	0	90.33	385.3375	55.276	38033.87	20.184	40.6	.788	0	7.712	16.318	22.966	.5894	24.82877	4672	3.938	0	598	5050	0	1160	54	0	0	30	.6421233	747.898	6.246841	0	0	.7881361	100	50.40505	0	10.54623
TO	17	PUGMIL	171845	1718451	2008	0	0	0	0	0	100	492.5683	80.474	38047.84	14.686	19.216	.438	0	9.788	8.592	11.526	.6252	22.40359	2230	3.394	0	243	2183	0	499.6	46.6	0	0	1	.044843	401.834	5.549555	0	0	.1965143	97.89238	36.98395	0	10.5466
MA	21	GOVERNADOR NEWTON BELLO	210465	2104651	2004	10	9	1	0	0	74.43	178.1528	15.488	38051.71	41.93	74.202	.192	.8	6.44	13.366	46.964	.3992	17.79508	12717	4.538	0	1412	9225	.786349	2263	53.2			6	.0471809	1160.491	10.95829			2.66466	72.5407	50.38654	0	10.5467
MA	21	SÃO FÉLIX DE BALSAS	211080	2110807	2014	0	0	0	0	0	100	312.8606	29.096	38072.7	28.398	42.504	0	0	6.518	18.898	33.464	.6234	23.04348	4554	3.572	0	914	4454	0	1049.4	59	18	18	24	.5270092	2032.364	2.24074	3.952569	3.952569	1.562401	97.80413	71.69099	0	10.54725
MA	21	GRAÇA ARANHA	210470	2104701	2014	0	0	0	0	0	100	380.1188	71.448	38080.44	28.648	41.482	0	2.2	11.38	14.286	26.184	.6356	22.34911	6147	3.372	0	1198		0	1373.8	55.8	18	18	46	.7483325	271.444	22.64556	2.928258	2.928258	1.142063		65.71752	0	10.54746
MT	51	SÃO PEDRO DA CIPA	510740	5107404	2006	0	0	0	0	0	68.58	602.8921	80.014	38110.89	18.594	33.25	.696	0	11.4	6.39	6.256	.6212	25.39412	3641	3.356	10.4	251	3663	0	924.6	42	0	0	17	.4669047	342.952	10.61665	0	0	.1417845	100	23.13529	.2856358	10.54826
TO	17	RIACHINHO	171855	1718550	2012	0	0	0	0	0	97.73	280.761	61.912	38118.17	21.42	43.36	.408	0	13.636	11.204	31.348	.6142	20.64169	4270	3.458	0	732	4094	0	881.4	51.2	0	0	20	.4683841	517.478	8.251558	0	0	1.308006	95.87822	59.28	0	10.54845
MA	21	MATÕES DO NORTE	210663	2106631	2007	43	6	35	2	0	87.22	165.1665	19.327	38119.89	39.256	61.962	.168	.5	10.737	17.3	48.733	.4757	23.72731	10576	5.187	0	1249	6336	4.065809	2509.4	56.1	0	0	7	.0661876	794.651	13.30899	0	0	2.026429	59.90923	61.25721	0	10.54849
MA	21	SATUBINHA	211172	2111722	2009	0	0	0	0	0	100	178.8417	30.506	38146.69	31.953	74.637	0	0	1.853	18.442	45.802	.4756	27.45955	8715	4.79	0	1335	6363	0	2393.1	58	36	36	13	.1491681	441.811	19.72563	4.130809	4.130809	2.324173	73.01205	73.37521	0	10.54919
TO	17	ARAGOMINAS	170130	1701309	2005	0	0	0	0	0	24.88	351.8124	36.115	38163.95	27.97	58.22	.45	79.1	9.02	13.67	28.29	.4975	15.4616	8243	3.84	29.5	164	6244	0	1274.5	54.5	0	0	13	.1577096	1173.058	7.026933	0	0	1.614784	75.74912	7.639937	.3578794	10.54965
MA	21	SÃO JOSÉ DOS BASÍLIOS	211125	2111250	2010	0	0	0	0	0	100	254.1445	33.32	38165.97	32.47	67.78	.09	1.2	3.87	16.2	37.54	.557	19.10352	7496	4	0	1292	7510	0	1432	55	13	13	18	.2401281	362.692	20.66767	1.734258	1.734258	1.493679	100	68.94344	0	10.5497
MA	21	CENTRO DO GUILHERME	210315	2103158	2008	7	6	1	0	0	100	248.1863	17.184	38179.86	30.924	49.228	.536	1.2	7.014	90.08	36.646	.495	33.85898	7318	4.9	0	1114	6867	.9565455	2477.8	58	0	0	0	0	1074.067	6.813355	0	0	.8320237	93.83711	74.59142	0	10.55006
	21	SÃO FRANCISCO DO MARANHÃO	211090	2110906	2006	0	0	0	0	0	98.96	210.6685	22.002	38184.77	38.812	68.386	.192		2.988	21.182	46.552	.4564	17.89959	12807	3.898	12.6	2088	11408	0	2292.4	57.8	16	16	11	.0858905	2347.198	5.456293	1.249317	1.249317	2.223053	89.07629	63.55137	.0983837	10.55019
TO	17	DARCINÓPOLIS	170650	1706506	2005	0	0	0	0	0	100	332.896	39.425	38195.84	23.855	40.79	0	3.1	6.135	8.495	22.26	.4955	20.29045	4889	3.91	2	679	4714	0	992	48.5	0	0	26	.5318061	1639.162	2.982622	0	0	.6287323	96.42053	54.30333	.0409082	10.55048
TO	17	SÍTIO NOVO DO TOCANTINS	172080	1720804	2004	0	0	0	0	0	73.32	250.2249	30.584	38209.03	28.014	57.414	0	.1	8.946	22.316	42.85	.5158	16.20657	10534	4.204	110.6	828	8576	0	1707.2	60.2			69	.6550218	324.106	32.50171			.9468732	81.41257	33.04454	1.049934	10.55083
MT	51	PONTAL DO ARAGUAIA	510665	5106653	2007	1	1	0	0	0	60.54	762.6361	89.757	38215.28	9.563	24.023	1.631	0	6.441	8.233	3.098	.6959	24.17237	4966	3.237	0	270	3877	.2013693	1200.4	49.5	0	0	89	1.792187	2738.777	1.813218	0	0	.2111837	78.07088	17.59948	0	10.55099
	21	MORROS	210710	2107100	2004	14	14	0	0	0	50.45	167.1643	11.424	38216.52	34.466	64.218	.196		3.638	22.7	55.674	.4592	18.07573	15476	5.058	0	1010	16696	.9046265	2797.4	61			20	.1292324	1715.175	9.022986			1.805998	100	33.00969	0	10.55102
TO	17	ARAGUACEMA	170190	1701903	2007	0	0	0	0	0	79.1	414.9626	57.454	38228.44	19.15	39.059	0	.1	7.546	24.955	27.999	.5904	21.97861	5423	3.613	0	545	5672	0	1191.9	60.5	5	5	39	.7191591	2778.475	1.95179	.9219989	.9219989	1.044605	100	36.30988	0	10.55134
	21	NINA RODRIGUES	210720	2107209	2009	0	0	0	0	0	97.89	206.3116	25.374	38247.94	29.428	58.001	.207		7.146	26.023	47.595	.568	20.43317	10527	4.922	0	1299	10342	0	2151	61.4	20	20	25	.2374846	572.507	18.38755	1.899876	1.899876	1.781202	98.24261	60.73599	0	10.55184
TO	17	RIO DOS BOIS	171870	1718709	2008	0	0	0	0	0	100	420.7156	64.372	38287.02	20.98	38.126	.104	0	5.12	9.594	16.432	.588	25.93488	2150	3.406	4.6	230	2764	0	557.6	49.6	0	0	11	.5116279	845.065	2.544183	0	0	1.383023	100	36.43628	.2139535	10.55287
MA	21	LAJEADO NOVO	210598	2105989	2008	0	0	0	0	0	74.51	340.3459	40.796	38287.02	20.224	54.172	.05	.6	6.134	15.37	30.308	.546	20.82882	6829	3.914	76.6	757	6046	0	1422.4	58.4	0	0	15	.2196515	1047.733	6.517882	0	0	1.264403	88.53419	43.387	1.121687	10.55287
	21	MORROS	210710	2107100	2005	6	6	0	0	0	74.88	177.7479	12.68	38287.99	33.685	63.97	.22		3.96	22.235	53.55	.474	18.4449	15671	5	0	1499	17075	.3828728	2890.5	60.5	52	52	12	.0765746	1715.175	9.136677	3.318231	3.318231	1.77533	100	47.8272	0	10.55289
MA	21	LAGO DO JUNCO	210580	2105807	2008	0	0	0	0	0	100	305.3193	32.094	38290.13	34.376	69.6	0	0	5.998	15.89	33.31	.5424	21.16684	9890	4.236	10.6	1553	6112	0	2093.4	59	27	27	40	.4044489	309.021	32.0043	2.73003	2.73003	1.852531	61.7998	66.51676	.107179	10.55295
MT	51	ARAGUAIANA	510100	5101001	2006	0	0	0	0	0	95.77	650.7096	89.172	38315.35	13.796	42.934	.39	9.1	7.86	7.832	5.434	.633	22.30324	3456	3.126	2.6	204	3404	0	770.8	46.6	15	12	36	1.041667	6429.384	.537532	4.340278	3.472222	.4812179	98.49537	18.45208	.0752315	10.55361
TO	17	SANTA MARIA DO TOCANTINS	171888	1718881	2013	0	0	0	0	0	92.25	552.8575	75.058	38317.93	15.298	38.369	0	0	.001	13.243	8.111	.7006	21.55584	3143	3.273	14.4	357	2633	0	677.5	53.9	0	0	16	.5090678	1410.457	2.228356	0	0	.6014076	83.77347	37.17661	.458161	10.55367
TO	17	PINDORAMA DO TOCANTINS	171700	1717008	2010	0	0	0	0	0	95.26	412.5895	73.33	38345.92	14.79	50.33	0	0	7.61	14.18	23.32	.605	21.12739	4506	3.63	0	623	3450	0	952	56	6	6	12	.2663116	1559.086	2.890155	1.331558	1.331558	.5290126	76.56458	50.18842	0	10.5544
TO	17	BRASILÂNDIA DO TOCANTINS	170360	1703602	2014	0	0	0	0	0	86.31	715.1364	94.892	38377.04	15.788	35.052	0	0	4.072	10.08	5.386	.7556	20.96953	2166	3.204	0	208	1941	0	454.2	52.6	0	0	7	.3231764	641.467	3.376635	0	0	.3898794	89.61219	30.76787	0	10.55521
TO	17	SANTA RITA DO TOCANTINS	171889	1718899	2013	0	0	0	0	0	100	646.7042	83.48	38385.05	13.478	38.619	.234	0	.009	11.262	6.425	.7173	21.01996	2255	3.08	0	296	2262	0	474	55.1	0	0	18	.7982262	3274.947	.6885608	0	0	1.268185	100	40.42927	0	10.55542
MA	21	SANTA FILOMENA DO MARANHÃO	210975	2109759	2011	0	0	0	0	0	88.87	203.3733	45.572	38385.87	30.253	69.824	.264	.5	17.985	19.519	48.356	.5438	20.69462	7155	3.963	0	1190	2162	0	1480.7	58.5	17	17	10	.1397624	602.341	11.87865	2.375961	2.375961	1.968898	30.21663	65.91153	0	10.55544
MT	51	SÃO PEDRO DA CIPA	510740	5107404	2011	0	0	0	0	0	100	673.9603	94.934	38455.83	15.889	21.525	1.276	0	9.225	4.79	3.611	.6697	24.77073	4209	3.136	2.4	436	3719	0	1042.6	37	0	0	58	1.378	342.952	12.27285	0	0	.118605	88.35828	32.48505	.0570207	10.55727
AM	13	ANAMÃ	130008	1300086	2004	116	93	20	3	0	91.31	293.0317	25.838	38465.62	20.688	61.61	0	.3	4.078	26.254	38.872	.4824	23.52009	6818	5.652	68.2	567	6287	17.01379	1603.6	64			19	.2786741	2453.937	2.778393			1.759078	92.21179	47.00328	1.000293	10.55752
MT	51	PLANALTO DA SERRA	510645	5106455	2010	0	0	0	0	0	85.99	515.1077	93.64	38471.05	13.98	35.28	0	0	6.62	7.16	6.3	.656	22.26706	2726	3.15	53	270	2551	0	607	44	0	0	30	1.100514	2455.431	1.110192	0	0	.3271665	93.58034	31.19956	1.944241	10.55766
AM	13	AMATURÁ	130006	1300060	2007	151	142	8	1	0	98.02	226.6227	28.913	38486.68	23.57	59.746	.075	.1	10.34	33.618	45.693	.5159	21.15935	8384	5.735	2862	843	6237	18.0105	1774	64.6	14	14	3	.0357824	4758.743	1.76181	1.669847	1.669847	.8962159	74.3917	57.66466	34.13645	10.55807
TO	17	MARIANÓPOLIS DO TOCANTINS	171250	1712504	2007	0	0	0	0	0	65.7	538.6902	69.587	38491.61	17.871	49.34	0	5	7.388	11.701	12.946	.5908	20.2258	4473	3.354	0	341	4230	0	904.7	54.8	0	0	15	.3353454	2091.374	2.138785	0	0	.7914545	94.56741	25.56928	0	10.5582
MA	21	IGARAPÉ GRANDE	210520	2105203	2004	1	1	0	0	0	59.74	277.9071	34.558	38493.71	31.424	61.772	.132	0	7.392	8.986	28.572	.5114	21.04572	9295	4.172	0	929	9725	.1075847	1956.2	50.2			32	.3442711	374.248	24.83647			.5931342	100	41.69756	0	10.55825
AC	12	ASSIS BRASIL	120005	1200054	2005	1	1	0	0	0	95.97	345.1203	26.925	38507.73	26.06	35.485	0	19.2	9.535	23.295	34.215	.5065	21.58799	5063	4.115	353.5	368	3587	.1975114	1093	60.5	6	6	49	.9678056	4974.176	1.017857	1.185068	1.185068	.836951	70.84732	29.90954	6.982027	10.55861
AC	12	JORDÃO	120032	1200328	2006	190	181	4	5	0	93.55	185.4073	5.196	38521.52	39.866	54.808	0	2.2	7.138	199.312	60.39	.3702	21.53582	4662	5.426	1533.6	566		40.75504	1004	71.4	0	0	551	11.81896	5357.282	.8702174	0	0	2.382697		65.8755	32.89575	10.55897
TO	17	GOIANORTE	170830	1708304	2008	0	0	0	0	0	76.42	433.0903	55.734	38563.47	17.718	55.912	0	.4	5.986	11.476	17.832	.58	20.21577	5376	3.382	0	567	5260	0	1086.8	54.6	0	0	9	.1674107	1800.983	2.985037	0	0	.8547793	97.84226	35.66953	0	10.56006
TO	17	JAÚ DO TOCANTINS	171150	1711506	2009	0	0	0	0	0	93.81	696.9412	66.93	38577.01	14.205	51.019	1.02	0	2.49	16.103	13.647	.6429	18.36053	3983	3.12	0	394	3638	0	731.3	63.1	0	0	36	.9038413	2173.047	1.83291	0	0	1.712442	91.33819	30.86317	0	10.56041
TO	17	ARAGUANÃ	170215	1702158	2007	1	1	0	0	0	66.5	484.58	64.988	38588.65	18.598	37.18	.258	1.9	8.926	16.036	16.111	.5392	19.536	5000	3.849	0	407	5023	.2	976.8	58	0	0	0	0	836.03	5.980647	0	0	.5157157	100	31.33086	0	10.56071
MT	51	NOVO HORIZONTE DO NORTE	510627	5106273	2009	1	1	0	0	0	78.77	627.8975	91.721	38591.9	15.425	54.781	0	.2	5.004	9.411	14.206	.65	21.3728	3970	3.207	0	308	3746	.2518892	848.5	48.5	16	16	28	.7052897	879.662	4.513097	4.030227	4.030227	1.130877	94.35768	24.8805	0	10.5608
PA	15	PRIMAVERA	150610	1506104	2007	4	4	0	0	0	100	341.0376	41.566	38624.84	21.996	51.476	.21	2	11.181	23.526	37.17	.5329	19.33289	10463	4.126	0	1434	11075	.3822995	2022.8	64.4	0	0	73	.6976966	258.6	40.46017	0	0	.582451	100	56.54864	0	10.56165
TO	17	NOVO ACORDO	171510	1715101	2013	0	0	0	0	0	100	561.082	97.839	38647.66	14.131	31.835	0	0	1.689	3.789	11.661	.6888	20.15582	4043	3.255	0	520	3377	0	814.9	48.4	0	0	54	1.335642	2674.682	1.511582	0	0	.162692	83.52708	41.86495	0	10.56224
MT	51	ALTO BOA VISTA	510035	5100359	2006	0	0	0	0	0	70.13	474.9693	50.24	38677.87	13.422	40.534	0	9.1	4.554	15.548	21.68	.589	21.67397	4564	3.634	0	324	4430	0	989.2	56.2	0	0	24	.5258545	2240.448	2.037093	0	0	.6487069	97.06398	25.7979	0	10.56302
TO	17	LAVANDEIRA	171215	1712157	2009	0	0	0	0	0	100	432.1273	75.982	38690.18	22.683	42.953	.189	0	9.407	10.967	18.443	.6371	20.06536	1683	3.34	0	222	1670	0	337.7	51.4	0	0	5	.2970885	519.614	3.238943	0	0	.5915006	99.22757	44.05704	0	10.56334
AM	13	NOVO AIRÃO	130320	1303205	2005	3299	1890	1165	244	0	36.23	307.1329	34.34	38695.57	17.845	39.215	.105	.1	10.26	16.195	29.88	.499	33.97601	7002	4.81	675	424	8988	471.1511	2379	57	24	24	44	.6283919	37771.378	.1853785	3.427592	3.427592	.4787357	100	29.12654	9.640102	10.56348
TO	17	MURICILÂNDIA	171395	1713957	2014	0	0	0	0	0	99.12	353.8481	75.462	38719.01	20.752	41.394	0	.2	.001	14.364	26.924	.68	20.64212	3395	3.39	0	448	2810	0	700.8	50.4	0	0	0	0	1186.647	2.861002	0	0	.8255737	82.76878	44.73402	0	10.56409
TO	17	BERNARDO SAYÃO	170320	1703206	2005	0	0	0	0	0	92.44	523.9508	61.605	38748.74	17.765	50.57	0	2.5	7.055	18.42	16.015	.571	21.89828	4699	3.535	8	488	4470	0	1029	59	0	0	22	.4681847	926.888	5.069653	0	0	1.154269	95.12663	36.71164	.170249	10.56485
MA	21	GOVERNADOR NEWTON BELLO	210465	2104651	2005	3	3	0	0	0	79.97	193.016	18.26	38773.55	40.98	71.735	.19	.3	6.94	12.965	44.245	.4195	17.73744	12919	4.48	0	1517	10031	.2322161	2291.5	53	19	19	6	.0464432	1160.491	11.13236	1.470702	1.470702	2.482709	77.64533	52.60593	0	10.56549
MA	21	ALTAMIRA DO MARANHÃO	210040	2100402	2009	0	0	0	0	0	100	227.2398	28.056	38806.32	33.757	43.54	.171	0	6.584	13.765	36.878	.5325	28.65654	7771	4.226	0	1588	6200	0	2226.9	51.8	24	24	21	.2702355	721.305	10.77353	3.088406	3.088406	2.503772	79.78381	86.3581	0	10.56634
MA	21	OLINDA NOVA DO MARANHÃO	210745	2107456	2006	0	0	0	0	0	85.48	206.6026	15.702	38808.44	27.156	64.246	0	0	6.066	18.376	50.342	.5098	24.30174	10075	4.3	0	1654	12084	0	2448.4	58.4	38	38	12	.1191067	197.636	50.97755	3.771712	3.771712	1.413878	100	70.59255	0	10.56639
TO	17	CHAPADA DA NATIVIDADE	170510	1705102	2010	0	0	0	0	0	94.52	443.3365	50.89	38854.86	20.69	40.77	3.61	0	10.49	20	26.85	.62	21.57461	3277	3.53	0	466	3278	0	707	62	0	0	4	.1220629	1646.472	1.990316	0	0	.9788647	100	50.19774	0	10.56759
TO	17	SANTA ROSA DO TOCANTINS	171890	1718907	2007	0	0	0	0	0	100	353.6696	42.526	38888.01	19.808	46.825	0	0	8.78	17.448	27.42	.5395	19.26647	4417	3.711	0	573	4866	0	851	57.3	0	0	22	.4980756	1796.257	2.459002	0	0	.6279761	100	48.14134	0	10.56844
TO	17	DARCINÓPOLIS	170650	1706506	2007	0	0	0	0	0	82.64	383.9893	46.247	38891.3	22.581	38.918	0	0	6.381	8.821	18.756	.5297	20.63158	5130	3.754	2.4	557	4543	0	1058.4	49.5	0	0	22	.4288499	1639.162	3.129648	0	0	.5767779	88.5575	40.7598	.0467836	10.56853
MA	21	GODOFREDO VIANA	210430	2104305	2008	5	5	0	0	0	67.06	286.0585	26.21	38894.29	19.472	53.702	16.684	0	9.984	12.12	27.218	.5608	21.373	10823	4.262	18.6	1067	6199	.4619791	2313.2	51.6	51	51	40	.3695833	675.168	16.03008	4.712187	4.712187	.5969327	57.27617	42.0175	.1718562	10.5686
PA	15	MAGALHÃES BARATA	150410	1504109	2009	16	15	1	0	0	100	279.8177	60.692	38904.59	11.204	40.56	.167	0	4.989	15.679	33.627	.5802	19.73781	7895	4.152	0	1079	8263	2.026599	1558.3	55.2	0	0	37	.4686511	325.265	24.27252	0	0	1.117012	100	56.74488	0	10.56887
TO	17	PONTE ALTA DO TOCANTINS	171790	1717909	2005	0	0	0	0	0	38.54	392.3797	55.755	38906.46	19.435	40.83	.21	0	12.935	23.46	29.56	.5425	23.19444	6120	3.91	0	255	6746	0	1419.5	63	9	9	22	.3594771	6491.125	.9428258	1.470588	1.470588	.7111368	100	16.29167	0	10.56892
MA	21	BELA VISTA DO MARANHÃO	210177	2101772	2007	7	3	4	0	0	100	240.3977	26.404	38940.64	31.672	57.614	.129	0	8.025	12.747	32.498	.4943	26.01069	8603	4.262	0	1487	8841	.8136696	2237.7	53	0	0	12	.1394862	255.551	33.66451	0	0	1.477846	100	73.66726	0	10.56979
TO	17	SÃO BENTO DO TOCANTINS	172010	1720101	2012	0	0	0	0	0	100	508.2975	41.812	38942.57	18.462	43.524	0	.1	8.178	10.9	13.86	.6438	21.30802	4740	3.794	0	753	4293	0	1010	56	0	0	20	.4219409	1105.901	4.286098	0	0	.666899	90.56962	60.27177	0	10.56984
MA	21	PRESIDENTE MÉDICI	210923	2109239	2011	8	8	0	0	0	96.64	292.5636	64.666	38953.51	24.705	48.058	.001	.2	7.074	11.526	26.168	.6069	21.46809	6471	4.285	0	978	6151	1.236285	1389.2	52.9	0	0	35	.5408747	437.687	14.78454	0	0	.6427326	95.05486	64.7617	0	10.57012
PA	15	PALESTINA DO PARÁ	150549	1505494	2007	11	8	2	1	0	94.18	378.0606	23.638	38960.38	26.718	47.612	.196	8.6	6.592	14.147	24.537	.5488	21.42538	7156	4.026	14.9	955	7171	1.537172	1533.2	58	20	20	43	.6008943	984.362	7.269683	2.794858	2.794858	.729431	100	53.72876	.2082169	10.5703
MA	21	GOVERNADOR ARCHER	210450	2104503	2006	17	0	17	0	0	100	274.3333	33.998	38981.97	34.672	59.492	.356	1.2	7.868	11.482	31.816	.4898	22.42321	8237	4.078	0	1463	8518	2.063858	1847	53	49	24	33	.4006313	445.856	18.47458	5.948768	2.913682	.5444852	100	72.43066	0	10.57085
TO	17	SÃO MIGUEL DO TOCANTINS	172020	1720200	2006	2	2	0	0	0	69.78	313.108	37.882	39031.8	27.662	42.284	.282	1.1	6.752	14.972	31.296	.5418	19.2094	9613	4.062	0	1099	7400	.2080516	1846.6	56.8	0	0	34	.3536877	398.82	24.10361	0	0	3.224326	76.97909	46.43855	0	10.57213
MA	21	IGARAPÉ GRANDE	210520	2105203	2005	0	0	0	0	0	84.11	300.0472	38.06	39053.54	30.945	60.67	.11	0	6.925	9.125	26.435	.5285	22.03547	9192	4.12	0	1308	9793	0	2025.5	50.5	37	37	27	.2937337	374.248	24.56125	4.025239	4.025239	.604265	100	58.62663	0	10.57269
MT	51	NOVA NAZARÉ	510617	5106174	2011	0	0	0	0	0	75.42	553.0515	65.065	39055.16	22.871	31.547	2.321	.7	5.429	15.48	15.794	.6082	19.77485	3109		0	178	1692	0	614.8	55.5	0	0	9	.2894821	4038.056	.7699249	0	0	1.645812	54.42265		0	10.57273
RR	14	UIRAMUTÃ	140070	1400704	2004	863	736	127	0	0	3.3	134.0188	7.716	39076.19	33.734	73.18	2.284	5.6	5.99	31.16	71.962	.381	17.74204	6342	5.544	5557	42	2789	136.077	1125.2	78.6			0	0	8065.564	.7863058			7.869385	43.97666	3.671523	87.6222	10.57327
MT	51	INDIAVAÍ	510450	5104500	2010	0	0	0	0	0	97.26	624.079	94.38	39078.39	14.4	38.52	.63	.2	6.95	7.33	3.24	.661	23.77972	2397	3.17	0	213	2618	0	570	46	0	0	35	1.460159	603.289	3.97322	0	0	.3458731	100	28.16896	0	10.57333
TO	17	SÃO VALÉRIO	172049	1720499	2005	0	0	0	0	0	46.11	414.5858	50.385	39124.42	21.155	45.98	.76	0	6.12	15.015	23.275	.5515	15.2511	5934	3.585	0	250	6101	0	905	58.5	0	0	26	.438153	2519.585	2.35515	0	0	.9022375	100	15.10364	0	10.5745
MT	51	ACORIZAL	510010	5100102	2009	1	1	0	0	0	100	442.1991	78.263	39132.41	23.818	35.239	.036	0	7.486	9.796	15.582	.6152	20.86411	5659	3.252	0	678	5806	.1767097	1180.7	50.7	0	0	152	2.685987	840.59	6.732176	0	0	.904829	100	38.96194	0	10.57471
MT	51	ACORIZAL	510010	5100102	2008	2	2	0	0	0	86.08	432.2889	73.546	39139.67	24.056	36.068	.072	0	8.112	10.082	16.254	.6024	20.82057	5679	3.334	0	532	5807	.3521747	1182.4	51.4	0	0	118	2.077831	840.59	6.755969	0	0	.9253505	100	31.2324	0	10.57489
MA	21	GUIMARÃES	210490	2104909	2004	249	245	2	2	0	66.78	234.1077	22.304	39145.48	16.048	53.584	.362	.1	8.122	14.124	42.066	.5374	18.03833	12785	4.172	0	1306	12364	19.47595	2306.2	56.6			81	.6335549	595.382	21.47361			1.097821	96.70708	42.61738	0	10.57504
TO	17	TOCANTÍNIA	172110	1721109	2008	0	0	0	0	0	100	381.6147	59.666	39148.99	21.362	23.652	0	0	9.764	26.982	33.086	.5602	17.66968	6866	4.09	2502.8	1014	4225	0	1213.2	62.4	0	0	57	.8301777	2601.603	2.639142	0	0	1.211622	61.5351	60.40285	36.45208	10.57513
AC	12	PORTO WALTER	120039	1200393	2006	692	409	217	66	0	62.77	248.1329	16.882	39179.55	41.748	61.97	0	1.1	2.008	17.664	35.704	.456	27.39229	4851	5.358	451.4	467	6046	142.651	1328.8	57	0	0	1	.0206143	6443.826	.7528136	0	0	1.9758	100	51.58083	9.305298	10.57591
PA	15	SÃO JOÃO DA PONTA	150746	1507466	2014	1	1	0	0	0	100	318.3857	66.856	39210.38	4.84	69.168	0	.1	.001	3.568	18.69	.637	21.36069	5703	3.61	5.2	1005		.1753463	1218.2	44.6	0	0	25	.4383658	195.918	29.10912	0	0	4.627566		63.61652	.0911801	10.5767
MA	21	BOA VISTA DO GURUPI	210197	2101970	2010	16	16	0	0	0	100	276.653	31.39	39244.29	23.74	34.99	0	5.8	6.69	10.75	27.77	.545	18.27903	7949	4.33	22	1158	7383	2.012832	1453	52	0	0	24	.3019248	403.46	19.70208	0	0	.4146645	92.87961	63.07888	.2767644	10.57756
TO	17	DOIS IRMÃOS DO TOCANTINS	170720	1707207	2005	2	2	0	0	0	36.48	320.1867	40.17	39260.88	18.275	58.83	0	1.4	5.785	15.63	29.125	.511	24.05378	6843	3.535	0	316	6517	.2922695	1646	56.5	0	0	13	.1899752	3757.036	1.821383	0	0	1.793804	95.23601	16.32413	0	10.57798
MA	21	CAJAPIÓ	210240	2102408	2010	0	0	0	0	0	89.73	203.8696	30.2	39307.56	25.58	71.01	0	0	9.65	18.88	45.03	.553	21.14604	10593	4.08	0	1757	10084	0	2240	57	19	19	20	.1888039	908.729	11.65694	1.793637	1.793637	1.726641	95.19494	67.67262	0	10.57917
MA	21	PERI MIRIM	210840	2108405	2004	2	2	0	0	0	55.28	195.8138	14.93	39321.54	26.036	72.904	0	.8	4.982	13.458	44.692	.4814	21.05149	12915	4.082	0	1300	8933	.1548587	2718.8	54.2			36	.2787457	405.302	31.86513			2.978506	69.16763	41.08866	0	10.57953
MT	51	NOVA BRASILÂNDIA	510620	5106208	2007	0	0	0	0	0	100	643.7476	75.595	39351.84	21.896	38.913	.386	.9	6.506	16.527	18.286	.6105	22.81742	4891	3.374	9.5	484	5576	0	1116	61.3	22	17	75	1.533429	3281.884	1.490303	4.498058	3.475772	.3074402	100	33.38818	.1942343	10.5803
MA	21	MONTES ALTOS	210700	2107001	2004	0	0	0	0	0	16.8	261.7617	22.522	39366.48	24.042	58.726	0	.2	9.26	17.008	40.218	.4772	18.85704	10814	4.302	651	264	5727	0	2039.2	60.8			56	.5178472	1488.336	7.265832			1.093137	52.95913	10.50239	6.019974	10.58067
PA	15	COLARES	150260	1502608	2004	6	5	1	0	0	21.5	293.0064	33.204	39383.34	12.502	48.002	.078	2	7.528	17.874	34.534	.5552	17.39174	11847	4.756	0	243	10262	.5064573	2060.4	61.4			15	.1266143	609.792	19.42794			2.208382	86.62109	9.75528	0	10.5811
TO	17	PAU D'ARCO	171630	1716307	2008	0	0	0	0	0	55.23	495.8047	62.856	39427	20.138	46.314	0	1.7	9.176	13.022	18.41	.614	19.57629	4909	3.618	15.6	359	4406	0	961	55.4	0	0	19	.3870442	1377.406	3.563946	0	0	.5802048	89.75352	26.45879	.3177837	10.58221
	21	CACHOEIRA GRANDE	210237	2102374	2011	4	4	0	0	0	100	160.3893	7.672	39463.07	29.216	71.686	0		6.612	17.509	54.904	.5563	18.59404	8528	4.712	0	1600	7910	.4690432	1585.7	57.9	0	0	28	.3283302	705.645	12.0854	0	0	1.200798	92.75328	88.40525	0	10.58312
MA	21	ARAGUANÃ	210087	2100873	2008	54	54	0	0	0	93.8	210.0696	31.332	39468.93	30.43	60.516	.344	7	5.128	15.9	39.69	.4982	26.73124	10221	4.66	348.4	1393	8479	5.28324	2732.2	55	0	0	16	.1565405	805.198	12.69377	0	0	1.597316	82.95666	63.51022	3.408669	10.58327
PA	15	PEIXE-BOI	150560	1505601	2010	1	1	0	0	0	80.35	329.543	48.37	39514.23	22.16	45.33	.08	.5	11.17	14.33	28.09	.581	21.79781	7854	3.55	0	1059	8142	.1273237	1712	55	0	0	354	4.507257	450.222	17.44473	0	0	.883905	100	47.86669	0	10.58442
MA	21	TUFILÂNDIA	211227	2112274	2014	0	0	0	0	0	100	284.6469	46.164	39516.94	31.416	42.328	.001	0	8.708	-1.692	19.628	.629	18.88401	5699	3.872	6.8	1087	6869	0	1076.2	42.8	17	17	12	.2105633	271.01	21.02874	2.98298	2.98298	.9772394	100	73.85268	.1193192	10.58449
MA	21	LUÍS DOMINGUES	210620	2106201	2014	0	0	0	0	0	100	374.543	35.578	39530.22	17.188	31.916	7.314	.7	2.664	20.808	29.438	.6424	23.27106	6744	3.816	0	1278	6923	0	1569.4	60	2	2	18	.2669039	464.06	14.5326	.2965599	.2965599	.1711687	100	72.31388	0	10.58482
TO	17	ARAGOMINAS	170130	1701309	2008	0	0	0	0	0	80.25	442.2484	44.116	39534.16	25.468	59.912	.18	10.7	7.556	12.728	21.894	.5548	22.36027	5618	3.618	24.4	630	6069	0	1256.2	54.2	0	0	16	.2847989	1173.058	4.789192	0	0	1.628329	100	40.57209	.4343183	10.58492
TO	17	PONTE ALTA DO BOM JESUS	171780	1717800	2014	0	0	0	0	0	88.39	488.0722	61.6	39555.67	22.852	37.048	0	0	14.882	26.342	29.962	.6798	21.63371	4652	3.124	0	609	4169	0	1006.4	63	0	0	58	1.246776	1806.141	2.575657	0	0	.8014151	89.61737	40.89673	0	10.58546
MA	21	FERNANDO FALCÃO	210408	2104081	2010	0	0	0	0	0	87.34	150.4172	15.48	39583.11	38.03	84.09	0	1.1	10.52	16.02	51.61	.443	20.08441	9241	4.91	2499	1304	6316	0	1856	55	0	0	0	0	5086.584	1.81674	0	0	5.136122	68.34758	69.28514	27.04253	10.58616
TO	17	BURITI DO TOCANTINS	170380	1703800	2004	1	1	0	0	0	64.89	284.5739	35.856	39615.58	27.454	46.376	0	0	8.152	18.66	33.312	.528	19.9169	7942	4.484	6.8	570	8160	.1259129	1581.8	59.6			29	.3651473	251.919	31.52601			.2948641	100	32.18182	.0856208	10.58698
	21	PAULINO NEVES	210805	2108058	2007	0	0	0	0	0	100	187.8367	11.704	39652.84	34.485	54.963	.084		3.647	23.204	51.402	.4878	18.81475	12799	5.149	0	2039	16986	0	2408.1	60.8	0	0	33	.2578326	979.178	13.07117	0	0	2.181237	100	82.02837	0	10.58792
AM	13	NOVO AIRÃO	130320	1303205	2004	2169	1693	459	17	0	17.09	299.2655	32.34	39664.28	18.31	38.67	.084	1.7	11.18	15.238	29.68	.4848	29.60686	7580	4.848	616.6	200	10151	286.1478	2244.2	56.6			45	.5936676	37771.378	.2006811			.4618022	100	12.79156	8.134564	10.58821
MA	21	SANTA FILOMENA DO MARANHÃO	210975	2109759	2012	0	0	0	0	0	93.28	208.8521	48.984	39679.67	29.006	69.258	.288	.3	19.45	20.198	47.592	.5626	20.54099	7246	3.896	0	1249	2162	0	1488.4	59	17	17	5	.0690036	602.341	12.02973	2.346122	2.346122	1.864524	29.83715	67.15572	0	10.58859
AM	13	CANUTAMA	130090	1300904	2004	2543	1861	650	32	0	14.36	221.7639	27.73	39705.48	35.632	60.566	.254	59.8	10.576	50.152	50.18	.44	24.28728	10067	5.126	67.2	192	8597	252.6075	2445	68.2			49	.4867389	29819.714	.3375955			.9435666	85.39783	9.776418	.6675276	10.58924
RO	11	PRIMAVERA DE RONDÔNIA	110147	1101476	2006	5	4	1	0	0	100	505.1595	72.314	39799.79	14.196	63.248	0	.3	5.048	10.118	14.95	.5602	19.99545	4393	3.51	0	339	3818	1.138174	878.4	50.8	0	0	5	.1138174	605.692	7.252861	0	0	2.110859	86.911	27.08605	0	10.59162
TO	17	SÃO SEBASTIÃO DO TOCANTINS	172030	1720309	2013	0	0	0	0	0	99.45	310.8923	84.021	39805.23	24.394	34.138	0	0	29.921	10.15	24.986	.6132	20.79288	4553	3.796	0	721	3944	0	946.7	54.1	0	0	86	1.888865	287.275	15.84893	0	0	.3044443	86.62421	60.11237	0	10.59175
TO	17	BARRA DO OURO	170307	1703073	2011	0	0	0	0	0	100	379.8573	61.614	39818.18	21.956	36.908	0	0	15.919	12.903	26.329	.6273	19.66867	4165	3.977	0	573	3666	0	819.2	54.3	0	0	3	.0720288	1106.345	3.764648	0	0	.8444896	88.01921	54.71359	0	10.59208
AM	13	SÃO SEBASTIÃO DO UATUMÃ	130395	1303957	2007	1539	1119	390	30	0	87.42	320.9107	34.804	39825.54	11.06	57.739	.301	1.8	2.602	12.267	25.414	.5323	21.34578	8731	5.718	0	792	7757	176.2685	1863.7	56.8	20	20	14	.1603482	10741.08	.8128605	2.290688	2.290688	.7378648	88.84435	51.8687	0	10.59226
MT	51	ACORIZAL	510010	5100102	2006	3	2	1	0	0	92.72	412.4686	64.112	39834.15	24.532	37.726	.144	0	9.364	10.654	17.598	.5768	19.14742	6193	3.498	0	573	5650	.4844179	1185.8	52.8	0	0	107	1.727757	840.59	7.367445	0	0	.9670552	91.23203	32.36483	0	10.59248
AP	16	SERRA DO NAVIO	160005	1600055	2004	253	111	117	5	20	22.24	507.5468	54.03	39834.71	11.084	14.434	7.972	5.3	19.572	22.254	27.034	.625	21.10034	3817	4.218	0	95	2857	66.28242	805.4	63.6			17	.4453759	7756.136	.4921265			1.11855	74.84936	10.49804	0	10.59249
MA	21	SÃO JOSÉ DOS BASÍLIOS	211125	2111250	2011	1	1	0	0	0	100	262.5125	36.183	39865.7	31.836	66.599	.074	.6	4.018	16.992	36.967	.5753	19.2641	7501	3.936	0	1413	7397	.1333156	1445	55.6	13	13	14	.1866418	362.692	20.68146	1.733102	1.733102	1.471716	98.61352	74.14436	0	10.59327
MA	21	NOVA COLINAS	210725	2107258	2011	0	0	0	0	0	92.49	268.316	42.111	39878.9	21.97	45.934	0	0	8.713	-4.268	33.387	.5855	20.84274	4960	4.02	0	727	5109	0	1033.8	52.1	14	14	10	.2016129	743.106	6.674687	2.822581	2.822581	1.197812	100	58.92218	0	10.5936
AM	13	NOVO AIRÃO	130320	1303205	2006	2333	1760	543	30	0	62.76	315.0003	36.34	39892.56	17.38	39.76	.126	.2	9.34	17.152	30.08	.5132	38.57888	6516	4.772	733.4	836	10441	358.0417	2513.8	57.4	30	30	42	.6445672	37771.378	.1725116	4.604052	4.604052	.4946662	100	61.22456	11.25537	10.59395
MA	21	MONTES ALTOS	210700	2107001	2005	0	0	0	0	0	41.04	270.0523	25.22	39900.61	23.33	57.005	0	5.5	9.73	16.765	39.04	.4935	18.5153	10918	4.24	688	645	7378	0	2021.5	60	52	52	55	.5037553	1488.336	7.335709	4.762777	4.762777	1.04904	67.57648	25.04854	6.30152	10.59415
TO	17	BARROLÂNDIA	170310	1703107	2005	0	0	0	0	0	92.81	429.2142	73.94	39905.92	18.075	35.31	.165	0	8.92	10.425	15.89	.5695	25.43592	4588	3.625	0	505	5212	0	1167	50.5	0	0	10	.2179599	713.3	6.432076	0	0	.2035306	100	39.90028	0	10.59428
TO	17	BARROLÂNDIA	170310	1703107	2004	0	0	0	0	0	91.89	420.7887	69.844	39915.25	18.498	35.564	.132	0	8.992	11.08	16.956	.555	24.24857	4731	3.682	0	500	4967	0	1147.2	51.8			5	.1056859	713.3	6.632553			.2054642	100	38.91355	0	10.59451
MA	21	SÃO PEDRO DOS CRENTES	211157	2111573	2010	0	0	0	0	0	99.34	362.3848	54.46	39916.31	19.1	36.92	0	0	3.32	10.61	22.8	.6	21.89831	4425	3.98	0	605	4350	0	969	51	0	0	9	.2033898	979.631	4.517007	0	0	.8157571	98.30508	54.41582	0	10.59454
TO	17	TALISMÃ	172097	1720978	2008	0	0	0	0	0	92.22	621.838	59.778	39927.09	18.74	45.524	0	0	6.032	10.8	10.164	.6194	22.29483	2632	3.244	0	249	2242	0	586.8	52.2	0	0	5	.1899696	2156.901	1.220269	0	0	.9518035	85.18237	30.68982	0	10.59481
MA	21	SATUBINHA	211172	2111722	2010	0	0	0	0	0	67.66	185.1992	33.31	39927.56	30.35	74.02	0	0	2.02	18.21	44.53	.493	20.80067	11990	4.78	0	1389	6415	0	2494	58	36	36	7	.058382	441.811	27.1383	3.002502	3.002502	2.299395	53.50292	55.37465	0	10.59482
TO	17	BERNARDO SAYÃO	170320	1703206	2004	0	0	0	0	0	71.23	531.1631	56.514	39958.32	17.72	52.678	0	2.1	7.27	20.83	17.978	.5576	22.03179	4656	3.584	8	376	4273	0	1025.8	62.4			17	.3651203	926.888	5.023261			1.17893	91.77406	28.94296	.1718213	10.59559
MT	51	SANTA CRUZ DO XINGU	510774	5107743	2009	0	0	0	0	0	65.59	882.3555	76.049	39993.05	9.389	40.447	0	3	4.055	12.36	9.701	.6665	19.15995	2357		0	162	1426	0	451.6	55.3	0	0	9	.3818413	5651.748	.4170391	0	0	.5498205	60.50064		0	10.59646
MA	21	TUFILÂNDIA	211227	2112274	2009	7	7	0	0	0	100	248.2412	30.709	40006.45	34.796	53.093	.042	0	7.898	12.473	28.818	.5365	17.13909	5687	4.132	5.8	873	6849	1.230877	974.7	49.3	0	0	3	.0527519	271.01	20.98446	0	0	1.068364	100	63.4295	.101987	10.5968
MT	51	NOVO HORIZONTE DO NORTE	510627	5106273	2010	0	0	0	0	0	83.19	652.0142	95.54	40017.54	14.82	55.43	0	.1	5.01	9.7	14.74	.664	22.85943	3749	3.13	0	282	3758	0	857	49	16	16	35	.9335823	879.662	4.261864	4.267805	4.267805	1.109735	100	23.54388	0	10.59707
	21	SANTANA DO MARANHÃO	211023	2110237	2008	0	0	0	0	0	100	165.1089	28.598	40037.36	37.292	46.308	.056		14.286	18.23	50.126	.4614	19.68044	10890	4.77	0	1576	7957	0	2143.2	56.4	0	0	5	.0459137	932.016	11.68435	0	0	5.198208	73.06703	69.0314	0	10.59757
TO	17	PRESIDENTE KENNEDY	171840	1718402	2007	0	0	0	0	0	76.15	491.3635	73.322	40041.01	18.363	28.103	0	1.9	8.313	8.723	7.95	.6264	20.75	3680	3.548	0	281	3792	0	763.6	50.7	5	5	47	1.277174	770.423	4.776597	1.358696	1.358696	.1595818	100	27.09207	0	10.59766
AM	13	SANTA ISABEL DO RIO NEGRO	130360	1303601	2006	1880	1628	243	9	0	41.94	179.0386	17.396	40055.79	34.77	58.948	.018	.3	7.188	112.244	54.406	.441	39.86152	7077	6.274	8704	718	6557	265.6493	2821	70	20	20	26	.3673873	62846.408	.1126079	2.826056	2.826056	1.604799	92.65225	63.65313	122.99	10.59803
MA	21	MARAJÁ DO SENA	210635	2106359	2007	3	3	0	0	0	77.71	139.8814	9.797	40065.68	43.337	77.933	.231	1.9	9.963	22.06	59.472	.4091	24.69514	6790	4.721	0	823	8496	.4418262	1676.8	61.1	0	0	1	.0147275	1447.675	4.690279	0	0	7.277988	100	57.22213	0	10.59828
MA	21	CEDRAL	210310	2103109	2009	19	19	0	0	0	100	272.9695	44.447	40103.24	17.548	59.069	0	0	5.612	12.87	32.781	.5897	22.59161	10152	4.026	8.5	1530	9310	1.871552	2293.5	55.1	15	15	26	.2561072	283.186	35.84923	1.477541	1.477541	3.351183	91.70607	60.67553	.0837273	10.59921
MA	21	LAGO DOS RODRIGUES	210594	2105948	2007	0	0	0	0	0	100	299.3752	36.056	40110.09	32.433	56.937	.07	0	2.559	8.406	24.468	.5393	19.17995	7780	3.978	0	1353	19476	0	1492.2	47.6	0	0	5	.0642674	180.37	43.13356	0	0	.680856	100	69.18039	0	10.59938
MA	21	AMAPÁ DO MARANHÃO	210055	2100550	2014	153	153	0	0	0	100	286.8008	37.388	40114.55	30.822	39.562	1.4	.9	9.624	19.244	35.516	.5972	20.33873	6731	3.954	0	1260	6349	22.73065	1369	58.6	0	0	12	.1782796	502.402	13.39764	0	0	.317251	94.32477	74.01634	0	10.59949
MA	21	LIMA CAMPOS	210600	2106003	2004	0	0	0	0	0	48.7	297.6037	40.856	40139.99	36.654	57.784	.088	0	3.574	12.352	31.246	.4754	18.81101	10900	3.85	0	881	11338	0	2050.4	54.8			34	.3119266	321.932	33.85808			.7232718	100	31.11789	0	10.60013
MA	21	CENTRAL DO MARANHÃO	210312	2103125	2014	0	0	0	0	0	100	291.7777	31.958	40151.07	23.862	55.862	1.654	0	4.238	14.122	28.592	.6622	19.66483	8354	3.762	0	1571	2162	0	1642.8	54	19	19	13	.1556141	319.336	26.16053	2.27436	2.27436	.9275448	25.87982	70.74577	0	10.6004
MA	21	NOVA COLINAS	210725	2107258	2010	0	0	0	0	0	96.56	255.2974	38.82	40156.72	22.53	47.08	0	0	8.64	15.76	36.67	.566	20.55271	4885	4.1	0	759	4840	0	1004	54	14	14	5	.1023541	743.106	6.57376	2.865916	2.865916	1.210407	99.07881	63.70317	0	10.60054
MT	51	NOVA BRASILÂNDIA	510620	5106208	2005	0	0	0	0	0	95.74	579.5823	67.465	40187.68	23.06	38.875	.53	3	7.69	15.105	18.39	.5835	24.02842	4786	3.53	12.5	470	5691	0	1150	59.5	22	17	96	2.00585	3281.884	1.458309	4.596741	3.552027	.341394	100	34.66569	.2611784	10.60132
MT	51	RIBEIRÃOZINHO	510719	5107198	2008	0	0	0	0	0	63.52	803.1991	88.352	40197.34	12.664	33.926	.144	0	4.022	9.066	4.176	.6682	21.72794	2176	3.02	0	101	2016	0	472.8	49.6	15	15	67	3.079044	625.581	3.478367	6.893383	6.893383	.4240782	92.64706	14.01746	0	10.60156
	21	BELÁGUA	210173	2101731	2014	0	0	0	0	0	100	163.5793	21.556	40204.2	33.756	59.476	.001		5.986	16.86	54.658	.5888	18.62606	7191	4.912	12	1278	8434	0	1339.4	60.6	0	0	16	.2225004	499.426	14.39853	0	0	.8329771	100	87.29712	.1668753	10.60173
AP	16	CUTIAS	160021	1600212	2006	24	14	10	0	0	76.94	326.8746	51.02	40212.13	13.846	44.066	.138	2.4	7.566	16.206	31.296	.5544	17.95343	4466	4.986	0	307	4432	5.373936	801.8	59.8	0	0	1	.0223914	2114.247	2.112336	0	0	1.022331	99.23869	34.27456	0	10.60192
MT	51	PORTO ESTRELA	510685	5106851	2008	0	0	0	0	0	77.47	378.6398	63.98	40247.04	26.102	46.024	.352	.2	2.01	10.37	19.64	.56	19.0667	4093	3.428	0	306	5744	0	780.4	49.6	0	0	118	2.882971	2062.755	1.98424	0	0	1.353163	100	25.62834	0	10.60279
AM	13	JAPURÁ	130210	1302108	2005	678	618	57	3	0	58.53	313.6352	18.045	40251.48	31.025	50.525	2.78	2	17.41	14.945	27.76	.413	13.25426	13026	6.035	1491	431	5803	52.04975	1726.5	58	4	4	3	.0230309	55791.837	.233475	.3070782	.3070782	2.155528	44.54936	19.96841	11.44634	10.6029
TO	17	SÃO SEBASTIÃO DO TOCANTINS	172030	1720309	2014	0	0	0	0	0	100	321.729	89.138	40265.07	23.942	32.224	0	0	31.868	8.81	23.328	.6266	21.03823	4604	3.738	0	744	3991	0	968.6	53.8	0	0	50	1.086012	287.275	16.02645	0	0	.3043954	86.68549	60.40556	0	10.60324
TO	17	PIRAQUÊ	171720	1717206	2013	0	0	0	0	0	100	491.1357	65.03	40279.81	20.807	59.947	0	.8	4.477	5.718	8.667	.678	21.92907	3017	3.062	.3	380	2673	0	661.6	46.6	0	0	10	.3314551	1367.613	2.206033	0	0	1.531179	88.59795	38.56679	.0099437	10.60361
AP	16	PRACUÚBA	160055	1600550	2007	41	37	2	1	1	86.99	301.3378	30.028	40281.15	13.695	53.435	0	3.5	8.787	25.605	37.366	.5618	19.14405	3353	4.899	0	301	2873	12.22786	641.9	63.2	0	0	2	.0596481	4956.477	.6764886	0	0	1.07845	85.68446	43.9785	0	10.60364
MA	21	PRESIDENTE MÉDICI	210923	2109239	2013	3	3	0	0	0	100	312.0971	75.778	40283.34	22.675	48.194	.001	0	6.742	12.378	24.504	.6387	22.19958	6674	4.215	0	1083	6226	.4495055	1481.6	54.7	0	0	40	.5993407	437.687	15.24834	0	0	.6620467	93.28738	68.39744	0	10.60369
TO	17	FÁTIMA	170755	1707553	2007	0	0	0	0	0	100	573.3668	81.736	40292.66	15.589	22.134	.161	0	13.073	14.095	14.697	.6508	20.47189	3984	3.515	0	448	3919	0	815.6	58.7	0	0	25	.62751	382.908	10.40459	0	0	.1994659	98.36848	39.5261	0	10.60392
MA	21	RIBAMAR FIQUENE	210955	2109551	2006	0	0	0	0	0	72.04	361.3416	38.984	40318.65	23.904	41.262	.68	.5	14.35	17.584	29.376	.5298	18.56904	7170	4.15	0	804	9741	0	1331.4	60.6	0	0	18	.251046	750.553	9.552957	0	0	1.038259	100	46.53556	0	10.60457
	21	AFONSO CUNHA	210010	2100105	2014	0	0	0	0	0	100	245.7401	31.398	40339.21	31.608	15.452	0		16.518	26.118	39.48	.6058	19.62402	6277	4.384	0	1128	6183	0	1231.8	61.8	15	15	5	.0796559	371.338	16.90374	2.389677	2.389677	.763846	98.50247	78.7821	0	10.60508
MA	21	PRESIDENTE JUSCELINO	210920	2109205	2005	11	11	0	0	0	73.63	149.3558	10.365	40361.35	34.22	54.31	.405	3.3	7.045	21.23	59.665	.467	15.24087	11479	4.865	0	1306	10256	.9582716	1749.5	60.5	15	15	18	.1568081	354.696	32.36293	1.306734	1.306734	1.937674	89.34576	55.35055	0	10.60563
TO	17	CASEARA	170390	1703909	2010	3	3	0	0	0	100	629.1684	61.52	40370.42	17.95	45.24	0	.6	4.44	15.41	14.36	.658	21.19105	4601	3.41	0	716	4763	.6520322	975	61	0	0	41	.8911106	1691.614	2.719888	0	0	.6810376	100	53.06586	0	10.60585
PA	15	FARO	150300	1503002	2011	55	52	3	0	0	100	260.7987	44.262	40372.62	9.948	43.358	.148	2.9	1.707	16.918	37.752	.5762	19.36893	8034	4.642	43.3	1290	7940	6.845905	1556.1	56.2	10	10	37	.4605427	11770.628	.6825464	1.24471	1.24471	.2787646	98.82997	74.53548	.5389594	10.60591
PA	15	QUATIPURU	150611	1506112	2004	180	178	2	0	0	78.45	255.4886	22.48	40385.34	26.494	58.368	.156	1.4	6.928	13.172	36.408	.4608	18.5556	11825	4.47	0	1086	10402	15.22199	2194.2	55.8			26	.2198731	326.113	36.26044			1.433574	87.96617	41.05218	0	10.60622
TO	17	CHAPADA DA NATIVIDADE	170510	1705102	2009	0	0	0	0	0	100	440.2365	48.162	40393.59	21.533	42.18	4.748	0	9.929	23.017	28.013	.5981	18.39323	3840	3.583	0	451	3424	0	706.3	63.1	0	0	0	0	1646.472	2.332259	0	0	1.029545	89.16666	42.08159	0	10.60643
TO	17	BERNARDO SAYÃO	170320	1703206	2006	0	0	0	0	0	100	516.7385	66.696	40406.28	17.81	48.462	0	.1	6.84	16.01	14.052	.5844	21.8455	4725	3.486	8	583	4454	0	1032.2	55.6	0	0	17	.3597884	926.888	5.097703	0	0	1.13006	94.26455	43.01244	.1693122	10.60674
TO	17	SANTA MARIA DO TOCANTINS	171888	1718881	2014	0	0	0	0	0	86.82	580.5776	80.244	40415.58	14.524	36.902	0	0	.001	13.554	5.718	.7228	21.70106	3198	3.184	15.2	336	2688	0	694	54.2	0	0	16	.5003127	1410.457	2.26735	0	0	.5794944	84.05254	33.45291	.4752971	10.60697
TO	17	TUPIRAMA	172125	1721257	2009	0	0	0	0	0	92.13	536.7389	67.083	40433.8	17.05	23.687	0	0	7.522	8.758	11.163	.6475	24.20624	1474	3.344	0	117	2055	0	356.8	48.6	0	0	8	.5427408	712.206	2.069626	0	0	.7431557	100	26.54328	0	10.60742
TO	17	TUPIRATINS	172130	1721307	2008	0	0	0	0	0	53.87	453.9342	46.066	40456.7	21.648	51.988	.262	0	5.92	15.822	23.706	.5588	18.57143	2072	3.39	0	153	2064	0	384.8	57.6	0	0	11	.530888	895.308	2.314287	0	0	.9549008	99.6139	25.03234	0	10.60799
AM	13	ANAMÃ	130008	1300086	2006	89	57	32	0	0	99.77	301.6499	32.822	40462.97	19.072	59.08	0	.1	5.292	23.016	36.728	.5196	26.11023	6949	5.568	62.8	859	6328	12.8076	1814.4	62	20	20	19	.2734206	2453.937	2.831776	2.878112	2.878112	1.628709	91.06346	68.82878	.9037272	10.60814
MA	21	PERI MIRIM	210840	2108405	2007	0	0	0	0	0	100	229.3234	20.9	40468.66	24.263	66.922	0	.5	6.296	13.884	39.871	.5402	23.81455	12219	3.956	0	2330	12008	0	2909.9	53.6	27	27	32	.2618872	405.302	30.14789	2.209673	2.209673	2.86606	98.27318	75.43563	0	10.60828
MA	21	PERI MIRIM	210840	2108405	2006	2	1	0	1	0	100	218.1535	18.91	40481.87	24.854	68.916	0	0	5.858	13.742	41.478	.5206	22.15631	12846	3.998	0	2275	12008	.1556905	2846.2	53.8	27	27	32	.2491048	405.302	31.69489	2.101822	2.101822	2.902426	93.47657	70.80375	0	10.60861
MT	51	CONQUISTA D'OESTE	510336	5103361	2005	2	0	2	0	0	70.26	617.8017	72	40529.7	16.07	34.42	5.29	4.7	8.7	11.535	15.475	.587	24.5332	2892		0	127	3175	.691563	709.5	53.5	0	0	1	.0345781	2672.207	1.082251	0	0	1.906965	100		0	10.60979
TO	17	BOM JESUS DO TOCANTINS	170330	1703305	2010	0	0	0	0	0	95.05	536.2524	71.62	40558.81	14.98	31.81	0	0	6.64	8.69	10.31	.66	23.00955	3768	3.57	7	403	2989	0	867	50	0	0	43	1.141189	1332.672	2.827402	0	0	.3333333	79.3259	38.18232	.185775	10.61051
MA	21	GOVERNADOR ARCHER	210450	2104503	2008	0	0	0	0	0	100	304.0962	39.314	40562.31	33.076	57.036	.238	4.7	7.184	12.106	28.988	.5274	19.07277	10224	4.014	0	1462	9954	0	1950	54	24	24	38	.3716745	445.856	22.93117	2.347418	2.347418	.5417876	97.35915	57.39894	0	10.61059
AM	13	ITAMARATI	130195	1301951	2006	173	92	80	1	0	81.61	286.7896	13.022	40567.78	46.618	62.366	0	1.4	5.408	56.738	50.834	.4186	19.23728	7919	5.486	1080.8	781	7976	21.84619	1523.4	74	15	15	10	.1262786	25275.925	.3133021	1.894179	1.894179	1.08572	100	54.10489	13.64819	10.61073
PA	15	SANTA CRUZ DO ARARI	150640	1506401	2009	869	637	215	17	0	100	225.796	44.176	40585.67	12.534	66.628	0	0	11.562	10.059	30.019	.5406	28.57803	6280	5.426	0	493		138.3758	1794.7	50.2	15	15	26	.4140127	1076.652	5.832897	2.388535	2.388535	1.059386		42.59583	0	10.61117
AP	16	ITAUBAL	160025	1600253	2008	9	9	0	0	0	100	289.1655	38.658	40598.04	15.042	52.404	0	.2	15.674	17.224	32.77	.5438	22.36673	3583	4.656	10.2	422	4294	2.511862	801.4	60.4	0	0	5	.1395479	1703.969	2.102738	0	0	1.441752	100	54.83762	.2846777	10.61147
TO	17	CASEARA	170390	1703909	2009	9	9	0	0	0	100	599.3281	57.818	40599.07	18.316	44.604	0	4.5	4.412	15.365	15.745	.6412	19.27948	4927	3.471	0	676	4910	1.826669	949.9	60.9	0	0	35	.7103714	1691.614	2.912603	0	0	.6519078	99.65496	47.62322	0	10.6115
MA	21	SÃO PEDRO DOS CRENTES	211157	2111573	2009	0	0	0	0	0	100	339.7428	50.395	40661.61	19.434	40.22	0	0	3.662	11.354	26.018	.5765	22.83542	4144	4.077	0	608	4349	0	946.3	51.6	0	0	9	.2171815	979.631	4.230164	0	0	.8560423	100	59.81699	0	10.61304
	21	SANTANA DO MARANHÃO	211023	2110237	2010	0	0	0	0	0	83.18	179.6318	35.53	40662.84	34.33	37.9	0		15.96	19.31	47.14	.51	20.33273	11661	4.66	0	1578	7914	0	2371	57	0	0	10	.0857559	932.016	12.51159	0	0	5.330619	67.86725	63.06046	0	10.61307
MA	21	RIBAMAR FIQUENE	210955	2109551	2007	0	0	0	0	0	78.67	382.6874	43.138	40718.67	23.388	39.739	.72	.6	15.7	16.388	26.622	.5511	19.16039	7170	4.07	0	878	8573	0	1373.8	59.7	0	0	23	.320781	750.553	9.552957	0	0	1.025257	100	49.83905	0	10.61444
AM	13	BOA VISTA DO RAMOS	130068	1300680	2004	41	33	8	0	0	75.46	188.6521	20.438	40724.34	9.818	64.876	0	.3	7.07	38.632	51.522	.4492	19.1406	11892	5.6	18.4	906	13059	3.447696	2276.2	65			17	.1429532	2586.846	4.597104			1.036549	100	42.66397	.1547259	10.61458
TO	17	COMBINADO	170555	1705557	2008	0	0	0	0	0	86.55	592.3788	85.88	40733.15	19.572	32.526	0	0	10.094	12.432	9.366	.6628	20.55345	5023	3.398	0	489	4313	0	1032.4	55.2	17	17	15	.2986263	209.577	23.96733	3.384432	3.384432	.1752786	85.86502	33.08027	0	10.6148
MA	21	BERNARDO DO MEARIM	210193	2101939	2011	0	0	0	0	0	100	345.1358	56.438	40750.17	25.728	59.694	0	0	4.038	8.672	18.72	.6231	21.93591	6054	3.94	0	993	5216	0	1328	47.1	0	0	9	.148662	261.451	23.15539	0	0	1.527979	86.15791	64.62537	0	10.61522
TO	17	SANTA ROSA DO TOCANTINS	171890	1718907	2005	0	0	0	0	0	61.03	322.6751	34.07	40767.16	21.2	47.095	0	0	9.32	20.48	30.54	.5025	17.88108	4625	3.925	0	308	4683	0	827	59.5	0	0	21	.4540541	1796.257	2.574799	0	0	.6860884	100	26.13838	0	10.61563
TO	17	PINDORAMA DO TOCANTINS	171700	1717008	2011	0	0	0	0	0	99.08	422.7274	78.708	40795.05	14.371	50.199	0	0	7.409	14.631	23.309	.6232	21.14648	4492	3.531	0	648	4045	0	949.9	56.7	6	6	10	.222618	1559.086	2.881175	1.335708	1.335708	.49141	90.04897	50.93695	0	10.61632
PA	15	BREJO GRANDE DO ARAGUAIA	150175	1501758	2008	1	1	0	0	0	91.17	411.2342	36.646	40803.04	21.226	42.99	0	8.9	4.204	13.508	21.272	.572	19.89053	7673	3.968	45.4	816	6008	.1303271	1526.2	56.6	24	24	15	.1954907	1288.477	5.955093	3.127851	3.127851	.7173175	78.30054	42.19846	.5916851	10.61651
TO	17	SÃO BENTO DO TOCANTINS	172010	1720101	2013	0	0	0	0	0	100	534.5007	44.603	40826.21	17.863	43.261	0	.5	8.812	10.38	11.69	.6632	20.94267	4954	3.721	0	707	4865	0	1037.5	56	0	0	21	.4238999	1105.901	4.479605	0	0	.6531984	98.20347	53.10349	0	10.61708
TO	17	PONTE ALTA DO BOM JESUS	171780	1717800	2013	0	0	0	0	0	89.26	476.1361	60.035	40829.75	23.439	37.831	0	0	14.234	25.854	30.264	.6606	21.47185	4654	3.203	0	615	4112	0	999.3	63	0	0	44	.9454233	1806.141	2.576765	0	0	.8052625	88.3541	42.32585	0	10.61717
	21	CACHOEIRA GRANDE	210237	2102374	2012	0	0	0	0	0	100	165.2157	8.244	40843.3	28.022	70.962	0		6.824	18.328	53.948	.5756	18.87301	8607	4.654	0	1720		0	1624.4	58.8	0	0	26	.3020797	705.645	12.19735	0	0	1.175528		93.0043	0	10.6175
TO	17	LAJEADO	171200	1712009	2011	0	0	0	0	0	99.66	771.4075	76.602	40855.77	9.347	17.781	.605	0	7.835	13.842	9.372	.6919	21.48254	2806	3.385	0	294	2845	0	602.8	58.8	0	0	85	3.029223	322.485	8.70118	0	0	.2659713	100	35.4665	0	10.6178
MA	21	MARAJÁ DO SENA	210635	2106359	2006	3	3	0	0	0	77.15	141.4026	8.426	40861.57	44.456	78.704	.308	1.4	8.654	21.19	59.056	.3948	24.18772	6968	4.768	0	817	8664	.4305396	1685.4	60.8	0	0	0	0	1447.675	4.813235	0	0	7.797523	100	55.90494	0	10.61795
MA	21	LAGOA GRANDE DO MARANHÃO	210596	2105963	2004	5	3	1	1	0	81.57	161.6841	14.432	40870.42	43.428	76.16	.32	.6	3.904	12.288	49.93	.3862	21.5882	8135	4.642	0	1146	10368	.6146281	1756.2	52.8			2	.0245851	744.297	10.92978			1.433721	100	65.39314	0	10.61816
TO	17	LAJEADO	171200	1712009	2010	0	0	0	0	0	85.08	741.2045	73.85	40889.2	9.68	17.9	.55	0	8.73	13.46	9.91	.675	21.81753	2773	3.44	8	251	2818	0	605	58	0	0	84	3.02921	322.485	8.598849	0	0	.2802401	100	31.1374	.2884962	10.61862
TO	17	MONTE DO CARMO	171360	1713601	2006	0	0	0	0	0	100	406.6144	45.192	40921.71	21.444	47.286	.172	0	9.09	14.93	24.5	.5384	28.63203	4196	3.798	0	572	6316	0	1201.4	58.8	7	7	45	1.07245	3616.674	1.160182	1.668255	1.668255	1.296653	100	51.77445	0	10.61942
MT	51	ALTO BOA VISTA	510035	5100359	2004	1	1	0	0	0	100	457.522	44.23	40924.74	14.378	41.326	0	48.5	4.776	14.582	19.93	.558	21.73327	4154	3.676	0	291	4185	.2407318	902.8	55.8			5	.1203659	2240.448	1.854093			.6471934	100	25.75147	0	10.61949
AM	13	ATALAIA DO NORTE	130020	1300201	2004	474	370	100	4	0	47.84	214.2592	18.654	40926.61	44.368	53.892	0	2.8	13.28	208.836	52.91	.3888	20.95074	11023	5.556	4380.2	465	6457	43.001	2309.4	70.4			22	.1995827	76351.667	.1443714			1.297632	58.57752	23.43772	39.73692	10.61954
	21	SANTO AMARO DO MARANHÃO	211027	2110278	2009	0	0	0	0	0	100	179.9426	12.978	40932.61	25.761	65.23	.333		5.802	23.497	52.618	.4998	22.89318	11693	5.358	0	1783	11154	0	2676.9	61.5	26	26	4	.0342085	1601.18	7.302739	2.223552	2.223552	2.780279	95.3904	81.70113	0	10.61968
MT	51	PLANALTO DA SERRA	510645	5106455	2009	0	0	0	0	0	83.39	505.7669	90.45	40948.99	14.362	35.638	.046	0	6.958	8.008	7.865	.6396	21.94494	2797	3.208	51.2	231	2559	0	613.8	45.4	0	0	28	1.001073	2455.431	1.139108	0	0	.3593316	91.49088	26.49439	1.830533	10.62008
TO	17	BARROLÂNDIA	170310	1703107	2006	0	0	0	0	0	100	437.6398	78.036	40966.38	17.652	35.056	.198	0	8.848	9.77	14.824	.584	26.37333	4500	3.568	0	673	5223	0	1186.8	49.2	0	0	16	.3555556	713.3	6.308706	0	0	.2016229	100	53.36142	0	10.62051
MA	21	GUIMARÃES	210490	2104909	2005	92	92	0	0	0	76.95	247.3751	24.69	40969.18	16.005	53.865	.34	0	7.49	14.14	40.215	.552	18.19068	12817	4.08	0	1505	14650	7.177967	2331.5	56.5	36	36	77	.6007646	595.382	21.52736	2.80877	2.80877	1.031723	100	47.90825	0	10.62057
AM	13	JURUÁ	130220	1302207	2006	162	139	23	0	0	36.83	280.7667	18.446	40992.15	36.296	57.794	.048	1.7	6.548	29.304	41.05	.458	22.41967	7687	5.446	495.6	372	8117	21.07454	1723.4	65.2	20	20	5	.0650449	19400.697	.3962229	2.601795	2.601795	.9676194	100	26.35504	6.447248	10.62114
MT	51	RESERVA DO CABAÇAL	510715	5107156	2007	0	0	0	0	0	100	538.1364	79.681	41019.67	18.934	40.185	.147	1.8	5.243	6.479	8.224	.6376	22.57485	2505	3.248	0	225	2436	0	565.5	42.1	0	0	30	1.197605	1337.041	1.87354	0	0	.5454602	97.24551	29.17365	0	10.62181
PA	15	TERRA ALTA	150796	1507961	2007	0	0	0	0	0	100	330.2501	45.872	41019.67	10.809	46.347	.17	.5	10.859	12.832	25.533	.5657	19.64304	9861	4.208	0	1150	8803	0	1937	56.1	0	0	25	.253524	206.414	47.77292	0	0	1.332955	89.27087	49.07413	0	10.62181
PA	15	PALESTINA DO PARÁ	150549	1505494	2008	2	1	1	0	0	89.15	385.3853	25.702	41032.9	25.652	46.308	.224	8	6.298	13.668	23.518	.5622	21.06426	7329	3.934	15.6	904	7168	.2728885	1543.8	57	20	20	39	.5321326	984.362	7.445432	2.728885	2.728885	.7001453	97.80325	48.52417	.212853	10.62213
MA	21	JATOBÁ	210545	2105450	2010	1	1	0	0	0	100	290.4308	35.69	41053.69	32.4	52.18	0	4.2	7.91	18	36.01	.561	19.78654	8526	3.99	13	1438	7977	.1172883	1687	57	0	0	11	.1290171	591.384	14.41703	0	0	1.279679	93.56087	67.29556	.1524748	10.62264
AC	12	ASSIS BRASIL	120005	1200054	2006	4	2	2	0	0	93.08	358.0124	29.698	41057.44	25.03	32.884	0	.9	9.024	24.1	33.504	.5228	21.91345	5153	4.074	389	484	4009	.7762468	1129.2	60.6	8	8	50	.9703085	4974.176	1.03595	1.552494	1.552494	.7898974	77.79934	38.2654	7.549001	10.62273
TO	17	ESPERANTINA	170740	1707405	2005	1	1	0	0	0	100	193.7471	27.205	41077.28	30.04	60.565	0	1.6	10.87	43.775	46.995	.4635	16.875	9280	4.45	0	919	9126	.1077586	1566	61.5	0	0	4	.0431034	504.023	18.41186	0	0	1.093926	98.34052	44.06843	0	10.62321
MA	21	LIMA CAMPOS	210600	2106003	2005	9	0	9	0	0	71.03	316.5103	45.065	41093.23	35.72	56.195	.11	0	3.505	12.585	29.895	.493	19.13755	10934	3.805	0	1285	11515	.8231205	2092.5	55	76	76	40	.3658313	321.932	33.9637	6.950796	6.950796	.7159663	100	44.71762	0	10.6236
TO	17	PRAIA NORTE	171830	1718303	2008	0	0	0	0	0	73.51	261.922	38.53	41136.96	31.588	53.954	.288	3.9	7.608	16.514	34.62	.5412	19.1138	7267	4.328	3.2	816	7344	0	1389	55	0	0	25	.3440209	289.054	25.14063	0	0	.752799	100	48.59843	.0440347	10.62466
MA	21	SERRANO DO MARANHÃO	211178	2111789	2010	2	2	0	0	0	89.91	173.5443	14.56	41139.45	32.56	71.99	0	.1	5.76	20.8	48.68	.519	20.12797	10940	3.99	0	1889	2780	.1828154	2202	59	0	0	1	.0091408	1207.06	9.063344	0	0	1.588124	25.41133	68.89497	0	10.62472
MA	21	CEDRAL	210310	2103109	2010	4	4	0	0	0	96.2	285.2009	48.45	41147.88	17.14	57.76	0	0	5.65	13.44	31.59	.605	22.71535	10297	3.95	6	1696	8894	.3884627	2339	56	15	15	18	.1748082	283.186	36.36126	1.456735	1.456735	3.295786	86.37467	65.05972	.0582694	10.62493
TO	17	CHAPADA DA NATIVIDADE	170510	1705102	2011	0	0	0	0	0	98.78	446.4365	53.618	41152.8	19.847	39.36	2.472	0	11.051	16.983	25.687	.6419	21.59597	3277	3.477	0	487	3073	0	707.7	60.9	0	0	5	.1525786	1646.472	1.990316	0	0	.9306628	93.7748	51.67223	0	10.62505
MT	51	SÃO PEDRO DA CIPA	510740	5107404	2007	0	0	0	0	0	65.85	617.1058	82.998	41174.28	18.053	30.905	.812	0	10.965	6.07	5.727	.6309	23.54022	4028	3.312	8.8	241	3708	0	948.2	41	0	0	18	.4468719	342.952	11.74508	0	0	.1367578	92.05561	19.81609	.2184707	10.62557
MA	21	APICUM-AÇU	210083	2100832	2006	5	5	0	0	0	85.36	230.4129	17.306	41182.86	22.938	60.474	.06	.1	3.482	11.408	37.764	.4716	20.86112	13076	4.722	0	1779	13850	.3823799	2727.8	53.2	0	0	3	.0229428	353.166	37.02508	0	0	.7380545	100	64.24318	0	10.62578
PA	15	PRIMAVERA	150610	1506104	2008	12	12	0	0	0	94.43	358.4539	44.114	41188.21	21.624	50.784	.24	.8	12.154	23.714	36.22	.5476	19.02233	10883	4.044	0	1204	10158	1.102637	2070.2	64.6	0	0	89	.8177892	258.6	42.0843	0	0	.5905176	93.33823	44.73928	0	10.62591
MA	21	BERNARDO DO MEARIM	210193	2101939	2012	0	0	0	0	0	100	358.2261	60.466	41217.46	24.676	58.638	0	0	4.226	8.804	17.15	.6422	22.28768	6111	3.9	0	1022	5393	0	1362	47.2	0	0	12	.1963672	261.451	23.37341	0	0	1.47919	88.25069	65.22337	0	10.62662
TO	17	COMBINADO	170555	1705557	2009	0	0	0	0	0	100	616.3058	88.68	41221.48	18.931	32.793	0	0	9.587	11.246	6.773	.6799	20.72387	5070	3.309	0	607	4458	0	1050.7	53.6	17	17	13	.2564103	209.577	24.19159	3.353057	3.353057	.171238	87.92899	39.61663	0	10.62671
MT	51	BOM JESUS DO ARAGUAIA	510185	5101852	2006	1	1	0	0	0	56.61	626.3847	59.86	41222.38	13.58	55.178	.306	4	2.862	9.252	6.602	.5682	23.5892	4703		0	304	3410	.2126302	1109.4	50.8	0	0	6	.1275781	4274.21	1.10032	0	0	1.86002	72.50691		0	10.62674
MA	21	SÃO PEDRO DA ÁGUA BRANCA	211153	2111532	2004	3	3	0	0	0	58.04	312.5344	27.246	41224.4	33.78	43.528	1.714	.1	15.054	10.114	24.886	.491	18.62888	11115	4.29	12.8	856	10016	.2699055	2070.6	53.6			44	.3958614	720.452	15.42781			.1412823	90.11246	33.0386	.1151597	10.62679
PA	15	BANNACH	150125	1501253	2009	0	0	0	0	0	100	561.3688	62.28	41236.37	18.894	56.304	.432	15.6	5.772	17.283	17.652	.577	20.49911	3947	3.529	0	420	3682	0	809.1	61.1	10	10	17	.4307069	2956.649	1.334957	2.53357	2.53357	1.723266	93.28604	37.55206	0	10.62708
TO	17	PONTE ALTA DO TOCANTINS	171790	1717909	2004	0	0	0	0	0	36.88	384.1397	51.994	41282.46	19.998	41.426	.252	0	14.704	25.552	31.566	.5262	22.52323	6135	3.986	0	244	6724	0	1381.8	64.6			17	.2770986	6491.125	.9451366			.7411291	100	15.85304	0	10.62819
MA	21	SÃO PEDRO DOS CRENTES	211157	2111573	2011	0	0	0	0	0	100	385.0268	58.525	41283.49	18.766	33.62	0	0	2.978	9.866	19.582	.6235	22.25539	4456	3.883	0	689	4382	0	991.7	50.4	0	0	11	.2468582	979.631	4.548652	0	0	.7778618	98.33932	60.0401	0	10.62822
AM	13	SÃO SEBASTIÃO DO UATUMÃ	130395	1303957	2008	664	505	148	11	0	86.31	337.0927	37.546	41296.93	10.76	57.316	.344	5.5	2.348	12.378	23.726	.5472	21.45391	9079	5.642	0	782	7593	73.13581	1947.8	57.2	20	20	14	.154202	10741.08	.8452595	2.202886	2.202886	.7640207	83.63256	48.59615	0	10.62854
TO	17	RIO DOS BOIS	171870	1718709	2009	0	0	0	0	0	100	428.912	66.671	41342.09	20.115	38.783	.117	0	4.48	9.222	16.116	.602	26.55899	2136	3.338	4.8	211	2807	0	567.3	48.8	0	0	10	.4681648	845.065	2.527616	0	0	1.439631	100	32.97369	.2247191	10.62964
MA	21	LAGO DOS RODRIGUES	210594	2105948	2006	0	0	0	0	0	100	280.6542	32.748	41377	33.224	58.206	.06	0	2.692	8.498	27.274	.5184	18.68265	7925	4.044	0	1367	9732	0	1480.6	47.8	0	0	5	.0630915	180.37	43.93746	0	0	.7061301	100	69.75581	0	10.63048
	21	SENADOR ALEXANDRE COSTA	211174	2111748	2007	0	0	0	0	0	100	253.8142	17.125	41416.06	37.71	59.78	0		5.025	11.909	34.579	.4852	19.40911	9071	4.06	0	1442	10737	0	1760.6	51.3	17	17	3	.0330724	426.436	21.27166	1.874104	1.874104	.6731114	100	64.54106	0	10.63142
MT	51	NOVA NAZARÉ	510617	5106174	2012	0	0	0	0	0	94.07	569.696	67.91	41446.95	22.272	28.824	2.532	.1	5.168	15.98	15.348	.6214	20.00628	3187		0	222	1703	0	637.6	56	0	0	26	.8158143	4038.056	.7892411	0	0	1.591135	53.43583		0	10.63217
	21	ÁGUA DOCE DO MARANHÃO	210015	2100154	2008	0	0	0	0	0	100	221.0975	35.512	41449.13	37.072	47.28	0		6.858	21.224	42.308	.4586	18.37714	12213	4.354	0	1716	10774	0	2244.4	58.4	0	0	8	.065504	443.267	27.55224	0	0	2.666929	88.21748	61.17632	0	10.63222
TO	17	COMBINADO	170555	1705557	2010	0	0	0	0	0	100	640.2328	91.48	41472.64	18.29	33.06	0	0	9.08	10.06	4.18	.697	22.89569	4669	3.22	0	631	4436	0	1069	52	17	17	17	.3641037	209.577	22.27821	3.641037	3.641037	.16725	95.00964	43.51724	0	10.63279
PA	15	FARO	150300	1503002	2010	71	67	4	0	0	100	253.7228	41.29	41503.57	10.51	44.83	.17	5.2	2.62	16.38	38.39	.563	19.31026	8177	4.76	63	1268	39855	8.682891	1579	56	10	10	51	.6237006	11770.628	.6946953	1.222942	1.222942	.3343668	100	73.81289	.7704537	10.63353
TO	17	PUGMIL	171845	1718451	2011	0	0	0	0	0	100	556.1755	98.318	41539.59	12.112	13.027	.246	0	11.246	5.889	3.582	.6909	22.42285	2398	3.223	0	279	2351	0	537.7	42.7	0	0	6	.2502085	401.834	5.967638	0	0	.1754078	98.04003	37.49862	0	10.6344
MA	21	SÃO JOSÉ DOS BASÍLIOS	211125	2111250	2013	0	0	0	0	0	100	279.2483	41.909	41559.86	30.568	64.237	.042	.3	4.314	18.576	35.821	.6119	19.59505	7507	3.808	0	1433	7693	0	1471	56.8	13	13	12	.1598508	362.692	20.698	1.731717	1.731717	1.429038	100	72.69035	0	10.63489
MT	51	SALTO DO CÉU	510775	5107750	2004	0	0	0	0	0	63.51	538.4232	78.356	41561.52	19.32	51.038	.412	4.7	10.674	10.032	10.948	.5706	30.37496	3387	3.39	4.8	288	3924	0	1028.8	51			15	.4428698	1752.312	1.932875			1.059093	100	28.82551	.1417183	10.63493
TO	17	NOVO ACORDO	171510	1715101	2014	0	0	0	0	0	100	572.4515	100	41573.18	13.848	32.08	0	0	.272	1.112	9.478	.7054	20.34138	4101	3.16	0	549	3413	0	834.2	46.2	0	0	59	1.438673	2674.682	1.533266	0	0	.1459337	83.2236	42.30285	0	10.63521
MA	21	SERRANO DO MARANHÃO	211178	2111789	2008	0	0	0	0	0	100	162.522	12.178	41609.1	32.86	73.508	0	.6	5.192	18.462	50.442	.4838	19.26313	10911	4.096	0	1930	8817	0	2101.8	56.8	0	0	2	.0183301	1207.06	9.039319	0	0	1.667205	80.80836	72.45238	0	10.63607
AP	16	SERRA DO NAVIO	160005	1600055	2005	492	361	102	4	25	22.47	536.5125	56.64	41647.89	11.055	14.3	9.2	.2	19.075	21.31	25.36	.639	19.98081	4169	4.15	0	96	3777	118.0139	833	63	30	30	24	.5756776	7756.136	.5375099	7.19597	7.19597	1.024004	90.59727	9.556249	0	10.63701
MT	51	SÃO PEDRO DA CIPA	510740	5107404	2009	0	0	0	0	0	100	645.533	88.966	41684.55	16.971	26.215	1.044	0	10.095	5.43	4.669	.6503	23.47088	4241	3.224	5.6	391	3740	0	995.4	39	0	0	46	1.08465	342.952	12.36616	0	0	.1273143	88.18674	29.72375	.1320443	10.63789
TO	17	CONCEIÇÃO DO TOCANTINS	170560	1705607	2014	0	0	0	0	0	98.44	497.6267	78.812	41689.39	21.22	38.204	1.486	0	8.334	10.88	10.428	.66	18.4375	4224	3.306	0	568	3792	0	778.8	53.4	0	0	32	.7575758	2500.74	1.6891	0	0	.3064239	89.77273	44.45568	0	10.638
TO	17	SÃO VALÉRIO	172049	1720499	2006	0	0	0	0	0	41.82	428.5324	54.242	41693.13	20.926	44.03	.786	0	6.064	14.584	22.06	.5698	14.72751	6092	3.518	0	281	5277	0	897.2	58	21	21	26	.4267892	2519.585	2.417859	3.447144	3.447144	.839225	86.6218	16.22715	0	10.63809
PA	15	BANNACH	150125	1501253	2007	0	0	0	0	0	94.96	513.5261	51.96	41713.77	20.122	57.552	.336	52.1	5.956	15.909	18.016	.543	21.59759	3812	3.727	0	358	3727	0	823.3	59.3	0	0	27	.7082896	2956.649	1.289297	0	0	1.819313	97.7702	35.00173	0	10.63859
TO	17	RIACHINHO	171855	1718550	2014	0	0	0	0	0	100	304.2845	67.984	41721.48	20.28	39.01	.476	.5	15.432	7.518	27.656	.6564	20.47342	4478	3.276	0	819	4063	0	916.8	49.4	0	0	27	.6029478	517.478	8.653508	0	0	1.303351	90.73247	59.91612	0	10.63877
TO	17	ITAPIRATINS	171090	1710904	2010	0	0	0	0	0	100	502.6655	57.1	41739.77	19.09	54.46	0	0	5.17	10.49	13.87	.601	21.99887	3532	3.31	0	478	3687	0	777	52	0	0	363	10.27746	1243.961	2.839317	0	0	.84535	100	44.79558	0	10.63921
MT	51	SALTO DO CÉU	510775	5107750	2008	0	0	0	0	0	89.17	637.5166	91.052	41761.3	16.6	48.126	.824	1.3	6.878	8.824	6.176	.6342	25.02975	3698	3.15	3.6	280	4113	0	925.6	49	14	14	15	.4056247	1752.312	2.110355	3.78583	3.78583	.8828966	100	23.85073	.0973499	10.63973
MA	21	NOVA COLINAS	210725	2107258	2004	0	0	0	0	0	34.83	177.1856	19.074	41769.41	25.89	53.956	0	0	8.202	135.928	56.368	.449	18.87466	4372	4.58	0	208	4601	0	825.2	65.4			2	.0457457	743.106	5.883414			1.302218	100	21.78957	0	10.63992
TO	17	PINDORAMA DO TOCANTINS	171700	1717008	2012	0	0	0	0	0	100	432.8654	84.086	41808.64	13.952	50.068	0	0	7.208	15.082	23.298	.6414	21.16097	4479	3.432	0	694	4315	0	947.8	57.4	6	6	13	.2902434	1559.086	2.872837	1.339585	1.339585	.4553327	96.33847	53.17723	0	10.64086
MA	21	GUIMARÃES	210490	2104909	2007	41	40	1	0	0	100	273.9101	29.462	41822.33	15.919	54.427	.296	.4	6.226	14.172	36.513	.5812	19.23064	12387	3.896	0	1946	12917	3.309922	2382.1	56.3	36	36	76	.6135464	595.382	20.80513	2.906273	2.906273	.9097287	100	61.20623	0	10.64119
MT	51	RIBEIRÃOZINHO	510719	5107198	2009	7	7	0	0	0	83.02	822.9127	91.031	41830.48	12.107	33.378	.162	0	3.396	8.283	3.063	.6801	21.73656	2194	2.99	0	132	2109	3.19052	476.9	48.3	15	15	75	3.418414	625.581	3.50714	6.836828	6.836828	.4195084	96.1258	17.98906	0	10.64138
TO	17	SÍTIO NOVO DO TOCANTINS	172080	1720804	2005	1	1	0	0	0	100	265.9541	34.355	41841.05	27.655	57.345	0	3.5	9.21	21.5	41.045	.5305	15.79836	10960	4.135	96.5	1145	8569	.0912409	1731.5	59.5	0	0	77	.7025548	324.106	33.8161	0	0	.9350016	78.1843	43.19868	.8804744	10.64163
TO	17	PEQUIZEIRO	171665	1716653	2008	0	0	0	0	0	98.6	410.7309	46.798	41852.94	21.262	57.092	0	.9	6.398	8.502	12.582	.5882	22.417	4940	3.444	7.2	636	4560	0	1107.4	48.8	0	0	9	.1821862	1209.8	4.08332	0	0	1.092888	92.30769	44.33976	.145749	10.64192
RO	11	RIO CRESPO	110026	1100262	2004	569	411	153	5	0	91.76	436.0989	49.812	41864.93	14.916	61.162	1.664	29.2	5.258	27.306	31.406	.5218	20.48306	3602	3.594	3.6	190	2810	157.9678	737.8	68.2			11	.3053859	1717.64	2.097063			2.265595	78.01221	18.9578	.0999445	10.6422
TO	17	PONTE ALTA DO TOCANTINS	171790	1717909	2006	0	0	0	0	0	100	400.6196	59.516	41875.25	18.872	40.234	.168	0	11.166	21.368	27.554	.5588	23.84552	6111	3.834	0	700	6823	0	1457.2	61.4	9	9	24	.3927344	6491.125	.9414393	1.472754	1.472754	.683008	100	43.91753	0	10.64245
TO	17	DOIS IRMÃOS DO TOCANTINS	170720	1707207	2004	2	0	2	0	0	29.67	315.0594	36.44	41881.79	18.43	59.3	0	.9	6.438	15.112	28.78	.4966	23.56589	6966	3.614	0	257	5980	.2871088	1641.6	56.6			10	.1435544	3757.036	1.854121			1.840777	85.84554	13.3333	0	10.64261
AP	16	PRACUÚBA	160055	1600550	2008	67	59	8	0	0	80.06	308.1198	32.712	41899.53	13.06	52.55	0	5.2	7.678	27.37	37.484	.5792	19.12256	3533	4.836	0	277	3446	18.96405	675.6	63.8	0	0	2	.0566091	4956.477	.7128047	0	0	1.055575	97.53751	37.91599	0	10.64303
MT	51	SANTO AFONSO	510726	5107263	2011	1	1	0	0	0	100	690.3348	91.78	41906.57	17.483	47.236	.001	2.3	6.245	5.269	3.267	.7049	24.02199	3001	2.879	.7	312	2036	.3332223	720.9	41.5	0	0	39	1.299567	1174.188	2.555809	0	0	.926752	67.84406	29.93162	.0233256	10.6432
TO	17	JAÚ DO TOCANTINS	171150	1711506	2011	0	0	0	0	0	91.74	775.1205	70.83	41910.54	12.715	49.681	1.02	0	2.77	17.097	12.033	.6811	20.99802	3537	3	0	422	3398	0	742.7	64.9	0	0	46	1.300537	2173.047	1.627668	0	0	1.643406	96.07011	35.79305	0	10.64329
TO	17	LAVANDEIRA	171215	1712157	2010	0	0	0	0	0	95.91	465.2967	80.49	41919.72	22.49	43.82	.21	0	6.41	10.05	15.6	.66	21.49533	1605	3.26	0	211	1648	0	345	51	0	0	5	.3115265	519.614	3.088831	0	0	.5689149	100	42.85732	0	10.64351
AM	13	ITAMARATI	130195	1301951	2007	250	99	148	3	0	100	290.6417	14.524	41930.89	44.396	60.942	0	2.1	5.741	61.216	52.003	.4332	19.15449	8078	5.392	1067.6	976	8059	30.94825	1547.3	75.5	15	15	12	.1485516	25275.925	.3195927	1.856895	1.856895	1.006353	99.76479	65.14722	13.21614	10.64378
TO	17	FÁTIMA	170755	1707553	2008	0	0	0	0	0	100	600.1309	83.874	41972.53	15.366	21.366	.184	0	12.262	13.26	12.448	.6662	20.02926	4101	3.45	0	452	3956	0	821.4	57.8	0	0	31	.7559132	382.908	10.71014	0	0	.204168	96.46428	38.02487	0	10.64477
TO	17	BURITI DO TOCANTINS	170380	1703800	2006	1	1	0	0	0	70.15	324.2371	45.014	41981.77	25.756	43.094	0	0	9.958	16.54	28.628	.561	21.75574	8008	4.416	8.2	806	7941	.1248751	1742.2	58.4	18	18	33	.4120879	251.919	31.788	2.247752	2.247752	.3004567	99.16334	44.44675	.1023976	10.64499
	21	PRESIDENTE VARGAS	210930	2109304	2009	2	1	1	0	0	100	202.4468	21.005	42003.2	30.063	60.078	.297		6.487	22.733	51.46	.5672	19.28564	10191	4.324	0	1670	13241	.1962516	1965.4	60.6	22	22	32	.3140025	459.36	22.18521	2.158767	2.158767	1.360372	100	70.85742	0	10.6455
TO	17	SANDOLÂNDIA	171884	1718840	2008	0	0	0	0	0	95.6	540.1384	80.198	42011.36	17.458	46.216	.352	0	9.742	8.502	6.972	.6268	20.85803	3543	3.106	0	369	3165	0	739	48.8	0	0	18	.508044	3528.621	1.004075	0	0	.9638768	89.33108	32.34869	0	10.6457
RO	11	PRIMAVERA DE RONDÔNIA	110147	1101476	2007	5	3	2	0	0	100	534.436	75.743	42044.38	14.002	60.431	0	.2	5.541	10.331	14.075	.5804	23.25324	3704	3.445	0	394	3734	1.349892	861.3	51.1	0	0	7	.1889849	605.692	6.115319	0	0	2.016526	100	36.64498	0	10.64648
MA	21	BOA VISTA DO GURUPI	210197	2101970	2011	124	124	0	0	0	100	286.9259	33.861	42068.95	23.05	34.287	0	1.3	5.502	11.001	26.102	.5626	18.4215	8166	4.26	0	1242	7498	15.18491	1504.3	52.3	0	0	22	.2694097	403.46	20.23993	0	0	.4163007	91.81974	64.79206	0	10.64707
MT	51	CONQUISTA D'OESTE	510336	5103361	2006	2	2	0	0	0	38.31	677.0927	76.006	42072.83	15.208	34.108	5.972	3.4	8.004	10.992	13.18	.6132	25.05599	2947		0	100	3134	.6786563	738.4	52.8	0	0	1	.0339328	2672.207	1.102834	0	0	1.487579	100		0	10.64716
TO	17	CONCEIÇÃO DO TOCANTINS	170560	1705607	2013	0	0	0	0	0	100	482.5147	75.214	42078	21.71	39.088	1.432	0	8.233	11.105	12.306	.643	18.33962	4240	3.382	0	630	3687	0	777.6	53.8	0	0	37	.8726415	2500.74	1.695498	0	0	.337149	86.95755	50.25142	0	10.64728
PA	15	COLARES	150260	1502608	2005	12	11	1	0	0	44.59	298.5288	36.505	42087.38	12.145	48.26	.065	.6	7.175	17.18	33.135	.563	17.41652	12069	4.64	0	504	10825	.9942829	2102	60.5	0	0	22	.1822852	609.792	19.79199	0	0	2.190752	89.6926	19.37659	0	10.6475
PA	15	FARO	150300	1503002	2005	115	101	5	9	0	27.66	218.3433	26.43	42089.15	13.32	52.19	.28	4.7	7.185	13.69	41.58	.497	11.85924	14280	5.35	161.5	235	8960	8.053222	1693.5	55	10	10	11	.0770308	11770.628	1.213189	.7002801	.7002801	.6489227	62.7451	8.804272	1.130952	10.64754
TO	17	ITACAJÁ	171050	1710508	2005	0	0	0	0	0	62.9	372.2401	49.12	42096.23	22.34	37.055	0	0	7.74	16.755	28.805	.519	20.86739	6606	4.025	810	448	5803	0	1378.5	59.5	15	15	90	1.362398	3051.36	2.164936	2.270663	2.270663	.7618988	87.84438	27.2964	12.26158	10.64771
PA	15	SANTARÉM NOVO	150690	1506906	2014	0	0	0	0	0	100	295.7957	60.228	42109.93	14.284	48.568	0	.1	.586	12.914	27.124	.6522	22.07825	6390	3.584	0	1292	5825	0	1410.8	54	0	0	24	.3755869	229.51	27.84192	0	0	2.315681	91.15806	72.46523	0	10.64804
MA	21	FERNANDO FALCÃO	210408	2104081	2008	0	0	0	0	0	85.99	148.733	12.524	42115.41	41.192	81.926	0	2.4	9.11	15.21	52.67	.4066	21.13279	8404	4.92	2171	945	6190	0	1776	55.2	0	0	0	0	5086.584	1.652189	0	0	5.64045	73.6554	55.32365	25.83294	10.64817
MT	51	BARÃO DE MELGAÇO	510160	5101605	2006	1	0	1	0	0	63.16	411.6475	53.428	42117.5	19.456	58.088	.068	8.4	3.338	10.478	18.172	.5384	29.60158	6074	3.708	74.4	564	3399	.1646362	1798	52.4	10	10	120	1.975634	11174.501	.543559	1.646362	1.646362	1.174535	55.95983	34.43056	1.224893	10.64822
MA	21	MARANHÃOZINHO	210637	2106375	2007	10	3	7	0	0	76.45	205.2951	26.071	42139.78	31.426	56.694	.329	0	12.225	19.635	40.659	.4768	22.2798	11887	4.636	663.6	1240	9651	.8412551	2648.4	54.6	0	0	25	.2103138	972.617	12.22167	0	0	.5773044	81.18954	48.36073	5.582569	10.64875
TO	17	ARAGOMINAS	170130	1701309	2006	1	1	0	0	0	78.09	381.9577	38.782	42153.58	27.136	58.784	.36	.5	8.532	13.356	26.158	.5166	14.72487	8614	3.766	27.8	613	6256	.1160901	1268.4	54.4	0	0	13	.1509171	1173.058	7.3432	0	0	1.619239	72.62596	26.80007	.3227305	10.64907
MA	21	ARAGUANÃ	210087	2100873	2009	10	10	0	0	0	100	218.6104	34.611	42158.06	29.29	59.548	.342	.7	5.394	13.43	37.205	.5156	27.63777	10325	4.615	355.7	1578	6280	.968523	2853.6	53.5	0	0	16	.1549637	805.198	12.82293	0	0	1.598007	60.82325	70.53239	3.445036	10.64918
MT	51	ARAGUAIANA	510100	5101001	2007	0	0	0	0	0	92.02	670.4583	90.924	42194.05	13.452	43.768	.455	.2	7.765	7.494	5.018	.6465	25.79354	2974	3.077	2.7	196	3635	0	767.1	45.7	15	12	32	1.075992	6429.384	.4625638	5.043712	4.03497	.4760893	100	20.27882	.0907868	10.65003
TO	17	JAÚ DO TOCANTINS	171150	1711506	2012	0	0	0	0	0	93.26	814.2101	72.78	42210.24	11.97	49.012	1.02	0	2.91	17.594	11.226	.7002	20.9871	3566	2.94	0	429	3360	0	748.4	65.8	0	0	35	.9814919	2173.047	1.641014	0	0	1.611249	94.22322	35.36904	0	10.65042
MA	21	SUCUPIRA DO NORTE	211190	2111904	2004	0	0	0	0	0	46.9	210.9159	13.812	42213.29	27.984	68.672	.056	0	5.486	19.902	46.012	.4704	19.16691	10443	4.242	0	787	9319	0	2001.6	58.4			16	.1532127	1074.466	9.719247			1.432753	89.23681	31.96834	0	10.65049
MA	21	MONTES ALTOS	210700	2107001	2007	0	0	0	0	0	100	286.6335	30.616	42248.33	21.906	53.563	0	1	10.67	16.279	36.684	.5261	22.49773	8828	4.116	762	1394	7417	0	1986.1	58.4	52	52	57	.6456729	1488.336	5.931457	5.890349	5.890349	.9624283	84.01676	64.99438	8.631627	10.65132
MT	51	RIBEIRÃOZINHO	510719	5107198	2004	0	0	0	0	0	66.74	724.345	77.636	42288.21	14.892	36.118	.072	0	6.526	12.198	8.628	.6206	20.16792	2263	3.14	0	123	1815	0	456.4	54.8			40	1.767565	625.581	3.617437			.4436531	80.20327	17.06672	0	10.65226
TO	17	ARAGUACEMA	170190	1701903	2008	1	0	1	0	0	86.5	421.4213	60.476	42290.91	18.22	38.686	0	1.1	7.584	21.39	26.686	.6066	21.86055	5579	3.542	0	596	8936	.1792436	1219.6	59	5	5	46	.8245205	2778.475	2.007936	.8962179	.8962179	1.082677	100	37.8389	0	10.65233
TO	17	BANDEIRANTES DO TOCANTINS	170305	1703057	2006	0	0	0	0	0	100	413.7845	58.808	42311.65	19.572	42.886	3.384	.1	13.042	15.566	22.336	.5608	26.32336	2641	3.564	0	324	2790	0	695.2	58.2	0	0	8	.3029156	1541.842	1.712886	0	0	.9544297	100	43.72344	0	10.65282
PA	15	BANNACH	150125	1501253	2008	23	23	0	0	0	85.94	537.4474	57.12	42331.29	19.508	56.928	.384	48.5	5.864	16.596	17.834	.56	20.74206	3935	3.628	0	324	3682	5.844981	816.2	60.2	10	10	9	.2287166	2956.649	1.330899	2.541296	2.541296	1.770936	93.57052	29.87222	0	10.65328
PA	15	FARO	150300	1503002	2006	191	178	10	3	0	38.43	225.4192	29.402	42373.5	12.758	50.718	.258	2.9	6.272	14.228	40.942	.5102	11.1055	15043	5.232	141.8	756	8162	12.69694	1670.6	55.2	10	10	12	.0797713	11770.628	1.278012	.664761	.664761	.5806166	54.25779	26.2939	.9426311	10.65428
RO	11	PIMENTEIRAS DO OESTE	110146	1101468	2005	135	129	3	3	0	36	499.2491	62.38	42422.3	12.11	46.28	.115	32.1	9.73	8.07	13.495	.5945	20.15667	2617	3.545	21.5	79	2351	51.58578	527.5	46.5	8	8	31	1.184562	6014.733	.4350983	3.056935	3.056935	.8	89.83569	10.70138	.8215514	10.65543
MA	21	GOVERNADOR ARCHER	210450	2104503	2010	1	0	1	0	0	100	333.8591	44.63	42469.43	31.48	54.58	.12	2.1	6.5	12.73	26.16	.565	20.11759	10205	3.95	0	1574	10083	.0979912	2053	55	24	24	40	.3919647	445.856	22.88856	2.351788	2.351788	.5392157	98.8045	60.92406	0	10.65654
TO	17	TUPIRATINS	172130	1721307	2007	0	0	0	0	0	59.86	443.4518	42.194	42475.32	22.237	48.572	.393	.1	6.05	16.263	24.449	.5447	18.29596	2007	3.46	0	170	2035	0	367.2	57.9	0	0	10	.4982561	895.308	2.241687	0	0	.9471064	100	29.30742	0	10.65668
MT	51	CONQUISTA D'OESTE	510336	5103361	2004	1	1	0	0	0	24.89	558.5106	67.994	42496.1	16.932	34.732	4.608	3.3	9.396	12.078	17.77	.5608	23.99859	2836		0	45	2945	.3526093	680.6	54.2			2	.0705219	2672.207	1.061295			2.536045	100		0	10.65717
TO	17	MATEIROS	171270	1712702	2006	0	0	0	0	0	100	314.9947	48.022	42507.51	32.634	28.362	0	0	21.002	6.132	33.196	.4766	20.48131	1953	4.27	0	231	2017	0	400	55.6	0	0	6	.3072197	9681.459	.2017258	0	0	.8009402	100	50.50537	0	10.65744
TO	17	SÃO BENTO DO TOCANTINS	172010	1720101	2014	0	0	0	0	0	100	560.7039	47.394	42523.84	17.264	42.998	0	.7	9.446	9.86	9.52	.6826	21.18981	5026	3.648	0	749	4814	0	1065	56	0	0	22	.4377238	1105.901	4.544711	0	0	.6401906	95.78194	54.36435	0	10.65782
AP	16	FERREIRA GOMES	160023	1600238	2004	407	137	260	8	2	9.93	420.5075	57.002	42537.3	16.01	20.098	.136	3.6	21.05	12.49	18.978	.5846	21.95171	4017	4.706	0	39	3154	101.3194	881.8	54			28	.6970376	5046.258	.7960354			.4002136	78.5163	4.568932	0	10.65814
TO	17	DIVINÓPOLIS DO TOCANTINS	170710	1707108	2004	3	2	1	0	0	71.47	477.4324	56.874	42544.8	18.482	40.868	.336	.2	5.796	13.578	17.794	.575	20.99433	5994	3.584	0	438	6243	.5005005	1258.4	56.8			23	.3837171	2347.434	2.553427			.4384722	100	26.18939	0	10.65831
TO	17	ITAPIRATINS	171090	1710904	2008	0	0	0	0	0	100	435.5956	48.298	42581.34	20.14	52.21	0	0	7.382	19.356	21.726	.5572	21.69838	3521	3.466	0	459	3498	0	764	55	0	0	51	1.448452	1243.961	2.830475	0	0	.9738036	99.34678	45.18302	0	10.65917
TO	17	COUTO MAGALHÃES	170600	1706001	2007	1	1	0	0	0	73.73	368.0984	54.418	42587.16	19.835	47.072	.168	.2	9.415	11.698	22.707	.5462	20.82464	4887	3.658	18.5	494	4266	.2046245	1017.7	53.5	0	0	14	.2864743	1585.787	3.081751	0	0	1.571444	87.29282	36.97672	.3785554	10.65931
AM	13	CANUTAMA	130090	1300904	2005	3337	2422	861	53	1	14.51	233.1756	31.96	42634.95	34.615	60.955	.235	64.3	9.58	45.57	47.5	.455	25.80972	9880	4.99	76	194	20140	337.753	2550	67	18	18	44	.4453441	29819.714	.3313244	1.821862	1.821862	.9367214	100	9.798178	.7692308	10.66043
MA	21	MARAJÁ DO SENA	210635	2106359	2004	35	35	0	0	0	8.94	144.445	5.684	42662.79	46.694	80.246	.462	2	6.036	19.45	58.224	.3662	24.2294	7027	4.862	0	83	8861	4.980788	1702.6	60.2			0	0	1447.675	4.85399			8.986862	100	5.742792	0	10.66108
TO	17	NAZARÉ	171430	1714302	2013	0	0	0	0	0	100	486.7887	93.578	42683.29	19.579	41.179	.001	0	10.599	8.069	11.96	.6913	21.06719	4301	3.327	0	687	4408	0	906.1	50.8	31	31	55	1.278772	395.907	10.86366	7.207626	7.207626	1.091577	100	53.14227	0	10.66156
TO	17	ITACAJÁ	171050	1710508	2004	1	1	0	0	0	53.77	361.0548	46.136	42741.45	23.16	38.218	0	0	8.082	16.78	29.482	.5004	20.42898	6667	4.076	773.6	383	6152	.1499925	1362	59.8			82	1.229939	3051.36	2.184927			.7837546	92.27538	23.41545	11.60342	10.66292
	21	PRIMEIRA CRUZ	210940	2109403	2009	3	3	0	0	0	100	180.8044	7.058	42743.23	26.988	62.318	0		4.204	19.412	49.948	.4986	21.2415	12493	4.756	0	1727	12100	.2401345	2653.7	59.3	39	39	15	.1200672	1367.676	9.134474	3.121748	3.121748	2.228895	96.85424	65.74571	0	10.66297
MA	21	CAPINZAL DO NORTE	210275	2102754	2004	2	2	0	0	0	40.69	207.5727	29.7	42747.07	37.14	62.192	.184	0	4.714	13.744	45.332	.435	18.10361	10694	3.98	0	769	7045	.1870208	1936	54			9	.0841593	590.529	18.10919			1.219475	65.87806	28.61997	0	10.66306
	21	SÃO FRANCISCO DO MARANHÃO	211090	2110906	2012	0	0	0	0	0	100	279.805	33.534	42763.99	34.714	62.152	.384		2.316	22.844	37.384	.5638	20.59001	11932	3.586	4.2	2387	11272	0	2456.8	56.6	18	18	42	.3519946	2347.198	5.083508	1.508548	1.508548	1.844391	94.46866	71.73803	.0351995	10.66345
MT	51	INDIAVAÍ	510450	5104500	2014	0	0	0	0	0	100	660.6324	100	42780.59	12.872	36.228	.882	0	3.442	7.598	.0001	.7186	24.65449	2518	2.942	0	235	2219	0	620.8	47.2	0	0	65	2.581414	603.289	4.173788	0	0	.2731933	88.1255	27.45711	0	10.66384
	21	DUQUE BACELAR	210390	2103901	2010	0	0	0	0	0	100	230.3848	29.58	42789.97	31.97	52.34	0		6.57	24.67	41.83	.533	19.04404	10649	4.46	0	1746	10660	0	2028	60	26	26	19	.1784205	317.92	33.49585	2.441544	2.441544	.9941947	100	73.12574	0	10.66406
MA	21	ALTAMIRA DO MARANHÃO	210040	2100402	2010	0	0	0	0	0	75.94	230.905	30.52	42809.66	32.98	40.52	.19	0	6.7	14.1	36.66	.549	20.57308	11063	4.19	0	1436	6133	0	2276	52	24	24	51	.4609961	721.305	15.33748	2.169394	2.169394	2.507609	55.43704	54.38705	0	10.66452
MA	21	OLINDA NOVA DO MARANHÃO	210745	2107456	2007	3	3	0	0	0	83.36	215.9786	17.334	42819.08	26.837	61.697	0	0	6.542	19.202	48.949	.5261	21.17832	12068	4.235	0	1613	12336	.2485913	2555.8	58.8	38	38	23	.1905867	197.636	61.06175	3.148823	3.148823	1.353604	100	56.6047	0	10.66474
PA	15	TERRA ALTA	150796	1507961	2008	3	3	0	0	0	100	338.5013	49.718	42823.63	10.416	45.068	.17	1.4	10.946	12.488	24.302	.5788	19.29233	10372	4.122	0	1121	9750	.2892403	2001	55.4	0	0	37	.3567297	206.414	50.24853	0	0	1.344921	94.00308	44.55035	0	10.66485
TO	17	PAU D'ARCO	171630	1716307	2009	0	0	0	0	0	54.15	515.3116	67.913	42838.53	19.409	45.012	0	1.1	7.953	11.811	15.765	.6375	19.68171	4964	3.544	14.3	352	4411	0	977	53.7	0	0	23	.463336	1377.406	3.603876	0	0	.5811415	88.85979	25.1307	.2880741	10.66519
RO	11	PARECIS	110145	1101450	2004	7	5	2	0	0	0	349.7092	43.7	42844.46	19.246	51.55	.064	64.5	8.968	20.202	26.552	.494	29.16693	3205	3.726	33	0	3778	2.184087	934.8	58.6			20	.624025	2548.683	1.257512			1.947626	100	0	1.029641	10.66533
TO	17	RIACHINHO	171855	1718550	2013	0	0	0	0	0	100	292.5228	64.948	42850.51	20.85	41.185	.442	.2	14.534	9.361	29.502	.6353	20.27283	4435	3.367	0	823	4148	0	899.1	50.3	0	0	18	.4058625	517.478	8.570413	0	0	1.305648	93.52875	62.48119	0	10.66547
TO	17	NOVA ROSALÂNDIA	171500	1715002	2014	0	0	0	0	0	75.79	415.3703	93.684	42868.02	13.928	43.938	0	0	.001	8.944	24.258	.703	20.63453	4066	3.09	0	410	3475	0	839	46.4	0	0	39	.9591736	516.308	7.875144	0	0	.6129292	85.46483	31.15839	0	10.66588
TO	17	BREJINHO DE NAZARÉ	170370	1703701	2006	0	0	0	0	0	100	482.3784	62.6	42883.78	19.206	34.072	.204	0	9.284	13.464	17.814	.6064	25.18066	4096	3.65	12.2	607	5798	0	1031.4	58.6	5	5	19	.4638672	1724.45	2.37525	1.220703	1.220703	.2505065	100	54.09058	.2978516	10.66625
TO	17	RIO SONO	171875	1718758	2009	0	0	0	0	0	94.9	377.8876	46.974	42907.02	20.524	44.825	0	0	3.542	18.874	29.291	.5763	20.71788	6366	3.783	0	856	5964	0	1318.9	59.3	0	0	40	.628338	6354.367	1.001831	0	0	1.650421	93.6852	50.86786	0	10.66679
TO	17	LUZINÓPOLIS	171245	1712454	2013	0	0	0	0	0	94.4	519.3591	87.313	42907.04	17.407	32.468	0	.1	8.784	3.419	5.165	.6945	20.93432	2847	3.327	0	320	2431	0	596	45.1	0	0	7	.2458729	279.563	10.18375	0	0	.5748567	85.38813	37.39515	0	10.66679
MA	21	GOVERNADOR ARCHER	210450	2104503	2009	0	0	0	0	0	100	318.9776	41.972	42911.49	32.278	55.808	.179	6	6.842	12.418	27.574	.5462	19.3756	10330	3.982	0	1481	10036	0	2001.5	54.5	24	24	38	.3678606	445.856	23.16891	2.32333	2.32333	.5404865	97.15392	57.08947	0	10.66689
MT	51	ALTO BOA VISTA	510035	5100359	2007	0	0	0	0	0	62.77	483.6929	53.245	42917.77	12.944	40.138	0	7.1	4.443	16.031	22.555	.6045	20.54527	5025	3.613	0	290	3844	0	1032.4	56.4	0	0	47	.9353234	2240.448	2.242855	0	0	.6493654	76.49751	20.85114	0	10.66704
MA	21	PRESIDENTE MÉDICI	210923	2109239	2014	0	0	0	0	0	100	321.8639	81.334	42924.46	21.66	48.262	.001	0	6.576	12.804	23.672	.6546	22.61732	6755	4.18	0	1028	6126	0	1527.8	55.6	0	0	59	.8734271	437.687	15.4334	0	0	.6713328	90.68838	63.61273	0	10.6672
TO	17	ITAPIRATINS	171090	1710904	2011	0	0	0	0	0	100	536.2004	61.501	42974.54	18.565	55.585	0	0	4.064	6.057	9.942	.6229	22.05799	3552	3.232	0	473	3713	0	783.5	50.5	0	0	409	11.51464	1243.961	2.855395	0	0	.7884074	100	43.03874	0	10.66836
MT	51	SÃO PEDRO DA CIPA	510740	5107404	2010	0	0	0	0	0	100	659.7467	91.95	42976.96	16.43	23.87	1.16	0	9.66	5.11	4.14	.66	24.50698	4158	3.18	4	414	3805	0	1019	38	0	0	38	.9139009	342.952	12.12415	0	0	.1228733	91.51034	31.66234	.0962001	10.66842
MT	51	INDIAVAÍ	510450	5104500	2013	0	0	0	0	0	100	651.4941	100	43000.06	13.254	36.801	.819	0	4.319	7.531	.0001	.7042	24.41188	2491	2.999	0	235	2313	0	608.1	46.9	0	0	49	1.967082	603.289	4.129033	0	0	.2898947	92.85428	28.29245	0	10.66896
MA	21	VILA NOVA DOS MARTÍRIOS	211285	2112852	2004	1	1	0	0	0	36.35	265.3383	33.348	43022.39	32.952	62.734	.06	3.4	7.196	9.11	28.982	.4598	24.20338	7218	4.214	21.6	376	6390	.1385425	1747	49.8			12	.166251	1188.776	6.071792			.9645622	88.52868	21.95156	.2992519	10.66948
MA	21	APICUM-AÇU	210083	2100832	2007	1	1	0	0	0	87.43	248.4366	19.802	43042.77	21.876	58.738	.045	0	3.379	11.101	34.498	.4957	21.64498	13216	4.639	0	1822	13093	.0756659	2860.6	52.9	0	0	3	.0226998	353.166	37.4215	0	0	.7081925	99.06931	63.95473	0	10.66995
MT	51	NOVA GUARITA	510880	5108808	2006	8	7	1	0	0	74.75	626.3791	75.956	43045.28	11.972	46.702	.754	.7	6.27	11.368	10.84	.6192	21.8248	5491	3.544	0	370	5220	1.45693	1198.4	53.4	0	0	4	.0728465	1114.126	4.928527	0	0	1.679466	95.06465	23.88053	0	10.67001
MT	51	PORTO ESTRELA	510685	5106851	2009	0	0	0	0	0	99.75	386.2935	68.915	43046.99	25.766	44.152	.396	.2	1.645	10.78	20.125	.5795	18.81549	4027	3.344	0	394	5823	0	757.7	50.3	0	0	127	3.153713	2062.755	1.952243	0	0	1.417305	100	32.71756	0	10.67005
MA	21	JATOBÁ	210545	2105450	2013	0	0	0	0	0	100	300.9582	45.572	43077.79	29.211	44.416	0	5.4	9.269	20.343	38.473	.6138	18.88889	9360	3.789	0	1592	8093	0	1768	58.8	16	16	15	.1602564	591.384	15.82728	1.709402	1.709402	1.032354	86.46368	64.44538	0	10.67076
MA	21	BREJO DE AREIA	210215	2102150	2006	0	0	0	0	0	100	208.6609	12.496	43086.51	40.064	63.036	.876	0	6.52	9.296	39.188	.4382	15.46931	8065	4.62	0	1008	11175	0	1247.6	48.4	0	0	0	0	362.464	22.25049	0	0	1.671632	100	57.74284	0	10.67097
MT	51	VALE DE SÃO DOMINGOS	510835	5108352	2010	1	1	0	0	0	100	674.354	93.66	43088.02	13.86	48.96	1.29	.8	3.43	7.1	4.75	.656	24.1481	3052	3.17	0	250	3266	.327654	737	43	0	0	2	.0655308	1933.046	1.578855	0	0	3.280505	100	25.96658	0	10.671
MA	21	LAJEADO NOVO	210598	2105989	2010	0	0	0	0	0	100	370.0329	47.77	43131.61	18.57	51.51	0	.4	5.93	16.53	28.56	.589	21.72469	6923	3.77	84	1152	6089	0	1504	60	0	0	15	.2166691	1047.733	6.607599	0	0	1.167502	87.9532	62.7335	1.213347	10.67201
	21	MILAGRES DO MARANHÃO	210667	2106672	2012	0	0	0	0	0	100	214.754	23.434	43154.37	33.934	60.63	.156		10.552	14.128	41.106	.568	20.20988	8195	4.42	0	1373	5850	0	1656.2	54.4	9	9	2	.0244051	634.737	12.91086	1.098231	1.098231	3.459666	71.38499	74.0532	0	10.67254
TO	17	NAZARÉ	171430	1714302	2014	0	0	0	0	0	100	507.3415	98.934	43171.26	19.132	39.952	.001	.7	10.852	7.332	10.01	.7074	21.29748	4239	3.246	0	640	4329	0	902.8	50.4	31	31	62	1.462609	395.907	10.70706	7.313046	7.313046	1.054375	100	49.00779	0	10.67293
MT	51	PORTO ESTRELA	510685	5106851	2010	0	0	0	0	0	82	393.9472	73.85	43180.81	25.43	42.28	.44	.1	1.28	11.19	20.61	.599	20.14251	3649	3.26	0	410	5770	0	735	51	0	0	126	3.453001	2062.755	1.768993	0	0	1.489086	100	36.62922	0	10.67315
	21	SENADOR ALEXANDRE COSTA	211174	2111748	2008	1	1	0	0	0	97.74	264.4217	19.3	43196.37	36.5	57.89	0		5.2	12.116	33.176	.5028	19.38778	9343	4.03	0	1342	10461	.107032	1811.4	51.2	17	17	5	.053516	426.436	21.9095	1.819544	1.819544	.6698986	100	57.88569	0	10.67351
TO	17	TALISMÃ	172097	1720978	2009	0	0	0	0	0	100	639.8082	62.019	43228.65	18.71	46.112	0	0	5.111	9.16	8.422	.6367	22.30191	2663	3.212	0	289	2256	0	593.9	50.1	0	0	5	.1877582	2156.901	1.234642	0	0	.9146976	84.71648	34.85798	0	10.67426
PA	15	PEIXE-BOI	150560	1505601	2011	0	0	0	0	0	100	339.702	51.061	43233.27	21.588	44.348	.088	.4	11.756	14.208	26.833	.5945	22.029	7861	3.482	0	1396	8012	0	1731.7	54.6	0	0	352	4.477802	450.222	17.46028	0	0	.8741122	100	61.83529	0	10.67437
MA	21	CONCEIÇÃO DO LAGO-AÇU	210355	2103554	2005	364	149	215	0	0	29.83	185.5999	7.155	43241.01	37.69	71.84	.045	0	3.195	9.05	43.79	.4105	24.56776	9659	4.54	11.5	514	13012	37.68506	2373	48.5	0	0	0	0	733.229	13.17324	0	0	1.079861	100	24.15944	.1190599	10.67454
AM	13	ATALAIA DO NORTE	130020	1300201	2005	2882	2212	658	12	0	59.26	215.8549	18.465	43251.64	42.89	55.175	0	3	12.41	181.205	51.55	.399	21.7195	11294	5.5	4679.5	576	6421	255.1797	2453	69.5	30	30	22	.1947937	76351.667	.1479208	2.656278	2.656278	1.277015	56.8532	28.05029	41.43351	10.67479
TO	17	BOM JESUS DO TOCANTINS	170330	1703305	2011	0	0	0	0	0	100	563.3933	77.112	43272.88	13.884	28.958	0	0	6.962	7.362	7.545	.6864	23.37716	3879	3.485	7.2	441	2766	0	906.8	48.6	0	0	90	2.320186	1332.672	2.910694	0	0	.3060822	71.30704	39.62065	.1856149	10.67528
	21	MILAGRES DO MARANHÃO	210667	2106672	2013	0	0	0	0	0	100	220.611	25.256	43293.29	33.211	58.325	.169		11.218	14.467	39.934	.5885	20.38121	8237	4.375	0	1459	5850	0	1678.8	54.6	9	9	2	.0242807	634.737	12.97703	1.092631	1.092631	3.387679	71.021	77.49332	0	10.67575
	21	MILAGRES DO MARANHÃO	210667	2106672	2010	0	0	0	0	0	85.79	203.0401	19.79	43294.69	35.38	65.24	.13		9.22	13.45	43.45	.527	19.84479	8118	4.51	0	1135	5527	0	1611	54	9	9	3	.0369549	634.737	12.78955	1.108647	1.108647	3.6125	68.08327	63.05556	0	10.67579
AM	13	AMATURÁ	130006	1300060	2008	14	11	3	0	0	99.3	234.8219	31.692	43322.17	23.18	59.444	.05	.1	9.85	31.632	44.732	.5306	21.16402	8694	5.71	3020	854	6728	1.610306	1840	64.4	14	14	4	.0460087	4758.743	1.826953	1.610306	1.610306	.9005469	77.3867	56.08857	34.7366	10.67642
TO	17	TOCANTÍNIA	172110	1721109	2009	0	0	0	0	0	97.25	385.7002	62.448	43355.21	20.766	21.796	0	0	9.257	25.196	32.793	.5746	17.73203	6971	4.07	2644.9	956	4166	0	1236.1	62.2	0	0	62	.8893989	2601.603	2.679502	0	0	1.245545	59.76187	55.81581	37.94147	10.67718
MT	51	NOVA NAZARÉ	510617	5106174	2013	0	0	0	0	0	100	586.3405	70.755	43362.77	21.673	26.101	2.743	.2	4.907	16.48	14.902	.6346	19.90356	3318		0	249	1759	0	660.4	56.5	0	0	57	1.717902	4038.056	.8216825	0	0	1.541895	53.01386		0	10.67736
	21	NINA RODRIGUES	210720	2107209	2010	0	0	0	0	0	78.75	214.7512	27.1	43369.2	28.43	56.61	.23		7.36	27.44	46.2	.585	17.99583	12464	4.91	0	1497	9158	0	2243	62	20	20	25	.2005777	572.507	21.77091	1.604621	1.604621	1.80784	73.47561	58.972	0	10.6775
RO	11	PIMENTEIRAS DO OESTE	110146	1101468	2004	24	17	7	0	0	0	460.2888	58.424	43372.62	12.62	46.922	.092	67	10.39	7.91	14.458	.5804	20.17471	2633	3.606	21.2	0	2380	9.115078	531.2	46			23	.8735283	6014.733	.4377584			.8015639	90.39119	0	.8051652	10.67758
MA	21	GOVERNADOR NEWTON BELLO	210465	2104651	2007	3	3	0	0	0	100	222.7424	23.804	43391.47	39.08	66.801	.186	0	7.94	12.163	38.807	.4601	20.69893	11346	4.364	0	1923	9826	.2644104	2348.5	52.6	19	19	10	.0881368	1160.491	9.776896	1.674599	1.674599	2.16506	86.60321	73.96415	0	10.67802
PA	15	BREJO GRANDE DO ARAGUAIA	150175	1501758	2007	0	0	0	0	0	99.89	398.8806	33.919	43445.75	21.944	44.59	0	7.5	4.371	13.252	21.738	.5625	20.36271	7444	4.047	40.6	894	6008	0	1515.8	56.4	24	24	14	.1880709	1288.477	5.777363	3.224073	3.224073	.7267771	80.7093	48.60314	.5454057	10.67927
MT	51	ARAGUAIANA	510100	5101001	2005	0	0	0	0	0	100	630.9609	87.42	43450.12	14.14	42.1	.325	5.2	7.955	8.17	5.85	.6195	22.44277	3451	3.175	2.5	262	3329	0	774.5	47.5	15	12	33	.9562446	6429.384	.5367544	4.346566	3.477253	.4863106	96.46479	24.10461	.0724428	10.67937
RR	14	UIRAMUTÃ	140070	1400704	2005	884	712	169	3	0	3.61	140.5408	8.025	43457.21	32.835	73.54	1.935	.5	5.265	38.95	71.58	.393	18.12597	6430	5.585	5867	46	3112	137.4806	1165.5	78.5	0	0	0	0	8065.564	.7972164	0	0	7.524955	48.39813	3.99549	91.24417	10.67953
MA	21	SÃO PEDRO DA ÁGUA BRANCA	211153	2111532	2005	3	2	1	0	0	79.39	328.3268	30.92	43487.34	32.89	41.085	1.985	4.4	14.925	10.125	23.16	.51	19.01497	11157	4.24	12.5	1171	10238	.2688895	2121.5	53.5	28	28	60	.537779	720.452	15.48611	2.509635	2.509635	.1380199	91.76302	44.50157	.1120373	10.68023
	21	SÃO BENEDITO DO RIO PRETO	211040	2110401	2005	1	1	0	0	0	53.91	157.6014	14.91	43487.34	35.605	63.34	0		7.09	46.735	56.805	.4545	16.8833	17310	4.795	13.5	1369	16834	.0577701	2922.5	64	24	24	36	.2079723	931.48	18.58333	1.386482	1.386482	.6932549	97.25014	37.92233	.0779896	10.68023
MA	21	GOVERNADOR NEWTON BELLO	210465	2104651	2006	3	3	0	0	0	100	207.8792	21.032	43524.63	40.03	69.268	.188	0	7.44	12.564	41.526	.4398	17.68427	13119	4.422	0	1756	9947	.228676	2320	52.8	19	19	7	.0533577	1160.491	11.3047	1.448281	1.448281	2.316858	75.82133	59.18921	0	10.68108
TO	17	BANDEIRANTES DO TOCANTINS	170305	1703057	2005	0	0	0	0	0	45.26	419.5206	53.32	43526.32	20.065	45.61	2.82	2.1	14.865	15.88	22.405	.5415	25.70182	2636	3.605	0	126	2525	0	677.5	59	0	0	7	.2655539	1541.842	1.709643	0	0	.984072	95.78908	17.23179	0	10.68112
TO	17	AXIXÁ DO TOCANTINS	170290	1702901	2005	0	0	0	0	0	93.36	333.3811	38.815	43551.13	28.745	41.98	.185	.8	10.22	13.405	29.055	.5295	20.00864	8104	4.1	18	998	11520	0	1621.5	54.5	0	0	63	.7773939	150.213	53.95006	0	0	.1924116	100	50.49112	.2221125	10.68169
TO	17	SUCUPIRA	172085	1720853	2012	0	0	0	0	0	89.24	560.3721	94.242	43572.18	13.706	37.61	0	0	3.894	7.204	6.448	.7098	19.94391	1783	3.08	0	199	612	0	355.6	48.4	0	0	18	1.009534	1025.519	1.738632	0	0	.5550935	34.32417	34.37577	0	10.68217
MT	51	SANTA CRUZ DO XINGU	510774	5107743	2012	0	0	0	0	0	100	932.2551	86.732	43593.38	8.012	39.826	0	.7	2.18	9.87	4.268	.719	24.06696	2031		0	204	1413	0	488.8	54.4	0	0	17	.8370261	5651.748	.3593578	0	0	.4673651	69.57164		0	10.68266
TO	17	DOIS IRMÃOS DO TOCANTINS	170720	1707207	2006	0	0	0	0	0	48.33	325.314	43.9	43626	18.12	58.36	0	0	5.132	16.148	29.47	.5254	24.39255	6766	3.456	0	477	6770	0	1650.4	56.4	10	10	12	.1773574	3757.036	1.800888	1.477978	1.477978	1.748226	100	24.36465	0	10.68341
MA	21	ITAIPAVA DO GRAJAÚ	210535	2105351	2005	3	2	0	1	0	35.01	173.706	11.255	43627.33	41.815	72.32	.145	.3	9.32	16.25	52.8	.4185	18.64286	12659	4.705	510.5	543	11892	.2369855	2360	57.5	0	0	1	.0078995	1238.82	10.2186	0	0	3.687511	93.94107	20.18181	4.032704	10.68344
TO	17	ITACAJÁ	171050	1710508	2006	0	0	0	0	0	100	383.4255	52.104	43639.74	21.52	35.892	0	0	7.398	16.73	28.128	.5376	21.23611	6569	3.974	846.4	825	5939	0	1395	59.2	27	27	77	1.172172	3051.36	2.152811	4.110215	4.110215	.7407463	90.4095	49.90942	12.88476	10.68372
TO	17	BANDEIRANTES DO TOCANTINS	170305	1703057	2007	0	0	0	0	0	100	408.0484	64.296	43639.83	19.079	40.162	3.948	.3	11.219	15.252	22.267	.5801	26.29657	2711	3.523	0	278	2653	0	712.9	57.4	0	0	51	1.881225	1541.842	1.758286	0	0	.9266424	97.86057	36.12667	0	10.68373
MA	21	BACURI	210130	2101301	2006	3	2	1	0	0	66.74	275.323	13.05	43641.46	27.616	60.096	0	.1	6.214	20.61	39.48	.508	17.59867	16824	4.226	33.2	1706	16043	.1783167	2960.8	62.8	26	26	29	.1723728	787.855	21.35418	1.545411	1.545411	.9555566	95.35782	42.85281	.1973371	10.68376
TO	17	SÃO VALÉRIO	172049	1720499	2007	0	0	0	0	0	74.4	442.4789	58.099	43700.69	20.697	42.08	.812	0	6.008	14.153	20.845	.5881	18.20675	4885	3.451	0	500	4943	0	889.4	57.5	21	21	33	.6755373	2519.585	1.938811	4.298874	4.298874	.7785839	100	35.32241	0	10.68512
AM	13	SÃO SEBASTIÃO DO UATUMÃ	130395	1303957	2009	320	278	39	3	0	100	353.2746	40.288	43706.62	10.46	56.893	.387	2.2	2.094	12.489	22.038	.5621	21.92382	9268	5.566	0	960	7381	34.5274	2031.9	57.6	20	20	15	.1618472	10741.08	.8628555	2.157963	2.157963	.7891034	79.63962	57.65386	0	10.68526
MA	21	LAGO DO JUNCO	210580	2105807	2009	0	0	0	0	0	100	312.0114	34.462	43721.51	33.673	68.725	0	0	6.599	16.28	32.74	.5617	21.5534	9888	4.188	7.8	1564	5923	0	2131.2	59.5	27	27	33	.3337379	309.021	31.99783	2.730582	2.730582	1.795649	59.90089	66.24223	.0788835	10.6856
TO	17	SANTA ROSA DO TOCANTINS	171890	1718907	2004	0	0	0	0	0	37.65	307.1779	29.842	43730.34	21.896	47.23	0	0	9.59	21.996	32.1	.484	17.96737	4536	4.032	0	190	4579	0	815	60.6			19	.4188713	1796.257	2.525251			.7172628	100	16.88889	0	10.6858
RO	11	PARECIS	110145	1101450	2005	11	11	0	0	0	10.6	371.966	49.545	43731.88	18.49	50.965	.08	81.3	7.825	18.56	24.8	.5145	29.71236	3268	3.675	34.5	52	3999	3.365973	971	57.5	8	8	18	.5507956	2548.683	1.282231	2.44798	2.44798	1.899587	100	5.847613	1.055692	10.68583
MT	51	SANTA CRUZ DO XINGU	510774	5107743	2008	0	0	0	0	0	32.39	865.7223	72.488	43733.74	9.848	40.654	0	7.7	4.68	13.19	11.512	.649	19.64222	2236		0	80	1720	0	439.2	55.6	0	0	15	.6708408	5651.748	.3956298	0	0	.5854599	76.92308		0	10.68587
TO	17	SUCUPIRA	172085	1720853	2013	0	0	0	0	0	89.69	569.0648	100	43734.89	12.929	36.455	0	0	3.086	6.786	5.947	.7312	19.31034	1856	3.04	0	200	1367	0	358.4	47.6	0	0	19	1.023707	1025.519	1.809815	0	0	.5457322	73.65302	32.75862	0	10.6859
TO	17	TOCANTÍNIA	172110	1721109	2010	0	0	0	0	0	100	389.7858	65.23	43744.58	20.17	19.94	0	0	8.75	23.41	32.5	.589	18.69062	6736	4.05	2787	1041	4298	0	1259	62	0	0	60	.8907363	2601.603	2.589173	0	0	1.279526	63.80641	62.58982	41.3747	10.68612
RO	11	RIO CRESPO	110026	1100262	2005	737	510	222	5	0	100	461.9717	55.5	43770.87	14.645	58.925	2.08	35.4	5.565	25.295	28.98	.542	21.32248	3501	3.545	3.5	260	2801	210.5113	746.5	66.5	8	8	12	.3427592	1717.64	2.038262	2.285061	2.285061	2.238219	80.00571	26.32676	.0999714	10.68672
MA	21	GOVERNADOR LUIZ ROCHA	210462	2104628	2013	0	0	0	0	0	100	302.014	60.038	43777.28	28.12	50.951	.195	6	4.643	20.924	33.279	.5965	20.85369	7532	3.663	0	1184	7969	0	1570.7	57.1	22	22	27	.3584705	373.164	20.18415	2.920871	2.920871	.3933348	100	57.58088	0	10.68687
	21	ÁGUA DOCE DO MARANHÃO	210015	2100154	2009	0	0	0	0	0	100	231.8428	39.416	43794.47	36.551	42.82	0		7.004	22.117	40.664	.4793	18.62119	12460	4.297	0	1808	12088	0	2320.2	58.7	0	0	7	.0561798	443.267	28.10947	0	0	2.681877	97.01444	62.35133	0	10.68726
TO	17	LAJEADO	171200	1712009	2012	0	0	0	0	0	90.51	801.6104	79.354	43800.42	9.014	17.662	.66	0	6.94	14.224	8.834	.7088	21.16279	2838	3.33	0	267	2810	0	600.6	59.6	0	0	96	3.382664	322.485	8.800409	0	0	.2524315	99.01339	31.32875	0	10.6874
MA	21	JATOBÁ	210545	2105450	2012	0	0	0	0	0	100	297.4491	42.278	43817.88	30.274	47.004	0	2.6	8.816	19.562	37.652	.5962	19.23544	9051	3.856	0	1631	7944	0	1741	58.2	16	16	23	.2541156	591.384	15.30478	1.767761	1.767761	1.108003	87.76931	69.48553	0	10.6878
MA	21	LAJEADO NOVO	210598	2105989	2009	0	0	0	0	0	100	355.1894	44.283	43864.45	19.397	52.841	.025	.5	6.032	15.95	29.434	.5675	21.09269	6937	3.842	80.3	1094	5931	0	1463.2	59.2	0	0	14	.2018164	1047.733	6.620962	0	0	1.214035	85.49805	60.59028	1.157561	10.68886
MA	21	SATUBINHA	211172	2111722	2008	0	0	0	0	0	100	172.4843	27.702	43871.97	33.556	75.254	0	0	1.686	18.674	47.074	.4582	26.49636	8651	4.8	0	1340	6331	0	2292.2	58	36	36	5	.0577968	441.811	19.58077	4.161369	4.161369	2.350973	73.18229	74.34978	0	10.68903
MA	21	ITAIPAVA DO GRAJAÚ	210535	2105351	2006	1	0	1	0	0	64.37	177.4218	13.33	43880.27	40.278	70.334	.174	2.3	9.92	16.388	51.338	.4384	18.81202	13081	4.632	593.8	1261	11364	.0764468	2460.8	57	0	0	3	.022934	1238.82	10.55924	0	0	3.301691	86.87409	44.65218	4.539408	10.68922
MT	51	RESERVA DO CABAÇAL	510715	5107156	2008	1	1	0	0	0	100	562.5568	83.944	43881.29	18.586	39.56	.098	.9	4.442	6.236	7.436	.6504	22.29102	2584	3.192	0	241	2501	.3869969	576	41.4	0	0	36	1.393189	1337.041	1.932626	0	0	.5589808	96.78793	29.77059	0	10.68924
MA	21	SANTA FILOMENA DO MARANHÃO	210975	2109759	2013	0	0	0	0	0	99.33	214.3309	52.396	43904.46	27.759	68.692	.312	.2	20.915	20.877	46.828	.5814	20.14678	7426	3.829	0	1330	3943	0	1496.1	59.5	17	17	3	.0403986	602.341	12.32856	2.289254	2.289254	1.765758	53.09723	68.57757	0	10.68977
MA	21	MONTES ALTOS	210700	2107001	2006	0	0	0	0	0	80.66	278.3429	27.918	43907.76	22.618	55.284	0	.5	10.2	16.522	37.862	.5098	18.1833	11020	4.178	725	1122	7197	0	2003.8	59.2	52	52	53	.4809437	1488.336	7.404242	4.718693	4.718693	1.005474	65.30853	42.53826	6.578948	10.68985
MA	21	SERRANO DO MARANHÃO	211178	2111789	2012	0	0	0	0	0	100	184.5666	16.942	43911.42	32.26	70.472	0	0	6.328	23.138	46.918	.5542	21.83215	10545	3.884	0	2263		0	2302.2	61.2	0	0	6	.056899	1207.06	8.736103	0	0	1.518268		83.35223	0	10.68993
	21	SÃO FRANCISCO DO MARANHÃO	211090	2110906	2011	0	0	0	0	0	100	268.2823	31.612	43911.8	35.397	63.191	.352		2.428	22.567	38.912	.5459	19.96056	12171	3.638	5.6	2435	11163	0	2429.4	56.8	18	18	34	.2793525	2347.198	5.185332	1.478925	1.478925	1.900737	91.71802	72.78391	.046011	10.68994
TO	17	MARIANÓPOLIS DO TOCANTINS	171250	1712504	2008	0	0	0	0	0	64.16	548.436	73.648	43924.77	17.904	49.44	0	1.1	6.702	11.514	12.464	.6042	20.09965	4616	3.316	0	333	4178	0	927.8	54.2	0	0	17	.3682842	2091.374	2.207161	0	0	.8034782	90.51127	23.92175	0	10.69023
AM	13	AMATURÁ	130006	1300060	2009	195	144	51	0	0	100	243.0211	34.471	43925.5	22.79	59.142	.025	.9	9.36	29.646	43.771	.5453	21.59039	8828	5.685	3178	929	5823	22.08881	1906	64.2	14	14	19	.2152243	4758.743	1.855112	1.585863	1.585863	.9046943	65.96058	59.82516	35.99909	10.69025
AM	13	JURUÁ	130220	1302207	2007	1143	732	398	13	0	77.13	290.4969	20.672	43927.67	35.652	58.073	.056	1	6.731	26.298	38.845	.474	21.06491	8658	5.402	500.2	779	8395	132.0166	1823.8	63.9	20	20	13	.1501502	19400.697	.4462726	2.310002	2.310002	.9479145	96.96235	48.60427	5.777316	10.6903
MA	21	CAJARI	210250	2102507	2004	6	4	2	0	0	53.9	148.0553	9.632	43973.82	23.444	79.61	.042	.3	2.62	16.66	54.39	.4078	26.85345	12064	4.528	0	1159	12425	.4973475	3239.6	52.2			21	.1740716	662.066	18.22175			3.457608	100	43.50093	0	10.69135
MA	21	CAJAPIÓ	210240	2102408	2012	0	0	0	0	0	96.48	222.3431	35.554	43994.98	23.506	69.246	0	0	10.968	20.71	41.834	.586	21.89758	10740	3.922	0	1889	12105	0	2351.8	58.6	19	19	52	.4841713	908.729	11.8187	1.769088	1.769088	1.636555	100	68.98192	0	10.69183
MA	21	CAJARI	210250	2102507	2005	25	6	19	0	0	73.15	155.3379	10.46	44010.1	23.16	78.205	.035	.1	2.84	18.915	53.885	.427	28.18661	11768	4.48	0	1573	18028	2.124405	3317	54	12	12	19	.1614548	662.066	17.77466	1.019714	1.019714	3.426154	100	59.88307	0	10.69217
AM	13	JURUÁ	130220	1302207	2009	801	748	53	0	0	99.8	309.9574	25.124	44025.26	34.364	58.631	.072	1.9	7.097	20.286	34.435	.506	21.82857	9275	5.314	509.4	1008	8368	86.36118	2024.6	61.3	20	20	19	.2048517	19400.697	.4780756	2.156334	2.156334	.9142478	90.22102	57.75215	5.492183	10.69252
	21	CACHOEIRA GRANDE	210237	2102374	2013	0	0	0	0	0	100	170.0422	8.816	44028.11	26.828	70.238	0		7.036	19.147	52.992	.5949	19.12049	8698	4.596	0	1738	7910	0	1663.1	59.7	0	0	23	.2644286	705.645	12.32631	0	0	1.151424	90.94044	91.83546	0	10.69258
MA	21	SUCUPIRA DO NORTE	211190	2111904	2008	0	0	0	0	0	100	267.9561	22.224	44059.89	26.568	63.284	.112	0	5.722	19.894	39.004	.5428	20.0133	10529	3.994	0	1643	10499	0	2107.2	58.8	20	20	21	.1994491	1074.466	9.799286	1.899516	1.899516	1.209166	99.71507	62.32446	0	10.69331
	21	LAGOA DO MATO	210592	2105922	2008	0	0	0	0	0	100	260.8198	22.462	44086.3	34.856	64.684	.476		5.014	30.846	38.05	.5154	22.071	10536	4.162	0	1605	11284	0	2325.4	55.2	0	0	21	.1993166	1688.046	6.241536	0	0	1.637343	100	63.40176	0	10.6939
TO	17	PIRAQUÊ	171720	1717206	2014	0	0	0	0	0	100	505.1567	68.4	44102	20.696	59.286	0	.2	3.766	4.224	6.436	.697	21.78572	3024	2.956	0	389	2699	0	658.8	44.8	0	0	27	.8928571	1367.613	2.211152	0	0	1.506914	89.25265	38.02526	0	10.69426
AM	13	JAPURÁ	130210	1302108	2006	625	580	41	4	0	78.82	320.8095	20.738	44144.86	30.404	48.806	2.824	.1	15.88	14.56	26.718	.4348	12.88485	13096	5.974	1455.6	469	5801	47.72449	1687.4	58.2	4	4	5	.0381796	55791.837	.2347297	.3054368	.3054368	1.942462	44.29597	21.39437	11.11484	10.69523
MT	51	SANTA CRUZ DO XINGU	510774	5107743	2011	0	0	0	0	0	100	915.6219	83.171	44153.38	8.471	40.033	0	2.3	2.805	10.7	6.079	.7015	24.23194	1966		0	203	1355	0	476.4	54.7	0	0	3	.1525941	5651.748	.347857	0	0	.4915152	68.92167		0	10.69543
MA	21	SERRANO DO MARANHÃO	211178	2111789	2011	0	0	0	0	0	93.91	179.0554	15.751	44163.95	32.41	71.231	0	0	6.044	21.969	47.799	.5366	20.32581	11080	3.937	0	1973	1	0	2252.1	60.1	0	0	5	.0451264	1207.06	9.179328	0	0	1.552147	.0090253	70.10561	0	10.69566
TO	17	AGUIARNÓPOLIS	170030	1700301	2006	0	0	0	0	0	93.58	425.2932	54.546	44170.63	20.43	21.666	.73	.5	14.672	11.844	19.338	.5806	25.49041	3650	4.122	0	423	3874	0	930.4	53.6	0	0	21	.5753425	235.394	15.50592	0	0	.2783844	100	47.77003	0	10.69582
AM	13	ITAMARATI	130195	1301951	2008	37	30	7	0	0	100	294.4939	16.026	44188.8	42.174	59.518	0	1.5	6.074	65.694	53.172	.4478	18.93012	8300	5.298	1054.4	987	4739	4.457831	1571.2	77	15	15	13	.1566265	25275.925	.3283757	1.807229	1.807229	.9321614	57.09639	63.00152	12.70361	10.69623
RO	11	PRIMAVERA DE RONDÔNIA	110147	1101476	2004	8	4	3	1	0	14.68	446.6066	65.456	44271.61	14.584	68.882	0	5.3	4.062	9.692	16.7	.5198	20.77396	4393	3.64	0	69	3723	1.821079	912.6	50.2			3	.0682905	605.692	7.252861			2.305376	84.74847	5.717278	0	10.6981
MT	51	RIO BRANCO	510720	5107206	2004	1	0	1	0	0	81.13	636.42	80.02	44286.59	18.754	28.618	.628	0	10.092	10.294	9.324	.6062	24.41831	4762	3.302	9	368	5322	.2099958	1162.8	53			55	1.154977	562.836	8.460724			.3861439	100	25.51735	.1889962	10.69844
TO	17	ARAGUANÃ	170215	1702158	2008	0	0	0	0	0	70.92	497.8348	71.732	44299.07	18.342	35.07	.212	.6	8.354	13.824	13.464	.5608	19.38688	5154	3.766	0	434	5051	0	999.2	56	0	0	8	.1552192	836.03	6.164851	0	0	.5051693	98.00155	31.71215	0	10.69872
	21	MAGALHÃES DE ALMEIDA	210630	2106300	2005	0	0	0	0	0	88.15	193.1988	39.36	44341.48	35.415	58.72	0		6.865	27.95	50.09	.4765	21.8323	13977	4.57	0	1747	12781	0	3051.5	61.5	16	16	30	.2146383	433.15	32.26827	1.144738	1.144738	1.008135	91.44308	57.12091	0	10.69968
TO	17	SANDOLÂNDIA	171884	1718840	2009	0	0	0	0	0	94.04	547.0174	84.384	44369.22	17.019	44.088	.396	0	8.611	8.221	6.931	.6429	20.7187	3562	3.033	0	363	3142	0	738	47.9	0	0	13	.3649635	3528.621	1.009459	0	0	.9238911	88.20887	30.90901	0	10.7003
MA	21	IGARAPÉ GRANDE	210520	2105203	2006	1	1	0	0	0	99.08	322.1873	41.562	44395.7	30.466	59.568	.088	0	6.458	9.264	24.298	.5456	23.0451	9090	4.068	0	1502	9691	.110011	2094.8	50.8	37	37	37	.4070407	374.248	24.28871	4.070407	4.070407	.6151808	100	67.21822	0	10.7009
MA	21	GUIMARÃES	210490	2104909	2006	14	14	0	0	0	100	260.6426	27.076	44412.89	15.962	54.146	.318	0	6.858	14.156	38.364	.5666	18.34228	12849	3.988	0	1960	14650	1.089579	2356.8	56.4	36	36	72	.5603549	595.382	21.5811	2.801775	2.801775	.9691151	100	60.83337	0	10.70129
MT	51	RIO BRANCO	510720	5107206	2005	2	1	1	0	0	100	677.0533	82.315	44414.14	17.995	28.38	.73	.8	9.555	10.015	8.305	.623	24.90936	4689	3.25	8	481	5330	.4265302	1168	52.5	20	16	77	1.642141	562.836	8.331023	4.265302	3.412241	.3565993	100	33.33867	.1706121	10.70131
AP	16	ITAUBAL	160025	1600253	2009	11	8	3	0	0	100	294.4939	41.994	44439.2	14.536	52.817	0	0	16.662	17.792	32.93	.5599	22.97808	3650	4.558	8.6	435	4418	3.013699	838.7	60.7	0	0	11	.3013699	1703.969	2.142058	0	0	1.436489	100	54.32137	.2356164	10.70188
AM	13	ITAMARATI	130195	1301951	2009	120	113	6	1	0	100	298.346	17.528	44452.61	39.952	58.094	0	1	6.407	70.172	54.341	.4624	19.26217	8281	5.204	1041.2	964	5671	14.491	1595.1	78.5	15	15	13	.1569859	25275.925	.327624	1.811375	1.811375	.862656	68.48207	60.58031	12.57336	10.70218
TO	17	AXIXÁ DO TOCANTINS	170290	1702901	2004	0	0	0	0	0	84.47	308.7975	34.512	44453.28	29.704	43.138	.222	0	11.052	14.19	31.57	.51	19.04258	8314	4.166	15.4	903	11747	0	1583.2	55.4			60	.7216743	150.213	55.34807			.1874637	100	45.24775	.1852297	10.70219
TO	17	SÃO SALVADOR DO TOCANTINS	172025	1720259	2010	0	0	0	0	0	88.92	447.6245	67.45	44491.11	19.02	18.03	0	0	7.26	20.26	28.22	.605	20.89347	2910	3.41	6	345	2584	0	608	61	0	0	29	.9965636	1422.032	2.046367	0	0	.8324937	88.79725	40.42783	.2061856	10.70304
MA	21	FEIRA NOVA DO MARANHÃO	210407	2104073	2008	0	0	0	0	0	86.89	248.7318	27.134	44516.5	22.322	72.938	0	0	6.256	22.678	42.236	.486	20.02287	7872	4.28	0	1021	8197	0	1576.2	61	8	8	10	.1270325	1473.415	5.34269	1.01626	1.01626	3.583085	100	55.51169	0	10.70362
MA	21	APICUM-AÇU	210083	2100832	2008	0	0	0	0	0	88.29	266.4602	22.298	44521.16	20.814	57.002	.03	0	3.276	10.794	31.232	.5198	21.94414	13641	4.556	0	1840	14472	0	2993.4	52.6	0	0	5	.0366542	353.166	38.6249	0	0	.6808844	100	61.45473	0	10.70372
	21	SANTO AMARO DO MARANHÃO	211027	2110278	2010	0	0	0	0	0	93.9	189.8527	14.34	44533.29	24.54	63.66	.37		5.95	24.21	50.78	.518	20.26049	13820	5.31	0	1831	10936	0	2800	62	26	26	18	.130246	1601.18	8.631135	1.881331	1.881331	2.807163	79.13169	70.35174	0	10.70399
TO	17	DIVINÓPOLIS DO TOCANTINS	170710	1707108	2005	0	0	0	0	0	98.07	516.6683	61.025	44552.37	18.14	39.825	.28	.9	5.79	14.305	17.065	.593	20.95528	6082	3.525	0	601	6268	0	1274.5	58	9	9	32	.5261427	2347.434	2.590914	1.479776	1.479776	.4360582	100	34.8327	0	10.70442
MT	51	BARÃO DE MELGAÇO	510160	5101605	2005	0	0	0	0	0	80.17	398.411	50.895	44573.63	19.97	57.4	.085	3.7	3.545	10.83	19.31	.523	28.15319	6319	3.785	76	520	3376	0	1779	53	10	10	131	2.073113	11174.501	.5654839	1.582529	1.582529	1.163927	53.42617	31.14733	1.202722	10.7049
[truncated: 8,090 more rows]
