# Supplementary material for: The association between a conditional cash transfer programme and malaria incidence: a longitudinal ecological study in the Brazilian Amazon between 2004 and 2015
Source: BMC Public Health. 2021 Jun 29;21:1253. doi: 10.1186/s12889-021-11255-0 (PMC8243887; doi:10.1186/s12889-021-11255-0)
Supplement: Supplementary file 4 — Additional file 4. Dictionary of variables. Dictionary of variables in the analysed database. [file 12889_2021_11255_MOESM4_ESM.xlsx]

## Sheet: Variables
CSV file	Variable name	Variable description	Covariate selected	Covariate used in model selection	Covariate retained in the final model
ANO	Year of observation	Year of observation
AREAKM2	Territorial extension of the municipality	Total area of ​​the municipality in square kilometers
BF_fam	Beneficiary families of the Bolsa Família Program	Number of beneficiary families of the Bolsa Família Program
BFcobBF	Bolsa Família Programme coverage in the target population	Bolsa Família Programme coverage in the target population, limited to 100%
BFcobMUN	Bolsa Família Programme coverage in the target population	Number of families benefiting from the Bolsa Família Programme multiplied by the average number of residents per household divided by the municipal population and multiplied by 100
CASOS	New indigenous cases of malaria	Number of new indigenous cases of malaria
CDMUN	Identifier code of the municipality (7 digits)	Identifier code of the municipality with seven digits
CDMUN6	Identifier code of the municipality (6 digits)	Identifier code of the municipality with six digits
CDUF	Identifier code of the state	Identifier code of the state
DENS	Population density	Ratio between population and total area of the municipality, expressed as inhabitants per square kilometre.	X	X	X
DESMAT	Annual increase in deforestation	Difference between deforested area in current and in the previous year presented in square meter – data are available only for 760 among selected municipalities.	X	X	X
FALC	New indigenous cases of malaria falciparum	Number of new indigenous cases of malaria caused by Plasmodium falciparum
GINI100	GINI index	Measures the degree of concentration of income by pointing out the difference between the income of the poorest and the richest. Values varying between 0 and 100, where zero indicates that there is no inequality and 1 when the inequality is maximum.	X	X	X
HM2049	Young adult men	Number of male population aged between 20 and 49 years
HM2049_PR	Proportion of young adult men	Percentage of male population aged between 20 and 49 years over the total population of the municipality	X	X	X
IDHM	Municipal Human Development Index	Municipal Human Development Index (IDHM) consists of the geometric mean of the indices of the dimensions income, education and longevity, with equal weights. It is a number that varies between 0 and 1, the closer to 1, the greater the human development.	X	X
IDHM_E	Municipal Human Development Index, education component	Synthetic index of the education dimension which is one of the 3 components of IDHM. It is obtained through the geometric average of the subindex of children and young people's school attendance, with a weight of 2/3, and the subindex of schooling of the adult population, with a weight of 1/3.	X
IDHM_L	Municipal Human Development Index, longevity component	Longevity dimension index which is one of the 3 components of IDHM. It is obtained from the indicator Life Expectancy at Birth, through the formula: [(observed value of the indicator) - (minimum value)] / [(maximum value) - (minimum value)], where the minimum and maximum values are 25 and 85 years, respectively.	X
IDHM_R	Municipal Human Development Index, income component	Index of the Income dimension which is one of the 3 components of IDHM. It is obtained from the indicator Income per capita, through the formula: [ln (observed value of the indicator) - ln (minimum value)] / [ln (maximum value) - ln (minimum value)], where the minimum and maximum values are R$ 8.00 and R$ 4,033.00 (at August 2010 prices).	X
IND	Indigenous population	Number of the self-declared indigenous population
IND_PR	Proportion of indigenous population	Percentage of the self-declared indigenous over the municipal population	X	X
IPA	Annual parasite index	Confirmed new cases from malaria registered in a specific year, expressed per 1,000 individuals
LEITOS	Hospital beds	Total number of existing hospital beds in the public and private sector
LEITOS_POP	Hospital beds density	Proportion of the total number of existing hospital beds in the public and private sector per 1000 inhabitants	X	X
LEITOS_SUS	Public hospital beds	Total number of existing hospital beds in the public sector
LEITOS_SUS_POP	Public hospital beds density	Proportion of the total number of existing hospital beds in the public sector per 1000 inhabitants	X
MISTA	New indigenous cases of mixed malaria infections	Number of new indigenous cases of malaria caused by at least two different species of Plasmodium sp.
MMOR	Average number of residents per household	Average number of residents in occupied private housing units
MUN	Name of the municipality	Name of the municipality
OUTRA	New indigenous cases of malaria malariae or ovale	Number of new indigenous cases of malaria caused by Plasmodium malariae or P. ovale
P_AGRO	Proportion of persons employed in the agricultural sector aged 18 or over	Ratio between the number of persons aged 18 years and over employed in the agricultural sector and the total number of employed persons in this age group	X
P_EXTR	Proportion of persons employed in the mineral extraction sector aged 18 or over	Ratio between the number of persons aged 18 years and over employed in the mineral extraction sector and the total number of employed persons in this age group	X	X
PIB	Gross domestic product	Nominal values in Brazilian Reais (BRZ) obtained through linear interpolation and extrapolation of data from 2000 and 2010 population census and then corrected by the 2015 Broad National Consumer Price Index (IPCA) deflation factor	X	X	X
PIBlog	Logarithm of the Gross domestic product	Logarithm of the Gross domestic product
PIND	Proportion of extremely poor	Percentage of extremely poor, defined as monthly income per capita up to R$ 70 (2010 values) over municipal population	X
PLANO	Beneficiaries of health insurance plans	Population that holds health insurance plans that contain hospital and/or outpatient segmentation, and may also contain dental assistance over the population
PLANO_POP	Proportion of beneficiaries of health insurance plans	Percentage of the population that holds health insurance plans that contain hospital and/or outpatient segmentation, and may also contain dental assistance over the population	X	X	X
POP	Population	Municipal population estimates
PSF	People served by the Family Health Programme in December of each year	Number of people registered in the Family Health Programme in December of each year
PSF_cobPR	Family Health Programme municipal coverage	Percentage of the number of people registered in the Family Health Programme in December of each year over the municipal population	X	X	X
R2040	Ratio of average income of the richest 20% to the poorest 40%	Ratio available at official database and the universe of individuals is limited to those who live in permanent private households	X	X
RDPC	Per capita income	Ratio between the sum of the income (in Brazilian Reais, BRZ) of all individuals living in permanent private households and the total number of these individuals, 2010 values corrected by the 2015 IPCA deflation factor	X
RUR_URB	Ratio between population living in rural areas and urban areas	Ratio between population living in rural and urban areas of the municipality.	X	X
T_ANALF15	Illiteracy rate among people aged 15 and over	Percentage of the population aged 15 and over who cannot read or write a simple note over the total number of people in this age group.	X
T_BANAGUA	People living in households with bathroom and running water	Percentage of the population living in permanent private households with running water in at least one of its rooms and with an exclusive bathroom over the total population living in permanent private households. The water may come from the general network, from wells, from spring or reservoir supplied by rainwater or water tanker. Exclusive bathroom is defined as a room with a shower or bath and…	X
T_DES18	Unemployment rate among people aged 18 and over	Ratio of the individuals in economically active age groups that were not employed in the week prior to the census date but had sought work over the month prior to the date of this survey.	X	X	X
UF	State	State abbreviation
VIVAX	New indigenous cases of malaria vivax	Number of new indigenous cases of malaria caused by Plasmodium vivax
